# Supplementary material for: Underpinning the molecular programming attributing heat stress associated thermotolerance in tea (Camellia sinensis (L.) O. Kuntze)
Source: Hortic Res. 2021 May 1;8:99. doi: 10.1038/s41438-021-00532-z (PMC8087774; doi:10.1038/s41438-021-00532-z)
Supplement: Supplementary file 2 — Supplementary Table S1 [file 41438_2021_532_MOESM2_ESM.xlsx]

## Sheet: NR_SP_TAIR, pfam, interproscan
Supplementary table S1: Functional Annotation of assembled unigenes using nr, swissprot, TAIR, pfam, interproscan, KEGG, GO and Transcription factor protein database
Unigene ID	nr	swissprot	TAIR	pfam	Interproscan
DN13686_c0_g2_i3	YP_717100.1	sp|P93306|NDUS2_ARATH	ATMG00510.1	PF00006	IPR000194
DN16396_c0_g1_i1	YP_009342940.1	sp|Q06023|RBL_CARCO	ATCG00490.1	PF02788	IPR017444
DN8602_c0_g1_i1	YP_009341826.1	sp|Q0ZIW7|PSAC_VITVI	ATCG01060.1	PF00146	IPR001694
DN3584_c0_g2_i1	YP_009331698.1	sp|Q9M3M5|YCF3_SPIOL	ATCG00360.1	PF00124	IPR000484
DN8435_c0_g1_i1	YP_009270683.1	sp|P0C522|ATPAM_ORYSJ	ATMG01190.1	PF00006	IPR000194
DN16550_c0_g5_i1	YP_009270661.1	sp|P93285|COX2_ARATH	ATMG00160.1	PF00116	IPR002429
DN20498_c1_g2_i2	YP_009270655.1	sp|P31839|NU1M_OENBE	ATMG00520.1	PF00078	IPR000477
DN18260_c1_g5_i2	YP_009262691.1	sp|Q49KW8|CYB6_EUCGG	ATCG00720.1	PF13631	IPR005797
DN8568_c0_g1_i1	YP_009256027.1	sp|P62111|PSBM_TOBAC	ATCG00220.1	PF00439	IPR001487
DN18656_c0_g6_i3	YP_009240819.1	sp|A0A360|CLPP_COFAR	ATCG00670.1	PF00574	IPR023562
DN9232_c0_g1_i1	YP_009176008.1	sp|Q0ZJ17|NDHJ_VITVI	ATCG00420.1	PF00223	IPR001280
DN17302_c0_g11_i3	YP_009123570.1	sp|P0CC48|NU2C1_COFAR	ATCG00900.1	PF00177	IPR023798
DN17302_c0_g11_i2	YP_009123570.1	sp|P0CC48|NU2C1_COFAR	ATCG00900.1	PF00177	IPR023798
DN20675_c0_g4_i1	YP_009054415.1	sp|Q49L12|ATPF_EUCGG	ATCG00130.1	PF00430	IPR002146
DN20675_c0_g4_i2	YP_009054415.1	sp|Q49L12|ATPF_EUCGG	ATCG00130.1	PF00430	IPR002146
DN8724_c0_g1_i1	YP_009051000.1	sp|Q0ZIV6|YCF2_VITVI	ATCG01280.1	PF05695	IPR008543
DN8724_c0_g3_i1	YP_009051000.1	sp|Q8S8U1|YCF2B_ATRBE	ATCG01280.1	PF05695	IPR008543
DN8724_c0_g2_i1	YP_009051000.1	sp|Q0ZIV6|YCF2_VITVI	ATCG01280.1	PF05695	IPR008543
DN6391_c0_g2_i1	YP_009050994.1	sp|A6MMH1|NDHH_CHLSC	ATCG01110.1	PF00346	IPR001135
DN17166_c0_g2_i1	YP_009050909.1	sp|P12222|TI214_TOBAC	ATCG01130.1	PF12799	IPR025875
DN9569_c0_g5_i1	YP_009050848.1	sp|A6MM35|PSAB_BUXMI	ATCG00340.1	PF00223	IPR001280
DN6161_c1_g1_i1	YP_009049684.1	sp|Q09MB4|YCF2_CITSI	ATCG01280.1	PF00004	IPR003959
DN19417_c1_g1_i1	YP_009049680.1	-	-	PF06455	IPR010934
DN14044_c0_g3_i1	YP_008592887.1	sp|Q0ZIV6|YCF2_VITVI	ATCG01280.1	PF05695	IPR008543
DN9232_c0_g3_i1	YP_008592850.1	sp|Q49KZ4|NDHK_EUCGG	ATCG00430.1	PF00750	IPR015945
DN22831_c0_g1_i1	YP_008592838.1	sp|Q09FW9|RPOB_NANDO	ATCG00190.1	PF00562	IPR007120
DN6391_c0_g1_i1	YP_008520198.1	sp|Q06GL1|NDHH_PIPCE	ATCG01110.1	PF00346	IPR001135
DN18656_c0_g6_i1	YP_008520164.1	sp|P56772|CLPP1_ARATH	ATCG00670.1	PF00574	IPR023562
DN18656_c0_g6_i2	YP_008520164.1	sp|P12210|CLPP_TOBAC	ATCG00670.1	PF00574	IPR023562
DN20675_c0_g9_i1	YP_008520129.1	sp|Q68S16|RPOC2_PANGI	ATCG00170.1	PF00623	IPR000722
DN18380_c2_g4_i1	YP_007905729.1	sp|P92812|RM02_ORYSJ	ATMG00560.1	PF00181	IPR022666
DN10145_c0_g1_i1	YP_007317303.1	sp|Q0ZIW4|NDHI_VITVI	ATCG01090.1	PF00346	IPR001135
DN10145_c0_g1_i2	YP_007317303.1	sp|Q0ZIW4|NDHI_VITVI	ATCG01090.1	PF00346	IPR001135
DN14620_c1_g2_i2	YP_007317298.1	sp|Q0ZIW9|CCSA_VITVI	ATCG01040.1	PF00146	IPR001694
DN18260_c1_g6_i1	YP_007317280.1	sp|Q68RX5|RPOA_PANGI	ATCG00740.1	PF01193	IPR009025
DN11663_c0_g1_i1	YP_007317257.1	sp|Q68RZ7|ACCD_PANGI	ATCG00500.1	PF01039	IPR000022
DN11475_c0_g1_i1	YP_007317255.1	sp|Q9MU41|ATPB_MAGTR	ATCG00480.1	PF00306	IPR000793
DN9232_c0_g4_i1	YP_007317252.1	sp|B1A939|NDHK_CARPA	ATCG00430.1	PF00223	IPR001280
DN5192_c0_g2_i1	YP_007317250.1	sp|Q0G9W0|RR4_DAUCA	ATCG00380.1	PF00223	IPR001280
DN5192_c0_g1_i1	YP_007317250.1	sp|Q33C33|RR4_NICTO	ATCG00380.1	PF00223	IPR001280
DN20675_c0_g3_i1	YP_007317236.1	sp|Q68S18|ATPI_PANGI	ATCG00150.1	PF00623	IPR000722
DN14686_c0_g2_i1	YP_007317233.1	sp|Q8S8Y3|ATPA_ATRBE	ATCG00120.1	PF00430	IPR002146
DN14686_c0_g3_i1	YP_007317233.1	sp|Q2L8Z1|ATPA_GOSHI	ATCG00120.1	PF00306	IPR000793
DN793_c0_g1_i1	YP_004222261.1	-	-	PF08263	IPR013210
DN18380_c2_g10_i2	YP_003587364.1	sp|P27527|RT19_PETHY	AT5G47320.1	PF02458	IPR003480
DN23045_c0_g1_i1	YP_003587257.1	sp|Q01902|RT07_WHEAT	ATMG01270.1	PF00177	IPR023798
DN18380_c2_g5_i1	YP_003587253.1	sp|P29388|NU5M_ARATH	ATMG00665.1	PF00164	IPR006032
DN20498_c1_g2_i3	YP_003587243.1	sp|P31839|NU1M_OENBE	ATMG01275.1	PF00281	IPR002132
DN18380_c2_g10_i1	YP_002608370.1	sp|Q04716|RT03_PETHY	ATMG00090.1	PF02458	IPR003480
DN13686_c0_g2_i4	YP_002608349.1	sp|P93306|NDUS2_ARATH	ATMG00510.1	PF00006	IPR000194
DN20781_c3_g5_i5	XP_019710181.1	sp|Q949G5|MOB1A_MEDSF	AT4G19045.1	PF03637	IPR005301
DN18330_c0_g1_i5	XP_019709825.1	sp|Q8VYK7|ATG8F_ARATH	AT4G16520.2	PF02991	IPR004241
DN18330_c0_g1_i4	XP_019709825.1	sp|Q8S926|ATG8E_ARATH	AT2G45170.2	PF02991	IPR004241
DN18330_c0_g1_i3	XP_019709825.1	sp|Q8S926|ATG8E_ARATH	AT2G45170.2	PF02991	IPR004241
DN2309_c0_g1_i1	XP_019709245.1	sp|F4JYJ3|SFH11_ARATH	AT5G47510.1	PF07714	IPR001245
DN12360_c0_g1_i1	XP_019706814.1	sp|Q9LMX7|C78A5_ARATH	AT1G74110.1	PF00067	IPR001128
DN15586_c0_g2_i1	XP_019706257.1	sp|P53537|PHSH_VICFA	AT3G46970.1	PF00343	IPR000811
DN21532_c0_g1_i2	XP_019578434.1	sp|Q5BGP1|CWC22_EMENI	AT1G80930.1	PF02847	IPR003891
DN20624_c0_g1_i3	XP_019578184.1	sp|Q9LIG6|NIFU4_ARATH	AT3G20970.2	PF01106	IPR001075
DN21829_c3_g1_i3	XP_019465478.1	sp|Q55909|Y305_SYNY3	AT1G22850.1	PF09335	IPR015414
DN13840_c0_g1_i2	XP_019465104.1	sp|Q03666|GSTX4_TOBAC	AT1G17180.1	PF00319	IPR002100
DN18545_c1_g2_i1	XP_019464244.1	sp|Q9FL12|DEGP9_ARATH	AT5G40200.1	PF13180	IPR001478
DN18545_c1_g2_i8	XP_019464244.1	sp|Q9FL12|DEGP9_ARATH	AT5G40200.1	PF13180	IPR001478
DN18545_c1_g2_i2	XP_019464244.1	sp|Q9FL12|DEGP9_ARATH	AT5G40200.1	PF13180	IPR001478
DN21280_c2_g1_i4	XP_019464210.1	sp|P49592|NC2B_ARATH	AT5G23090.4	PF04759	IPR006460
DN21280_c2_g1_i5	XP_019464210.1	sp|P49592|NC2B_ARATH	AT5G23090.4	PF00808	IPR003958
DN17108_c1_g1_i1	XP_019462753.1	sp|Q9FKB0|LSM5_ARATH	AT5G48870.1	PF01190	IPR006041
DN17961_c3_g1_i25	XP_019461503.1	sp|P0A9T5|TAS_SHIFL	AT1G04420.1	PF00248	IPR023210
DN10045_c0_g1_i1	XP_019461105.1	sp|Q9VR91|HERC2_DROME	AT5G19420.2	PF00415	IPR000408
DN19701_c1_g4_i1	XP_019461051.1	sp|Q8GTR4|PULA1_ARATH	AT5G04360.1	PF11852	IPR024561
DN7725_c0_g1_i1	XP_019458346.1	-	-	PF07795	IPR012862
DN21268_c0_g1_i2	XP_019457053.1	sp|P35130|UBC2_MEDSA	AT2G02760.1	PF04997	IPR007080
DN21773_c0_g1_i1	XP_019457029.1	sp|Q9SJM7|URH1_ARATH	AT2G36310.1	PF01156	IPR001910
DN8613_c0_g2_i1	XP_019456833.1	sp|O22558|STY8_ARATH	AT5G58520.1	PF07714	IPR001245
DN11236_c0_g2_i1	XP_019454330.1	-	AT5G18490.1	PF02136	IPR002075
DN12979_c0_g1_i2	XP_019454056.1	sp|Q2HU68|H2A1_MEDTR	AT5G02560.1	PF00125	IPR007125
DN8451_c0_g3_i1	XP_019452502.1	sp|Q9M0X5|CRK25_ARATH	AT4G05200.1	PF07714	IPR001245
DN17737_c0_g6_i2	XP_019451979.1	sp|Q944N8|ENT6_ARATH	AT4G05110.1	PF01733	IPR002259
DN23379_c0_g1_i1	XP_019451112.1	sp|Q9ZWA6|IDD3_ARATH	AT1G03840.2	PF00096	IPR007087
DN20750_c1_g5_i3	XP_019450589.1	sp|C0LGH3|Y5614_ARATH	AT1G56145.2	PF00560	IPR001611
DN17152_c0_g1_i2	XP_019448773.1	sp|Q9FFB3|VP241_ARATH	AT5G22950.1	PF03357	IPR005024
DN20127_c1_g3_i1	XP_019448507.1	sp|P93563|GBB_SOLTU	AT4G34460.2	PF00400	IPR001680
DN15934_c0_g1_i2	XP_019446577.1	sp|A8MH31|MURE_ALKOO	AT1G63680.1	PF01225	IPR000713
DN24075_c0_g1_i1	XP_019444859.1	sp|Q9C5Y0|PLDD1_ARATH	AT4G35790.3	PF12357	IPR024632
DN20460_c0_g1_i1	XP_019443037.1	-	AT2G19460.1	PF12023	IPR021899
DN24074_c0_g1_i1	XP_019439039.1	sp|Q9XF43|KCS6_ARATH	AT1G68530.2	PF08541	IPR013747
DN16683_c0_g1_i1	XP_019437005.1	sp|Q75VR0|TPC1B_TOBAC	AT4G03560.1	PF00520	IPR005821
DN18216_c2_g1_i1	XP_019434833.1	sp|Q9ZVF6|PAHX_ARATH	AT2G01490.1	PF05721	IPR008775
DN20516_c0_g1_i1	XP_019434319.1	sp|P31300|CYSKP_CAPAN	AT2G43750.2	PF11744	IPR020966
DN20516_c0_g1_i3	XP_019434319.1	sp|O81155|CYSKP_SOLTU	AT2G43750.2	PF00291	IPR001926
DN20516_c0_g1_i4	XP_019434319.1	sp|O81155|CYSKP_SOLTU	AT2G43750.2	PF00291	IPR001926
DN19872_c0_g3_i2	XP_019433763.1	sp|O74503|UAF30_SCHPO	AT4G22360.1	PF08766	IPR014876
DN21312_c0_g1_i1	XP_019433414.1	-	AT1G07310.1	PF00168	IPR000008
DN21079_c0_g4_i1	XP_019433128.1	sp|Q9DE27|RUVB2_XENLA	AT5G67630.1	PF06068	IPR010339
DN10277_c0_g1_i1	XP_019432631.1	sp|Q0CUU1|SEC23_ASPTN	AT1G05520.1	PF04811	IPR006896
DN21710_c0_g1_i2	XP_019428399.1	sp|Q9C9L0|CUL3B_ARATH	AT1G69670.1	PF00888	IPR001373
DN20776_c0_g2_i1	XP_019427516.1	sp|O64750|EDA3_ARATH	AT2G34860.2	PF00069	IPR000719
DN8793_c0_g1_i1	XP_019427380.1	sp|Q9SV13|SUT31_ARATH	AT3G51895.1	PF00916	IPR011547
DN20434_c1_g2_i6	XP_019426294.1	-	AT2G45670.1	PF00036	IPR002048
DN18206_c0_g1_i1	XP_019426180.1	sp|Q9M2J9|BET11_ARATH	AT3G58170.1	PF05739	IPR000727
DN16872_c0_g2_i1	XP_019426109.1	sp|F4JL28|EBS_ARATH	AT4G22140.2	PF01426	IPR001025
DN17619_c0_g2_i1	XP_019426005.1	-	-	PF00493	IPR001208
DN8379_c0_g1_i1	XP_019425896.1	sp|F4IN69|MD33B_ARATH	AT2G48110.1	PF12357	IPR024632
DN16859_c0_g1_i2	XP_019424308.1	sp|Q9SCM3|RS24_ARATH	AT3G57490.1	PF03719	IPR005324
DN23701_c0_g1_i1	XP_019424042.1	sp|O80823|C86A8_ARATH	AT2G45970.1	PF00067	IPR001128
DN21070_c0_g1_i1	XP_019423949.1	sp|F4JN26|MLH3_ARATH	AT4G35520.1	PF08676	IPR014790
DN21865_c1_g2_i1	XP_019423713.1	sp|Q9FJH0|RAA1F_ARATH	AT5G60860.1	PF00071	IPR001806
DN19071_c2_g1_i2	XP_019423460.1	-	AT4G36760.1	PF01321	IPR000587
DN16147_c0_g2_i1	XP_019422281.1	sp|Q9SKB3|PARG1_ARATH	AT2G31870.1	PF05028	IPR007724
DN17835_c0_g1_i2	XP_019420207.1	sp|Q9CAM7|RFC2_ARATH	AT1G63160.1	PF08542	IPR013748
DN12985_c0_g2_i1	XP_019418589.1	sp|Q9H7H0|MET17_HUMAN	AT1G64600.1	PF09243	IPR015324
DN10225_c0_g1_i1	XP_019418279.1	-	AT3G06610.1	PF02065	IPR000111
DN21031_c1_g1_i1	XP_019418086.1	sp|O65759|H2AX_CICAR	AT1G08880.1	PF00125	IPR007125
DN19802_c0_g1_i2	XP_019417841.1	sp|Q8H0W1|PLSP1_ARATH	AT3G24590.1	PF00717	IPR019759
DN19802_c0_g1_i1	XP_019417841.1	sp|Q8H0W1|PLSP1_ARATH	AT3G24590.1	PF00717	IPR019759
DN19802_c0_g1_i5	XP_019417841.1	sp|Q8H0W1|PLSP1_ARATH	AT3G24590.1	PF00717	IPR019759
DN5736_c0_g1_i1	XP_019416323.1	sp|Q8RWZ5|SD25_ARATH	AT4G32300.1	PF01453	IPR001480
DN664_c0_g1_i1	XP_019415335.1	sp|Q9SB36|PP337_ARATH	AT4G25270.1	PF01535	IPR002885
DN20567_c0_g1_i2	XP_019414291.1	sp|Q5ZLH4|TM230_CHICK	AT4G29850.1	PF05915	IPR008590
DN17525_c1_g1_i1	XP_019413742.1	sp|O22446|HDA19_ARATH	AT4G38130.1	PF00850	IPR023801
DN14787_c0_g1_i1	XP_019413385.1	sp|Q9LX66|HERK_ARATH	AT3G46290.1	PF07714	IPR001245
DN18326_c0_g2_i1	XP_019267766.1	sp|Q6R2J8|SRF8_ARATH	AT4G22130.2	PF00069	IPR000719
DN10751_c0_g1_i1	XP_019267725.1	sp|Q9SA96|AROD1_ARATH	AT1G11790.1	PF01842	IPR002912
DN21267_c0_g3_i1	XP_019267306.1	sp|Q9SGU9|MGL_ARATH	AT1G64660.1	PF01053	IPR000277
DN15954_c0_g1_i3	XP_019267280.1	sp|M1BYJ7|ENDB1_SOLTU	AT4G28220.1	PF07992	IPR023753
DN18752_c0_g1_i1	XP_019267140.1	sp|Q43846|SSY3_SOLTU	AT1G11720.2	PF08323	IPR013534
DN929_c0_g1_i1	XP_019267111.1	-	AT4G32290.1	PF02485	IPR003406
DN8507_c0_g1_i1	XP_019267055.1	-	AT5G47400.1	PF08263	IPR013210
DN16979_c0_g1_i2	XP_019266401.1	sp|Q9SII6|PIX13_ARATH	AT2G17220.2	PF01501	IPR002495
DN20927_c0_g2_i1	XP_019266398.1	sp|Q9XGM8|MGAT1_ARATH	AT4G38240.2	PF03071	IPR004139
DN13881_c0_g1_i2	XP_019266274.1	sp|Q6DBG8|ARAD1_ARATH	AT1G34270.1	PF03016	IPR004263
DN21904_c0_g1_i6	XP_019266205.1	sp|Q9LUP5|FBK59_ARATH	AT3G17530.1	PF00646	IPR001810
DN21904_c0_g1_i3	XP_019266205.1	sp|Q9LUP5|FBK59_ARATH	AT3G17530.1	PF00646	IPR001810
DN21904_c0_g1_i1	XP_019266205.1	sp|Q9LUP5|FBK59_ARATH	AT3G17530.1	PF00646	IPR001810
DN21361_c4_g1_i3	XP_019266201.1	sp|Q9LT96|Y5977_ARATH	AT1G79620.1	PF00560	IPR001611
DN21361_c4_g1_i4	XP_019266201.1	sp|Q9LT96|Y5977_ARATH	AT1G79620.1	PF00560	IPR001611
DN19505_c0_g1_i4	XP_019266169.1	sp|Q9LT96|Y5977_ARATH	AT5G49760.1	PF00560	IPR001611
DN20783_c0_g3_i1	XP_019266157.1	-	AT1G24300.2	PF02213	IPR003169
DN15354_c0_g2_i1	XP_019266153.1	sp|A5CB81|LIAS_VITVI	AT2G20860.1	PF04055	IPR007197
DN19391_c0_g1_i6	XP_019266046.1	sp|Q54ND3|UXT_DICDI	AT1G26660.1	PF02996	IPR004127
DN16756_c0_g1_i2	XP_019266043.1	sp|Q9ZVM9|Y1461_ARATH	AT5G50860.1	PF00069	IPR000719
DN16756_c0_g1_i3	XP_019266043.1	sp|Q9ZVM9|Y1461_ARATH	AT5G50860.1	PF00069	IPR000719
DN16756_c0_g1_i4	XP_019266043.1	sp|Q9ZVM9|Y1461_ARATH	AT5G50860.1	PF00069	IPR000719
DN4050_c0_g1_i1	XP_019265866.1	-	AT4G34420.1	PF00685	IPR000863
DN60_c0_g1_i1	XP_019265836.1	sp|O74343|YH2X_SCHPO	AT3G04820.1	PF01142	IPR001656
DN2832_c0_g1_i1	XP_019265787.1	sp|Q9C6W5|AB14G_ARATH	AT1G31770.1	PF01061	IPR013525
DN19383_c0_g2_i4	XP_019265562.1	-	AT3G47630.1	PF09139	IPR015222
DN19383_c0_g2_i1	XP_019265562.1	-	AT3G47630.1	PF09139	IPR015222
DN21727_c0_g2_i1	XP_019265407.1	sp|Q38873|CDPK7_ARATH	AT5G12480.1	PF00069	IPR000719
DN20432_c2_g1_i1	XP_019265175.1	sp|Q9FYF9|FB76_ARATH	AT1G67340.1	PF01753	IPR002893
DN19761_c0_g3_i6	XP_019264888.1	sp|A1A5H6|CNOT1_DANRE	AT1G02080.1	PF04054	IPR007196
DN16118_c0_g1_i2	XP_019264871.1	sp|P54729|NUB1_MOUSE	AT2G12550.1	PF00627	IPR000449
DN16168_c0_g1_i1	XP_019264838.1	sp|Q9M8Z5|NSN1_ARATH	AT3G07050.1	PF08701	IPR014813
DN20628_c0_g1_i1	XP_019264764.1	sp|Q8L999|BPC6_ARATH	AT5G42520.1	PF06217	IPR010409
DN16132_c0_g1_i1	XP_019264753.1	sp|Q6DHN0|TMM53_DANRE	AT2G18245.1	PF05705	IPR008547
DN19877_c0_g2_i2	XP_019264726.1	sp|Q9C626|FB37_ARATH	AT1G47056.1	PF00646	IPR001810
DN12107_c1_g1_i1	XP_019264577.1	sp|Q8W1X2|PDXK_ARATH	AT5G37850.2	PF08543	IPR013749
DN12107_c1_g1_i2	XP_019264577.1	sp|Q8W1X2|PDXK_ARATH	AT5G37850.2	PF08543	IPR013749
DN22334_c0_g1_i1	XP_019264573.1	sp|O64477|Y2913_ARATH	AT2G19130.1	PF01453	IPR001480
DN14741_c0_g1_i1	XP_019264524.1	-	-	PF02170	IPR003100
DN10060_c0_g1_i1	XP_019264422.1	sp|Q5W7F2|AGD3_ARATH	AT5G13300.1	PF00169	IPR001849
DN15022_c0_g1_i2	XP_019264325.1	-	AT3G54970.1	PF01063	IPR001544
DN15022_c0_g1_i4	XP_019264325.1	-	AT3G54970.1	PF01063	IPR001544
DN11487_c0_g2_i1	XP_019264269.1	sp|P22195|PER1_ARAHY	AT5G05340.1	PF00141	IPR002016
DN20716_c0_g1_i2	XP_019264226.1	sp|Q93YS2|P2C51_ARATH	AT3G63320.1	PF00481	IPR001932
DN20376_c1_g1_i2	XP_019264045.1	-	AT5G23690.1	PF01743	IPR002646
DN21526_c1_g1_i2	XP_019263885.1	sp|Q9LDH0|XYLT_ARATH	AT5G55500.1	PF04577	IPR007657
DN10058_c0_g2_i1	XP_019263460.1	-	AT1G13570.1	PF00646	IPR001810
DN13947_c0_g1_i1	XP_019263113.1	sp|F4I9E1|NFD4_ARATH	AT2G28120.1	PF06813	IPR010658
DN20065_c0_g1_i1	XP_019262889.1	sp|Q93VG8|PPDEX_ARATH	AT5G25170.1	PF05903	IPR008580
DN20065_c0_g2_i1	XP_019262889.1	sp|Q93VG8|PPDEX_ARATH	AT5G25170.1	PF05903	IPR008580
DN19171_c1_g1_i14	XP_019262773.1	sp|P91924|ARF_DUGJA	AT3G03120.1	PF00025	IPR006689
DN15808_c0_g1_i1	XP_019262458.1	sp|Q70E96|AL3F1_ARATH	AT4G36250.1	PF00171	IPR015590
DN15740_c0_g1_i4	XP_019262445.1	sp|O49204|KAPS_CATRO	AT2G14750.1	PF01583	IPR002891
DN15740_c0_g1_i3	XP_019262445.1	sp|O49204|KAPS_CATRO	AT2G14750.1	PF01583	IPR002891
DN15376_c0_g1_i1	XP_019262394.1	sp|Q9LF41|UBE4_ARATH	AT5G15400.1	PF00201	IPR002213
DN15206_c0_g1_i1	XP_019262225.1	sp|Q940T9|COL4_ARATH	AT5G24930.1	PF06203	IPR010402
DN15390_c0_g1_i1	XP_019262200.1	-	AT3G19800.2	PF03071	IPR004139
DN21545_c1_g2_i1	XP_019261967.1	sp|Q2MHE4|HT1_ARATH	AT5G58950.1	PF00069	IPR000719
DN21545_c1_g2_i8	XP_019261967.1	sp|Q2MHE4|HT1_ARATH	AT5G58950.1	PF00069	IPR000719
DN21545_c1_g2_i11	XP_019261967.1	sp|Q2MHE4|HT1_ARATH	AT5G58950.1	PF00069	IPR000719
DN2976_c0_g1_i1	XP_019261745.1	-	-	PF03352	IPR005019
DN17041_c0_g2_i1	XP_019261657.1	sp|O04866|ARGD_ALNGL	AT1G80600.1	PF00202	IPR005814
DN16917_c0_g1_i1	XP_019261527.1	sp|O04200|PXN_ARATH	AT2G39970.1	PF00153	IPR018108
DN20178_c1_g2_i1	XP_019261349.1	sp|Q8LAH8|NDK4_ARATH	AT4G23900.1	PF00334	IPR001564
DN19868_c4_g1_i3	XP_019261292.1	sp|O22285|PMTB_ARATH	AT2G39750.1	PF03141	IPR004159
DN19270_c0_g2_i1	XP_019261283.1	sp|Q9C774|PSD7B_ARATH	AT3G11270.1	PF01398	IPR000555
DN19270_c0_g2_i2	XP_019261283.1	sp|Q9C774|PSD7B_ARATH	AT3G11270.1	PF01398	IPR000555
DN15650_c1_g1_i1	XP_019260977.1	sp|Q8RY67|WAKLO_ARATH	AT2G23450.1	PF00069	IPR000719
DN7657_c0_g2_i1	XP_019260846.1	sp|O65238|Y5537_ARATH	AT5G35370.1	PF00069	IPR000719
DN7657_c0_g3_i1	XP_019260846.1	sp|O65238|Y5537_ARATH	AT5G35370.1	PF00069	IPR000719
DN20115_c0_g1_i1	XP_019260752.1	sp|Q940Y8|KN13B_ARATH	AT3G16060.1	PF00225	IPR001752
DN14100_c0_g1_i1	XP_019260699.1	sp|P43187|ALLB3_BETPN	AT4G20780.1	PF13405	IPR002048
DN11657_c0_g1_i1	XP_019260527.1	-	-	PF00139	IPR001220
DN16091_c0_g1_i1	XP_019260445.1	sp|Q9LHJ8|SAP5_ARATH	AT3G12630.1	PF01754	IPR002653
DN6507_c0_g2_i1	XP_019260434.1	sp|Q9LFH9|LRK81_ARATH	AT3G53380.1	PF00139	IPR001220
DN6330_c0_g2_i1	XP_019260166.1	sp|O65351|SBT17_ARATH	AT5G67360.1	PF02225	IPR003137
DN21776_c2_g1_i2	XP_019260025.1	sp|C7G304|GOLS2_SOLLC	AT2G47180.1	PF01501	IPR002495
DN4905_c0_g1_i1	XP_019259993.1	sp|Q9ZNV9|AHP1_ARATH	AT3G21510.1	PF00566	IPR000195
DN5609_c0_g1_i1	XP_019259990.1	sp|Q8RXC8|RBK2_ARATH	AT5G35960.1	PF07714	IPR001245
DN5933_c0_g3_i1	XP_019259958.1	sp|Q9LV40|ROGF8_ARATH	AT3G24620.1	PF03759	IPR005512
DN19446_c1_g4_i1	XP_019259506.1	sp|Q9M8Z7|U80A2_ARATH	AT3G07020.2	PF03033	IPR004276
DN17028_c0_g1_i2	XP_019259138.1	sp|Q9SLN5|MAP1A_ARATH	AT2G45240.1	PF00557	IPR000994
DN13559_c0_g2_i1	XP_019258902.1	sp|Q9M1V2|SOT5_ARATH	AT3G45070.1	PF00685	IPR000863
DN11951_c0_g4_i1	XP_019258856.1	sp|Q8RY25|NU98A_ARATH	AT1G10390.2	PF04096	IPR007230
DN9996_c0_g1_i1	XP_019258815.1	sp|Q0V7T5|Y1864_ARATH	AT4G32000.1	PF00069	IPR000719
DN9996_c0_g2_i1	XP_019258815.1	sp|Q0V7T5|Y1864_ARATH	AT4G32000.1	PF00069	IPR000719
DN20867_c0_g2_i6	XP_019258808.1	-	AT3G18430.2	PF13499	IPR011992
DN15470_c0_g1_i1	XP_019258239.1	sp|Q9FY89|VP202_ARATH	AT5G09260.1	PF03357	IPR005024
DN9578_c0_g1_i1	XP_019258081.1	sp|Q9ZVE0|ORN_ARATH	AT2G26970.1	PF00929	IPR013520
DN20163_c0_g1_i1	XP_019258034.1	sp|Q8LFV3|CDF3_ARATH	AT3G47500.1	PF02701	IPR003851
DN20893_c0_g1_i2	XP_019257959.1	sp|P05477|HSP21_SOYBN	AT5G12020.1	PF00011	IPR002068
DN19468_c0_g3_i7	XP_019257558.1	sp|Q0J7U6|TPR2_ORYSJ	AT1G80490.2	PF00400	IPR001680
DN19468_c0_g3_i4	XP_019257557.1	sp|Q0J7U6|TPR2_ORYSJ	AT3G15880.3	PF00400	IPR001680
DN16418_c0_g1_i1	XP_019257340.1	sp|Q9SW00|ORP4B_ARATH	AT4G25850.1	PF01237	IPR000648
DN21224_c2_g1_i3	XP_019257148.1	sp|Q9AWA5|GWD1_SOLTU	AT1G10760.1	PF01326	IPR002192
DN19817_c3_g1_i1	XP_019257054.1	sp|Q9SSQ8|HS26M_ARATH	AT1G52560.1	PF00011	IPR002068
DN19817_c3_g1_i2	XP_019257054.1	sp|Q9SSQ8|HS26M_ARATH	AT1G52560.1	PF00011	IPR002068
DN4266_c0_g1_i1	XP_019256933.1	sp|Q9LIL5|PP233_ARATH	AT3G15200.1	PF13041	IPR002885
DN19287_c1_g1_i4	XP_019256808.1	sp|Q9ZSY2|DNJ15_ARATH	AT1G68370.1	PF00226	IPR001623
DN22669_c0_g1_i1	XP_019256701.1	-	-	PF14009	IPR025322
DN19393_c0_g6_i3	XP_019256537.1	sp|P30236|HSP41_SOYBN	AT4G10250.1	PF00011	IPR002068
DN16736_c0_g3_i1	XP_019256512.1	sp|Q9ZSK5|ZOG_PHALU	-	PF00201	IPR002213
DN21094_c0_g2_i4	XP_019256205.1	sp|Q9FKL6|CB60B_ARATH	AT5G57580.1	PF07887	IPR012416
DN22690_c0_g1_i1	XP_019256068.1	sp|O64781|Y1639_ARATH	AT1G61390.1	PF00954	IPR000858
DN10830_c0_g1_i1	XP_019256034.1	sp|P84634|DCL4_ARATH	AT5G20320.1	PF04851	IPR006935
DN21910_c0_g1_i2	XP_019255838.1	sp|Q9SSD2|PRP8A_ARATH	AT1G80070.1	PF10598	IPR019582
DN21910_c0_g1_i5	XP_019255838.1	sp|Q9SSD2|PRP8A_ARATH	AT1G80070.1	PF10598	IPR019582
DN21208_c0_g4_i1	XP_019255810.1	sp|Q2QQS5|CCT14_ORYSJ	AT4G19600.1	PF00134	IPR006671
DN21765_c0_g1_i7	XP_019255759.1	sp|Q8LBL5|PRT1_ARATH	AT3G24800.1	PF00569	IPR000433
DN16808_c0_g1_i1	XP_019255523.1	sp|Q9ZU93|PUX2_ARATH	AT2G01650.1	PF09409	IPR018997
DN17037_c1_g1_i1	XP_019255430.1	sp|Q9SKN3|CSPL6_ARATH	AT2G28370.1	PF04535	IPR006702
DN17821_c1_g1_i1	XP_019255377.1	-	AT1G52343.1	PF13307	IPR006555
DN21761_c0_g1_i1	XP_019255121.1	sp|P53681|CRK_DAUCA	AT3G50530.1	PF00069	IPR000719
DN19514_c1_g2_i3	XP_019254944.1	sp|Q38853|STR15_ARATH	AT4G35770.1	PF00581	IPR001763
DN19514_c1_g2_i2	XP_019254944.1	sp|Q38853|STR15_ARATH	AT4G35770.1	PF00581	IPR001763
DN8650_c0_g1_i1	XP_019254775.1	sp|O80434|LAC4_ARATH	AT2G38080.1	PF07731	IPR011706
DN20323_c3_g1_i11	XP_019254758.1	sp|Q84L31|RD23C_ARATH	AT3G02540.2	PF00240	IPR000626
DN20323_c3_g1_i12	XP_019254758.1	sp|Q84L31|RD23C_ARATH	AT3G02540.2	PF00240	IPR000626
DN14702_c0_g2_i1	XP_019254435.1	-	-	PF14416	IPR025846
DN19331_c0_g1_i4	XP_019254378.1	-	AT2G06025.1	PF00583	IPR000182
DN19765_c0_g2_i2	XP_019254229.1	sp|O94514|NOP56_SCHPO	AT1G56110.1	PF08060	IPR012976
DN10175_c0_g1_i1	XP_019253843.1	sp|Q9FMJ0|P4KB1_ARATH	AT5G64070.1	PF00454	IPR000403
DN10175_c0_g3_i1	XP_019253843.1	sp|Q9FMJ0|P4KB1_ARATH	AT5G64070.1	PF00454	IPR000403
DN13903_c0_g1_i1	XP_019253439.1	sp|Q9C6T7|FAX5_ARATH	AT1G50740.1	PF03647	IPR005349
DN17588_c0_g1_i2	XP_019253413.1	sp|Q3L181|PERR_RAUSE	AT1G60730.1	PF00248	IPR023210
DN17588_c0_g1_i1	XP_019253413.1	sp|Q3L181|PERR_RAUSE	AT1G60710.1	PF00248	IPR023210
DN21745_c3_g4_i3	XP_019253404.1	sp|Q9SBJ1|PDK_ARATH	AT3G06483.1	PF10436	IPR018955
DN21745_c3_g4_i2	XP_019253404.1	sp|Q9SBJ1|PDK_ARATH	AT3G06483.1	PF10436	IPR018955
DN21123_c0_g1_i1	XP_019253382.1	-	AT5G28150.1	PF05910	IPR008586
DN16373_c0_g1_i2	XP_019253376.1	sp|P05332|YP20_BACLI	AT2G32030.1	PF13302	IPR000182
DN18574_c0_g1_i1	XP_019253129.1	sp|Q9SII6|PIX13_ARATH	AT2G17220.1	PF07714	IPR001245
DN18574_c0_g1_i3	XP_019253129.1	sp|Q9SII6|PIX13_ARATH	AT2G17220.1	PF00069	IPR000719
DN8434_c0_g2_i1	XP_019253030.1	sp|Q9ZU96|Y2168_ARATH	AT5G54620.1	PF13962	IPR026961
DN19159_c1_g2_i1	XP_019252500.1	sp|Q9LNA5|ACR8_ARATH	AT1G12420.1	PF01842	IPR002912
DN19501_c0_g1_i1	XP_019252404.1	sp|Q9FGK8|SC16B_ARATH	AT5G47490.1	PF12932	IPR024340
DN3558_c0_g1_i1	XP_019252337.1	sp|Q9SUV9|INP1_ARATH	AT4G22600.1	PF14144	IPR025422
DN21900_c1_g3_i9	XP_019252304.1	sp|Q84TH9|NLP7_ARATH	AT4G24020.1	PF02042	IPR003035
DN21900_c1_g3_i4	XP_019252303.1	sp|Q9LE38|NLP4_ARATH	AT1G20640.2	PF02042	IPR003035
DN15168_c0_g1_i1	XP_019251906.1	sp|Q8GYB1|NUD15_ARATH	AT1G28960.5	PF00293	IPR000086
DN5475_c0_g2_i1	XP_019251814.1	-	-	PF07059	IPR009769
DN19866_c0_g5_i1	XP_019251801.1	sp|Q944C1|PLCD4_ARATH	AT5G58700.2	PF00387	IPR001711
DN21130_c1_g1_i9	XP_019251699.1	-	AT5G60680.1	PF04520	IPR007608
DN19106_c2_g1_i4	XP_019251690.1	sp|Q8NDF8|PAPD5_HUMAN	AT5G53770.1	PF03828	IPR002058
DN18861_c0_g1_i2	XP_019251681.1	sp|Q9SZ83|Y4967_ARATH	AT4G09670.1	PF01408	IPR000683
DN16890_c0_g1_i3	XP_019250434.1	sp|F4KEV7|FHIT_ARATH	AT5G58240.1	PF01230	IPR001310
DN15161_c0_g1_i2	XP_019250417.1	sp|Q8GXC7|FBK50_ARATH	AT3G06240.1	PF00646	IPR001810
DN21133_c0_g2_i1	XP_019250404.1	sp|Q9LD43|ACCA_ARATH	AT2G38040.2	PF03255	IPR001095
DN21133_c0_g2_i2	XP_019250404.1	sp|Q9LD43|ACCA_ARATH	AT2G38040.2	PF03255	IPR001095
DN15253_c0_g1_i1	XP_019250324.1	sp|Q9FWS1|AUL1_ARATH	AT4G36520.1	PF00226	IPR001623
DN13173_c0_g3_i1	XP_019250301.1	sp|O65020|ETO1_ARATH	AT3G51770.2	PF07719	IPR013105
DN22463_c0_g1_i1	XP_019250127.1	-	AT1G15720.1	PF00249	IPR001005
DN24518_c0_g1_i1	XP_019250083.1	sp|Q3ECB8|PP128_ARATH	AT1G77170.1	PF13041	IPR002885
DN20453_c0_g3_i2	XP_019250012.1	sp|F4I116|SYLC_ARATH	AT1G09620.1	PF08264	IPR013155
DN11787_c1_g1_i1	XP_019249873.1	sp|Q9FE17|SIR1_ARATH	AT5G55760.1	PF02146	IPR003000
DN15752_c0_g1_i5	XP_019249839.1	sp|Q567B1|OTU1_DANRE	AT1G50670.1	PF02338	IPR003323
DN15752_c0_g1_i2	XP_019249839.1	sp|Q567B1|OTU1_DANRE	AT1G50670.1	PF02338	IPR003323
DN18617_c0_g1_i1	XP_019249824.1	sp|B8XCH5|QKY_ARATH	AT5G17980.1	PF08372	IPR013583
DN21531_c0_g2_i2	XP_019249816.1	sp|P87027|SPG1_SCHPO	AT5G54840.2	PF08477	IPR013684
DN14793_c1_g5_i1	XP_019249743.1	-	AT1G53040.2	PF04765	IPR006852
DN21228_c0_g2_i5	XP_019249543.1	sp|Q9C7A2|ITN1_ARATH	AT5G54610.1	PF12796	IPR020683
DN21228_c0_g2_i6	XP_019249543.1	sp|Q9ZU96|Y2168_ARATH	AT5G51160.1	PF12796	IPR020683
DN21228_c0_g1_i2	XP_019249542.1	sp|Q9ZU96|Y2168_ARATH	AT4G10720.1	PF13962	IPR026961
DN13857_c0_g1_i1	XP_019249542.1	sp|Q6AWW5|Y5262_ARATH	AT5G15500.2	PF12796	IPR020683
DN17130_c0_g1_i1	XP_019249542.1	sp|Q9ZU96|Y2168_ARATH	AT4G10720.1	PF00023	IPR002110
DN11288_c0_g1_i1	XP_019249370.1	-	AT5G04670.1	PF10513	IPR019542
DN13502_c0_g2_i2	XP_019249046.1	sp|Q9LDH1|SIB1_ARATH	AT3G56710.1	PF05678	IPR008889
DN9558_c0_g1_i1	XP_019248936.1	sp|Q84TE6|NAC22_ARATH	AT4G28530.1	PF02365	IPR003441
DN21688_c1_g2_i1	XP_019248803.1	sp|P42158|CKL1_ARATH	AT4G26100.1	PF00069	IPR000719
DN18727_c0_g1_i6	XP_019248679.1	sp|P35159|RLUB_BACSU	AT2G39140.1	PF00849	IPR006145
DN18727_c0_g1_i1	XP_019248679.1	sp|P35159|RLUB_BACSU	AT2G39140.1	PF00849	IPR006145
DN18727_c0_g1_i4	XP_019248679.1	sp|P35159|RLUB_BACSU	AT2G39140.1	PF00849	IPR006145
DN15821_c0_g1_i3	XP_019248267.1	sp|Q9SQT8|DHQSD_ARATH	AT3G06350.1	PF01487	IPR001381
DN21857_c1_g1_i3	XP_019248161.1	sp|Q8LPJ3|MANA2_ARATH	AT5G13980.2	PF01074	IPR000602
DN20405_c0_g1_i1	XP_019248148.1	-	AT5G12950.1	PF07944	IPR012878
DN20405_c0_g1_i11	XP_019248148.1	-	AT5G12950.1	PF07944	IPR012878
DN20405_c0_g1_i5	XP_019248148.1	-	AT5G12950.1	PF07944	IPR012878
DN20405_c0_g1_i12	XP_019248148.1	-	AT5G12950.1	PF07944	IPR012878
DN20405_c0_g1_i6	XP_019248148.1	-	AT5G12950.1	PF07944	IPR012878
DN20024_c2_g2_i4	XP_019248048.1	-	AT2G15270.1	PF06658	IPR009548
DN20024_c2_g2_i1	XP_019248048.1	-	AT2G15270.1	PF06658	IPR009548
DN20024_c2_g2_i3	XP_019248048.1	-	AT2G15270.1	PF06658	IPR009548
DN20024_c2_g2_i5	XP_019248048.1	-	AT2G15270.1	PF06658	IPR009548
DN23329_c0_g1_i1	XP_019248002.1	sp|P30286|CCNB1_MEDSA	-	PF02984	IPR004367
DN14765_c0_g1_i1	XP_019247991.1	sp|Q9SX99|OSB1_ARATH	AT1G47720.1	PF00436	IPR000424
DN14765_c0_g1_i2	XP_019247991.1	sp|Q9SX99|OSB1_ARATH	AT1G47720.1	PF00436	IPR000424
DN21113_c4_g1_i3	XP_019247924.1	sp|Q9FN30|TAT2_ARATH	AT5G53970.1	PF00155	IPR004839
DN21113_c4_g1_i1	XP_019247924.1	sp|Q9FN30|TAT2_ARATH	AT5G53970.1	PF00155	IPR004839
DN21475_c2_g3_i2	XP_019247720.1	sp|Q94AH3|NIPA4_ARATH	AT1G71900.1	PF05653	IPR008521
DN12062_c0_g2_i1	XP_019247698.1	sp|Q8LLE5|FPP_SOLLC	AT1G77580.2	PF05911	IPR008587
DN16480_c0_g1_i1	XP_019247304.1	sp|Q9LZ56|DOF51_ARATH	AT5G02460.1	PF02701	IPR003851
DN12840_c0_g1_i2	XP_019247296.1	-	AT1G49975.1	PF05479	IPR008796
DN19842_c0_g1_i2	XP_019247260.1	sp|Q9FLT2|IPMKB_ARATH	AT5G61760.1	PF03770	IPR005522
DN20538_c1_g1_i6	XP_019247257.1	-	AT2G28310.3	PF05212	IPR007877
DN2723_c0_g1_i1	XP_019247137.1	sp|Q6NM73|CRRS3_ARATH	AT1G04520.1	PF01657	IPR002902
DN10845_c1_g1_i2	XP_019247103.1	sp|Q8L4H0|WEE1_ARATH	AT1G02970.1	PF00069	IPR000719
DN19930_c1_g1_i8	XP_019247015.1	sp|Q9C8J7|TRO_ARATH	AT1G51450.1	PF00622	IPR003877
DN19930_c1_g1_i4	XP_019247015.1	sp|Q9C8J7|TRO_ARATH	AT1G51450.1	PF00622	IPR003877
DN21017_c0_g2_i2	XP_019247006.1	sp|Q9FJ70|FIMB3_ARATH	AT5G55400.1	PF00307	IPR001715
DN20815_c0_g1_i2	XP_019246975.1	sp|Q9SKU1|CLC1_ARATH	AT2G20760.1	PF01086	IPR000996
DN12217_c0_g1_i2	XP_019246924.1	sp|Q6NPF4|MD20A_ARATH	AT2G28230.1	PF08612	IPR013921
DN21883_c0_g1_i6	XP_019246756.1	sp|Q9U5L1|SRPRA_DROME	AT4G30600.1	PF00448	IPR000897
DN12594_c0_g1_i1	XP_019246708.1	sp|Q8LC95|ENL3_ARATH	AT3G20570.1	PF02298	IPR003245
DN21491_c1_g3_i7	XP_019246626.1	-	-	PF00646	IPR001810
DN18419_c0_g1_i2	XP_019246626.1	sp|Q9FLS0|FB253_ARATH	AT5G07610.1	PF00646	IPR001810
DN20655_c0_g5_i1	XP_019246608.1	sp|Q9ZNT0|VPS4_ARATH	AT2G27600.1	PF00004	IPR003959
DN13288_c0_g2_i1	XP_019246124.1	sp|Q56WM6|ROGFE_ARATH	AT1G31650.1	PF03759	IPR005512
DN14433_c0_g1_i1	XP_019246032.1	sp|Q8BKU8|TM87B_MOUSE	AT1G61670.1	PF06814	IPR009637
DN11470_c0_g1_i1	XP_019245915.1	-	AT2G37730.1	PF04646	IPR006740
DN22532_c0_g1_i1	XP_019245855.1	sp|Q9FT72|RQL3_ARATH	AT4G35740.2	PF00270	IPR011545
DN18577_c0_g1_i1	XP_019245735.1	sp|Q8VYE2|TIM50_ARATH	AT1G55900.1	PF03031	IPR004274
DN12097_c0_g3_i1	XP_019245706.1	sp|Q9LT81|C3H39_ARATH	AT3G19360.1	PF00642	IPR000571
DN20132_c1_g1_i1	XP_019245651.1	sp|F4K5L5|TBL16_ARATH	AT5G20680.2	PF13839	IPR026057
DN21895_c1_g2_i1	XP_019245617.1	sp|Q9FF55|PDI14_ARATH	AT5G60640.3	PF00085	IPR013766
DN10763_c0_g1_i1	XP_019245579.1	sp|Q9FLS0|FB253_ARATH	AT5G07610.1	PF07649	IPR011424
DN18419_c0_g2_i2	XP_019245576.1	-	AT5G07610.1	PF00646	IPR001810
DN17018_c1_g1_i2	XP_019245529.1	sp|Q9M6E2|DBAT_TAXCU	AT1G28680.1	PF02458	IPR003480
DN15733_c0_g1_i1	XP_019245376.1	sp|Q8RXN0|AB11G_ARATH	AT1G17840.1	PF00005	IPR003439
DN12399_c0_g1_i1	XP_019245266.1	sp|P31023|DLDH_PEA	AT1G48030.2	PF00070	IPR001327
DN17473_c1_g2_i1	XP_019245143.1	sp|Q9M1C2|CH101_ARATH	AT3G60210.1	PF00166	IPR020818
DN17738_c0_g1_i7	XP_019245143.1	sp|Q9M1C2|CH101_ARATH	AT3G60210.1	PF00166	IPR020818
DN11247_c0_g1_i1	XP_019245121.1	sp|Q9SCP2|PLY12_ARATH	AT3G53190.1	PF00544	IPR002022
DN21787_c1_g3_i1	XP_019244550.1	sp|Q9M8L4|GLPK_ARATH	AT1G80460.2	PF02782	IPR018485
DN21595_c5_g2_i1	XP_019244322.1	-	AT4G24975.1	PF05938	IPR010264
DN19940_c0_g1_i2	XP_019244225.1	sp|Q9LMT1|P2C08_ARATH	AT1G18030.1	PF00481	IPR001932
DN19940_c0_g1_i1	XP_019244225.1	sp|Q9LMT1|P2C08_ARATH	AT1G18030.1	PF00481	IPR001932
DN21720_c3_g2_i1	XP_019244102.1	sp|Q65CJ7|HPPR_PLESU	AT1G79870.1	PF02826	IPR006140
DN15016_c0_g2_i1	XP_019244102.1	sp|Q65CJ7|HPPR_PLESU	AT1G79870.1	PF02826	IPR006140
DN20451_c0_g1_i1	XP_019244080.1	sp|O64969|CADH_EUCGL	AT4G34230.1	PF08240	IPR013154
DN20451_c0_g1_i2	XP_019244080.1	sp|O64969|CADH_EUCGL	AT4G34230.1	PF08240	IPR013154
DN1191_c0_g1_i1	XP_019243973.1	sp|Q2GSI6|GPI18_CHAGB	AT1G11880.1	PF04188	IPR007315
DN18308_c1_g4_i1	XP_019243937.1	sp|Q9C9W0|AB17I_ARATH	AT1G67940.1	PF00005	IPR003439
DN15879_c0_g1_i1	XP_019243596.1	sp|Q5XF07|APE1L_ARATH	AT3G48425.1	PF03372	IPR005135
DN14640_c0_g2_i1	XP_019243565.1	sp|Q921I2|KLDC4_MOUSE	AT5G50310.1	PF13422	IPR025183
DN24344_c0_g1_i1	XP_019243562.1	sp|Q9LU85|PAP4_ARATH	AT3G26070.1	PF04755	IPR006843
DN20901_c3_g1_i2	XP_019243248.1	sp|Q9LQ73|PX11C_ARATH	AT1G01820.1	PF05648	IPR008733
DN4412_c0_g1_i1	XP_019243187.1	sp|O04086|Y1105_ARATH	AT5G51560.1	PF08263	IPR013210
DN6978_c0_g1_i1	XP_019243168.1	sp|Q9ZVM9|Y1461_ARATH	AT1G71530.2	PF00069	IPR000719
DN3879_c0_g1_i1	XP_019242982.1	sp|Q56Z59|PATL3_ARATH	AT1G72160.1	PF03765	IPR011074
DN15066_c0_g1_i1	XP_019242387.1	sp|Q6TPK4|CYT1_ACTDE	AT5G47550.1	PF00031	IPR000010
DN19884_c1_g1_i2	XP_019242351.1	sp|Q94KD0|TA15B_ARATH	AT5G58470.2	PF00076	IPR000504
DN19884_c1_g1_i7	XP_019242351.1	sp|Q94KD0|TA15B_ARATH	AT5G58470.2	PF00076	IPR000504
DN19884_c1_g1_i3	XP_019242351.1	sp|Q94KD0|TA15B_ARATH	AT5G58470.2	PF00076	IPR000504
DN23917_c0_g1_i1	XP_019242297.1	sp|Q9LFV3|CRLK2_ARATH	AT5G15730.1	PF07714	IPR001245
DN12535_c1_g1_i1	XP_019242261.1	-	-	PF00160	IPR002130
DN21672_c1_g2_i1	XP_019242112.1	sp|P27322|HSP72_SOLLC	AT5G02500.2	PF00012	IPR013126
DN21510_c2_g1_i1	XP_019241911.1	sp|P46379|BAG6_HUMAN	AT5G25270.1	PF00240	IPR000626
DN21787_c1_g1_i2	XP_019241805.1	sp|Q9M8L4|GLPK_ARATH	AT1G80460.2	PF02782	IPR018485
DN21787_c1_g1_i1	XP_019241805.1	sp|Q9M8L4|GLPK_ARATH	AT1G80460.2	PF02782	IPR018485
DN20034_c3_g1_i1	XP_019241446.1	sp|Q9ZR72|AB1B_ARATH	AT2G36910.1	PF00664	IPR001140
DN17732_c0_g1_i1	XP_019241043.1	sp|Q9ZT96|MTEF4_ARATH	AT2G44020.1	PF02536	IPR003690
DN7717_c0_g1_i1	XP_019240845.1	sp|Q9SUQ2|CRF2_ARATH	AT4G23750.2	PF00847	IPR001471
DN7717_c0_g2_i1	XP_019240845.1	sp|Q9SUQ2|CRF2_ARATH	AT4G23750.2	PF00847	IPR001471
DN18616_c0_g1_i2	XP_019240793.1	sp|Q9M2S6|SDIR1_ARATH	AT1G04790.1	PF01423	IPR001163
DN18578_c1_g1_i2	XP_019240743.1	-	AT3G50380.1	PF06650	IPR009543
DN12279_c0_g1_i1	XP_019240711.1	sp|Q9LK43|TMK4_ARATH	AT3G23750.1	PF00069	IPR000719
DN8225_c0_g1_i1	XP_019240606.1	sp|Q96320|HSFB1_ARATH	AT4G36990.1	PF00447	IPR000232
DN5016_c0_g1_i1	XP_019240476.1	sp|Q9LYD3|DREB3_ARATH	AT5G11590.1	PF00847	IPR001471
DN18773_c0_g1_i1	XP_019240432.1	sp|Q9S7P9|SNP33_ARATH	AT5G61210.1	PF05347	IPR008011
DN19929_c0_g2_i1	XP_019240408.1	sp|Q7XBW0|ITPK5_ORYSJ	AT5G16760.1	PF05770	IPR008656
DN16591_c0_g1_i2	XP_019240250.1	sp|P78317|RNF4_HUMAN	AT5G48655.3	PF00097	IPR018957
DN16591_c0_g1_i1	XP_019240250.1	-	AT5G48655.3	PF00097	IPR018957
DN17395_c0_g1_i1	XP_019239550.1	-	AT5G27710.1	PF01423	IPR001163
DN17395_c0_g1_i2	XP_019239550.1	-	AT5G27710.1	PF01423	IPR001163
DN17395_c0_g1_i3	XP_019239550.1	-	AT5G27710.1	PF01423	IPR001163
DN12382_c0_g1_i1	XP_019239529.1	sp|Q9LYN8|EMS1_ARATH	AT5G42440.1	PF00069	IPR000719
DN21271_c0_g3_i3	XP_019238959.1	sp|Q9SEC2|MSRA_LACSA	AT5G61640.1	PF01625	IPR002569
DN21271_c0_g3_i2	XP_019238959.1	sp|Q9SEC2|MSRA_LACSA	AT5G61640.1	PF01625	IPR002569
DN20701_c1_g2_i3	XP_019238620.1	sp|Q9ZQP1|DSP8_ARATH	AT2G35680.1	PF00782	IPR000340
DN8330_c0_g1_i1	XP_019238376.1	sp|Q9FNH6|NHL3_ARATH	AT2G27080.2	PF03168	IPR004864
DN8671_c0_g1_i1	XP_019238285.1	sp|O04289|SUT32_ARATH	AT4G02700.1	PF00916	IPR011547
DN19775_c0_g1_i2	XP_019238258.1	sp|Q8H1D4|DRB4_ARATH	AT3G62800.3	PF00035	IPR014720
DN19775_c0_g1_i1	XP_019238257.1	sp|Q8H1D4|DRB4_ARATH	AT3G62800.3	PF00035	IPR014720
DN17351_c0_g1_i1	XP_019238158.1	sp|Q8S2T1|DDPS6_ARATH	AT2G17570.1	PF01255	IPR001441
DN20043_c1_g1_i1	XP_019238065.1	sp|Q9FF86|DCR_ARATH	AT5G23940.1	PF02458	IPR003480
DN16421_c0_g1_i1	XP_019238061.1	sp|Q9C5J8|OEP80_ARATH	AT3G44160.1	PF01103	IPR000184
DN21332_c0_g1_i5	XP_019237970.1	sp|Q06548|PBL9_ARATH	AT1G07570.1	PF13178	IPR025064
DN9686_c0_g2_i1	XP_019237797.1	sp|P51074|ANX4_FRAAN	AT5G12380.1	PF00191	IPR018502
DN19708_c0_g1_i1	XP_019237768.1	sp|Q9QYI4|DJB12_MOUSE	AT5G53150.1	PF00226	IPR001623
DN18932_c0_g1_i6	XP_019237728.1	sp|Q9LP56|WRK65_ARATH	AT1G29280.1	PF03106	IPR003657
DN19379_c0_g1_i1	XP_019237583.1	sp|Q9SJ52|YLS9_ARATH	AT2G27260.1	PF03168	IPR004864
DN20694_c1_g3_i1	XP_019237156.1	sp|Q9ZUZ2|CAMK3_ARATH	AT2G46700.1	PF00069	IPR000719
DN21921_c1_g1_i9	XP_019237119.1	sp|F4IH31|CAN2_ARATH	AT2G40410.2	PF00565	IPR016071
DN21921_c1_g1_i8	XP_019237119.1	sp|F4IH31|CAN2_ARATH	AT2G40410.2	PF00565	IPR016071
DN21921_c1_g1_i3	XP_019237119.1	sp|F4IH31|CAN2_ARATH	AT2G40410.2	PF00565	IPR016071
DN20893_c0_g1_i3	XP_019237100.1	sp|O82013|HSP21_SOLPE	AT5G12020.1	PF00011	IPR002068
DN21740_c0_g4_i8	XP_019236773.1	sp|Q9RB36|TRUB_FLAJ1	AT5G14460.1	PF01509	IPR002501
DN14655_c0_g2_i1	XP_019236760.1	sp|C0HJG8|BSP_BOSSE	AT2G15220.1	PF04450	IPR007541
DN20840_c1_g1_i1	XP_019236628.1	sp|Q9ZS51|PMP22_ARATH	AT4G14305.1	PF04117	IPR007248
DN20840_c1_g1_i3	XP_019236628.1	sp|Q9ZS51|PMP22_ARATH	AT4G14305.1	PF04117	IPR007248
DN20144_c0_g4_i1	XP_019236333.1	-	AT3G13510.1	PF14365	IPR025521
DN13951_c1_g1_i1	XP_019236314.1	sp|Q8H1Z0|CER3_ARATH	AT5G57800.1	PF12076	IPR021940
DN21738_c1_g4_i1	XP_019236243.1	-	AT5G60680.1	PF04520	IPR007608
DN24204_c0_g1_i1	XP_019236020.1	-	AT4G36950.1	PF00069	IPR000719
DN11629_c0_g2_i1	XP_019235856.1	sp|Q9M9W8|PLDZ2_ARATH	AT3G05630.1	PF00614	IPR001736
DN16409_c0_g1_i2	XP_019235835.1	sp|Q9SWS1|ACFR2_ARATH	AT5G38630.1	PF03188	IPR004877
DN11526_c0_g1_i1	XP_019235542.1	sp|C0LGR9|Y4312_ARATH	AT4G31250.1	PF00069	IPR000719
DN21975_c0_g1_i1	XP_019235505.1	sp|O82199|C3H20_ARATH	AT2G19810.1	PF00642	IPR000571
DN16749_c0_g1_i3	XP_019235455.1	sp|Q8GY91|APX6_ARATH	AT4G32320.1	PF00141	IPR002016
DN10431_c0_g1_i1	XP_019235303.1	sp|O22993|FTSI1_ARATH	AT4G23940.1	PF01434	IPR000642
DN21210_c1_g2_i3	XP_019235064.1	-	AT2G44380.1	PF07649	IPR011424
DN21350_c0_g2_i1	XP_019234864.1	sp|Q40468|IF415_TOBAC	AT1G72730.1	PF00271	IPR001650
DN21350_c0_g2_i3	XP_019234864.1	sp|Q40469|IF4A6_TOBAC	AT1G72730.1	PF00271	IPR001650
DN18549_c0_g1_i1	XP_019234844.1	sp|Q91V09|WDR13_MOUSE	AT2G16405.1	PF00400	IPR001680
DN1396_c0_g1_i1	XP_019234790.1	sp|F4IJ77|AATP4_ARATH	AT2G46620.1	PF00004	IPR003959
DN19340_c0_g1_i1	XP_019234682.1	sp|Q54TR5|ABKB_DICDI	AT5G24810.1	PF03109	IPR004147
DN19854_c1_g4_i2	XP_019234580.1	sp|Q9FX99|Y1497_ARATH	AT5G22050.2	PF07714	IPR001245
DN22898_c0_g1_i1	XP_019234552.1	sp|Q9FZJ1|IRX10_ARATH	AT1G27440.1	PF03016	IPR004263
DN18766_c0_g4_i1	XP_019234549.1	sp|Q84K00|NAC78_ARATH	AT3G10490.2	PF02365	IPR003441
DN18789_c1_g3_i1	XP_019234279.1	sp|O04130|SERA2_ARATH	AT1G17745.1	PF01842	IPR002912
DN13595_c0_g1_i2	XP_019234183.1	sp|Q9ZT87|PEL1_ARATH	AT4G27650.1	PF03465	IPR005142
DN13595_c0_g1_i1	XP_019234183.1	sp|Q9ZT87|PEL1_ARATH	AT4G27650.1	PF03465	IPR005142
DN12668_c0_g1_i1	XP_019234127.1	-	AT5G24600.1	PF04654	IPR006747
DN17035_c0_g2_i1	XP_019234123.1	-	AT3G48240.1	PF00564	IPR000270
DN15990_c0_g1_i1	XP_019234101.1	sp|O48927|C78A3_SOYBN	AT3G61880.2	PF00067	IPR001128
DN9604_c0_g1_i1	XP_019233740.1	sp|Q9M2S4|LRKS4_ARATH	AT3G55550.1	PF00139	IPR001220
DN15717_c0_g1_i1	XP_019233518.1	sp|Q6GLP4|RMD5A_XENLA	AT4G37880.1	PF10607	IPR024964
DN22037_c0_g1_i2	XP_019233327.1	sp|Q9LV03|GLUT1_ARATH	AT5G53460.3	PF14691	IPR028261
DN22037_c0_g1_i4	XP_019233327.1	sp|Q9LV03|GLUT1_ARATH	AT5G53460.3	PF14691	IPR028261
DN21642_c2_g1_i1	XP_019233043.1	sp|P20144|WUN1_SOLTU	AT5G01740.1	PF07107	IPR009798
DN21642_c2_g1_i2	XP_019233043.1	sp|P20144|WUN1_SOLTU	AT3G10985.1	PF07107	IPR009798
DN21642_c2_g3_i1	XP_019233043.1	sp|P20144|WUN1_SOLTU	AT3G10985.1	PF07107	IPR009798
DN11959_c0_g1_i1	XP_019232898.1	sp|Q10S58|SAT2_ORYSJ	AT4G35640.1	PF06426	IPR010493
DN21553_c1_g5_i1	XP_019232860.1	sp|O23193|CBSX1_ARATH	AT4G36910.1	PF00571	IPR000644
DN14150_c2_g1_i4	XP_019232764.1	sp|O81833|SD11_ARATH	AT4G27300.1	PF00954	IPR000858
DN14150_c2_g1_i1	XP_019232764.1	sp|O81833|SD11_ARATH	AT4G27300.1	PF00069	IPR000719
DN21130_c2_g3_i3	XP_019232705.1	sp|O80362|RK10_TOBAC	-	PF00466	IPR001790
DN11714_c0_g1_i1	XP_019232642.1	sp|Q9LQY3|P24D9_ARATH	AT1G26690.1	PF01105	IPR009038
DN20612_c0_g1_i2	XP_019232636.1	sp|Q9FZF8|FB44_ARATH	AT1G47790.1	PF00646	IPR001810
DN20612_c0_g1_i3	XP_019232636.1	sp|Q9FZF8|FB44_ARATH	AT1G47790.1	PF00646	IPR001810
DN15084_c0_g1_i1	XP_019232389.1	sp|P17771|OSP4_PEA	-	PF10950	IPR024489
DN22900_c0_g1_i1	XP_019232265.1	sp|Q9SD53|Y3720_ARATH	AT3G50130.1	PF03140	IPR004158
DN9167_c0_g3_i1	XP_019232242.1	sp|Q5BPJ0|TBL11_ARATH	AT5G19160.1	PF13839	IPR026057
DN14150_c1_g1_i1	XP_019232230.1	sp|O81833|SD11_ARATH	AT4G27300.1	PF07714	IPR001245
DN18110_c0_g1_i2	XP_019232126.1	sp|Q9SGY2|ACLA1_ARATH	AT1G10670.4	PF08442	IPR013650
DN18110_c0_g1_i1	XP_019232126.1	sp|Q9SGY2|ACLA1_ARATH	AT1G10670.4	PF08442	IPR013650
DN8748_c0_g1_i1	XP_019231932.1	sp|D9UBG0|RTM1B_ARATH	AT1G05760.1	PF01419	IPR001229
DN21980_c0_g1_i2	XP_019231925.1	sp|Q8GSM7|HST_TOBAC	AT5G48930.1	PF02458	IPR003480
DN21980_c0_g1_i1	XP_019231925.1	sp|Q8GSM7|HST_TOBAC	AT5G48930.1	PF02458	IPR003480
DN17610_c3_g2_i1	XP_019231761.1	sp|Q9M0M5|SCL13_ARATH	AT4G17230.1	PF03514	IPR005202
DN19353_c0_g1_i1	XP_019231761.1	sp|Q9M0M5|SCL13_ARATH	AT4G17230.1	PF03514	IPR005202
DN19353_c0_g1_i4	XP_019231761.1	sp|Q9M0M5|SCL13_ARATH	AT4G17230.1	PF03514	IPR005202
DN21089_c1_g2_i1	XP_019231677.1	sp|Q9SJ52|YLS9_ARATH	AT1G17620.1	PF03168	IPR004864
DN21419_c0_g1_i1	XP_019231380.1	sp|P53763|URIC_PHAVU	AT2G26230.1	PF01014	IPR002042
DN15435_c0_g1_i1	XP_019231242.1	sp|Q9ZPH4|DES1L_ARATH	AT4G04930.1	PF08557	IPR013866
DN17487_c0_g1_i2	XP_019230823.1	sp|F4JCU3|MVD2_ARATH	AT3G54250.1	PF00288	IPR006204
DN10972_c0_g1_i1	XP_019230782.1	-	AT2G20940.1	PF06916	IPR009688
DN17643_c0_g1_i1	XP_019230670.1	sp|Q8VCE1|DJC28_MOUSE	AT5G03560.1	PF09350	IPR018961
DN15836_c0_g1_i1	XP_019230655.1	sp|Q6DBG8|ARAD1_ARATH	AT1G21480.1	PF03016	IPR004263
DN1525_c0_g1_i1	XP_019230643.1	sp|Q9SV84|NIP51_ARATH	AT4G10380.1	PF00230	IPR000425
DN18851_c0_g2_i1	XP_019230576.1	sp|Q9FFJ8|LIMYB_ARATH	AT5G05800.2	PF01105	IPR009038
DN21590_c0_g2_i1	XP_019230576.1	sp|Q9FFJ8|LIMYB_ARATH	AT5G05800.2	PF04601	IPR007679
DN21590_c0_g2_i2	XP_019230576.1	sp|Q9FFJ8|LIMYB_ARATH	AT5G05800.2	PF04601	IPR007679
DN20236_c0_g2_i4	XP_019230379.1	sp|E9PT23|S38AA_RAT	AT3G30390.2	PF01490	IPR013057
DN9171_c0_g1_i1	XP_019230324.1	sp|Q8L7S4|MP702_ARATH	AT1G24764.1	PF07058	IPR009768
DN20741_c1_g1_i12	XP_019230015.1	sp|Q8VZK0|MIEL1_ARATH	AT5G25560.4	PF13639	IPR001841
DN12933_c0_g1_i1	XP_019230010.1	sp|Q9LHP4|RCH2_ARATH	AT5G66330.1	PF00560	IPR001611
DN9104_c0_g2_i1	XP_019229996.1	sp|Q9FFN2|GLYT3_ARATH	AT5G03795.1	PF03016	IPR004263
DN18379_c0_g2_i2	XP_019229872.1	sp|F4I4P3|MED23_ARATH	AT1G23230.2	PF11573	IPR021629
DN18379_c1_g1_i1	XP_019229872.1	sp|F4I4P3|MED23_ARATH	AT1G23230.1	PF11573	IPR021629
DN21517_c0_g2_i2	XP_019229441.1	sp|P22335|HSF24_SOLPE	AT4G36990.1	PF13499	IPR011992
DN11779_c0_g1_i1	XP_019229348.1	sp|Q8GWP0|MYB39_ARATH	AT4G21440.1	PF00249	IPR001005
DN14045_c0_g1_i1	XP_019228840.1	sp|Q93YV6|2A5I_ARATH	AT5G25510.1	PF01603	IPR002554
DN14045_c0_g2_i1	XP_019228840.1	sp|Q93YV6|2A5I_ARATH	AT5G25510.1	PF01603	IPR002554
DN12346_c0_g1_i2	XP_019228758.1	sp|O94260|G3BP_SCHPO	AT5G60980.2	PF02136	IPR002075
DN20251_c0_g2_i1	XP_019228627.1	sp|Q84TE9|DOF53_ARATH	AT5G60200.1	PF02701	IPR003851
DN19868_c2_g1_i1	XP_019228530.1	sp|Q9LV35|AIP12_ARATH	AT3G18060.1	PF00400	IPR001680
DN17542_c1_g3_i1	XP_019228374.1	-	-	PF00628	IPR019787
DN21470_c1_g2_i1	XP_019228362.1	-	AT2G48030.1	PF03372	IPR005135
DN20011_c0_g1_i3	XP_019228215.1	sp|Q94AM1|OOPDA_ARATH	AT5G65620.1	PF01432	IPR001567
DN15008_c0_g1_i1	XP_019228012.1	sp|Q9SYM0|VTE6_ARATH	AT1G78620.1	PF01940	IPR002794
DN17737_c0_g6_i1	XP_019227942.1	sp|Q9M0Y3|ENT3_ARATH	AT4G05120.1	PF01733	IPR002259
DN17707_c0_g1_i1	XP_019227697.1	sp|A2Z3C4|6PGL4_ORYSI	AT5G24400.1	PF01182	IPR006148
DN13549_c0_g1_i1	XP_019227662.1	sp|Q9SYG9|CCX4_ARATH	AT1G54115.1	PF01699	IPR004837
DN20871_c0_g3_i3	XP_019227437.1	sp|Q2S2F5|KYNB_SALRD	AT4G35220.1	PF04199	IPR007325
DN20871_c0_g3_i1	XP_019227437.1	sp|Q2S2F5|KYNB_SALRD	AT4G35220.1	PF04199	IPR007325
DN20871_c0_g3_i4	XP_019227436.1	sp|Q2S2F5|KYNB_SALRD	AT4G35220.1	PF04199	IPR007325
DN15848_c0_g1_i1	XP_019226755.1	sp|A4YGN0|SUCD_METS5	AT5G63620.1	PF08240	IPR013154
DN15104_c0_g1_i4	XP_019226528.1	sp|Q9SS37|RTNLH_ARATH	AT3G10260.2	PF02453	IPR003388
DN17627_c1_g1_i3	XP_019226517.1	sp|Q9FEL7|LAX2_MEDTR	AT5G01240.1	PF01490	IPR013057
DN17916_c0_g1_i1	XP_019226345.1	sp|Q9D0U1|DTWD2_MOUSE	AT2G41750.1	PF03942	IPR005636
DN13340_c0_g1_i2	XP_019226331.1	sp|Q8GWS0|GRXC5_ARATH	AT4G28730.1	PF00462	IPR002109
DN17623_c0_g1_i1	XP_019226289.1	sp|Q56XR7|STR4A_ARATH	AT3G25480.1	PF00400	IPR001680
DN15274_c0_g1_i1	XP_019226096.1	sp|Q9S746|HTH_ARATH	AT1G72970.1	PF05199	IPR007867
DN16391_c0_g3_i1	XP_019226025.1	-	-	PF03110	IPR004333
DN15401_c1_g2_i1	XP_019225953.1	sp|O49607|SBT16_ARATH	AT4G34980.1	PF00082	IPR000209
DN9418_c0_g1_i1	XP_019225896.1	sp|C0LGN2|Y3148_ARATH	AT3G09010.1	PF07714	IPR001245
DN20291_c0_g1_i2	XP_019225783.1	sp|P25076|CY11_SOLTU	AT5G40810.1	PF02167	IPR002326
DN8134_c0_g1_i1	XP_019225601.1	sp|O64816|CSK2P_ARATH	AT2G23070.1	PF00069	IPR000719
DN8134_c0_g3_i1	XP_019225601.1	sp|O64816|CSK2P_ARATH	AT2G23070.1	PF00069	IPR000719
DN10674_c0_g1_i1	XP_019225405.1	sp|Q9SJZ2|PER17_ARATH	AT2G22420.1	PF00141	IPR002016
DN20612_c0_g3_i1	XP_019225389.1	sp|Q8GXC7|FBK50_ARATH	AT3G06240.1	PF07734	IPR006527
DN20137_c0_g2_i3	XP_019225382.1	sp|Q9SSA5|CYP38_ARATH	AT3G01480.2	PF00160	IPR002130
DN2043_c0_g1_i1	XP_019225258.1	sp|Q92H60|MURF_RICCN	-	PF08245	IPR013221
DN17333_c1_g2_i5	XP_019224954.1	sp|Q9LSP7|UBC32_ARATH	AT3G17000.1	PF00179	IPR000608
DN17030_c0_g1_i1	XP_019224887.1	sp|P16180|RR17_ARATH	AT1G79850.1	PF00366	IPR000266
DN15986_c0_g1_i1	XP_019224862.1	sp|P12360|CB11_SOLLC	AT3G54890.1	PF00504	IPR022796
DN20000_c1_g4_i1	XP_019224723.1	sp|Q8RX88|FACE1_ARATH	AT4G01320.1	PF01435	IPR001915
DN21626_c0_g1_i5	XP_019224707.1	sp|Q9LYS2|AB10C_ARATH	AT3G59140.1	PF00664	IPR001140
DN16804_c0_g1_i2	XP_019224682.1	sp|Q949Q1|GAUTB_ARATH	AT1G18580.1	PF01501	IPR002495
DN19455_c0_g1_i1	XP_019224379.1	sp|O22808|LYK5_ARATH	AT2G33580.1	PF07714	IPR001245
DN6480_c0_g2_i1	XP_019224333.1	sp|F4I8K2|RBL8_ARATH	AT1G77860.1	PF01694	IPR022764
DN19129_c0_g1_i1	XP_019224268.1	sp|O04203|HSPR2_ARATH	AT2G40000.1	PF07014	IPR009743
DN13432_c0_g1_i1	XP_019224228.1	sp|Q9SV96|PP358_ARATH	AT4G39620.2	PF01535	IPR002885
DN16542_c0_g3_i1	XP_019224116.1	sp|F4JEQ1|GPDL5_ARATH	AT3G20520.1	PF12638	IPR024438
DN14582_c0_g1_i1	XP_019224018.1	sp|Q2QDF6|DET2_GOSHI	AT5G16010.1	PF02544	IPR001104
DN14115_c0_g2_i1	XP_019224006.1	sp|Q9FL17|PUB40_ARATH	AT5G40140.1	PF00514	IPR000225
DN21054_c0_g2_i1	XP_019223998.1	sp|P93841|ISPE_SOLLC	AT2G26930.1	PF08544	IPR013750
DN18909_c0_g1_i1	XP_019223882.1	sp|Q9FJX3|VDAC2_ARATH	AT5G67500.1	PF01459	IPR027246
DN18909_c0_g1_i3	XP_019223882.1	sp|Q9FJX3|VDAC2_ARATH	AT5G67500.1	PF01459	IPR027246
DN19771_c2_g3_i1	XP_019223655.1	sp|Q40665|TBB3_ORYSJ	AT1G75780.1	PF00091	IPR003008
DN11572_c0_g1_i1	XP_019223641.1	sp|Q9CXF4|TBC15_MOUSE	AT5G54780.1	PF00566	IPR000195
DN15899_c0_g1_i2	XP_019223629.1	sp|Q9SZL5|PP356_ARATH	AT4G38150.2	PF01535	IPR002885
DN21825_c0_g2_i2	XP_019223609.1	sp|Q9LHA1|C8D11_ARATH	AT5G10600.1	PF00067	IPR001128
DN15616_c1_g1_i1	XP_019223586.1	sp|Q67YC0|PPSP1_ARATH	AT1G73010.1	PF06888	IPR016965
DN21527_c1_g5_i7	XP_019223581.1	sp|Q8LJW3|ACR4_ARATH	AT1G69040.2	PF01842	IPR002912
DN14348_c1_g1_i3	XP_019223560.1	sp|Q3EBZ2|SKI23_ARATH	AT2G17030.1	PF03478	IPR005174
DN7794_c0_g1_i1	XP_019223519.1	sp|Q9M8S6|SKOR_ARATH	AT3G02850.1	PF00520	IPR005821
DN20870_c0_g2_i1	XP_019223411.1	sp|Q6NMK1|GXM1_ARATH	AT1G09610.1	PF04669	IPR021148
DN17539_c0_g2_i1	XP_019223394.1	sp|Q6FJV1|VAC8_CANGA	AT1G61350.1	PF00514	IPR000225
DN21616_c3_g2_i1	XP_019200463.1	sp|Q8VYC8|RIN2_ARATH	AT4G25230.2	PF13639	IPR001841
DN13917_c0_g1_i1	XP_019200433.1	sp|Q8RWD6|FB271_ARATH	AT5G39450.1	PF00646	IPR001810
DN19841_c0_g1_i1	XP_019200372.1	sp|Q4P0H7|BBP_USTMA	AT5G51300.3	PF00013	IPR004088
DN19413_c0_g1_i2	XP_019200110.1	-	AT4G01897.1	PF00657	IPR001087
DN17352_c0_g2_i2	XP_019199970.1	sp|Q9D4H7|LONF3_MOUSE	AT1G18660.1	PF02190	IPR003111
DN12750_c0_g1_i1	XP_019199890.1	sp|Q9SCL7|NAGK_ARATH	AT3G57560.1	PF00696	IPR001048
DN10505_c0_g2_i1	XP_019199843.1	-	AT2G35450.1	PF04909	IPR006992
DN11215_c0_g1_i1	XP_019199589.1	-	AT3G22190.2	PF00612	IPR000048
DN21994_c1_g1_i4	XP_019199403.1	sp|Q8L719|THO4B_ARATH	AT5G02530.2	PF00076	IPR000504
DN21994_c1_g1_i1	XP_019199403.1	sp|Q8L719|THO4B_ARATH	AT5G02530.2	PF00076	IPR000504
DN21994_c1_g1_i2	XP_019199403.1	sp|Q8L719|THO4B_ARATH	AT5G02530.2	PF00076	IPR000504
DN21994_c1_g1_i3	XP_019199403.1	sp|Q8L719|THO4B_ARATH	AT5G02530.2	PF00076	IPR000504
DN21994_c1_g1_i5	XP_019199403.1	sp|Q8L719|THO4B_ARATH	AT5G02530.2	PF00076	IPR000504
DN21994_c1_g1_i7	XP_019199403.1	sp|Q8L719|THO4B_ARATH	AT5G02530.2	PF00076	IPR000504
DN14697_c0_g1_i2	XP_019199357.1	sp|Q9ZUV3|IRX7_ARATH	AT2G28110.1	PF03016	IPR004263
DN20733_c2_g1_i4	XP_019199350.1	sp|Q9SGE0|AXS2_ARATH	AT1G08200.1	PF01370	IPR001509
DN17490_c2_g1_i2	XP_019199262.1	sp|Q9LQQ8|PBL5_ARATH	AT1G07870.1	PF00069	IPR000719
DN17490_c2_g1_i1	XP_019199262.1	sp|Q9LQQ8|PBL5_ARATH	AT1G07870.1	PF00069	IPR000719
DN19496_c0_g1_i1	XP_019199217.1	sp|O80933|SCL9_ARATH	AT2G37650.1	PF03514	IPR005202
DN17947_c2_g1_i1	XP_019199208.1	sp|Q8W4S4|VHAA3_ARATH	AT4G39080.1	PF01496	IPR002490
DN10182_c0_g1_i2	XP_019199194.1	sp|Q0JIC2|GAM1_ORYSJ	AT5G06100.3	PF00249	IPR001005
DN21005_c2_g2_i1	XP_019199176.1	sp|Q9FGR2|PP436_ARATH	AT5G59600.1	PF13041	IPR002885
DN21005_c2_g2_i2	XP_019199176.1	sp|Q9FGR2|PP436_ARATH	AT5G59600.1	PF13041	IPR002885
DN19806_c1_g1_i6	XP_019198993.1	sp|Q8LCU7|MECR_ARATH	AT3G45770.1	PF00107	IPR013149
DN16669_c1_g2_i1	XP_019198870.1	-	-	PF13812	IPR002885
DN20457_c1_g4_i1	XP_019198774.1	sp|Q949N0|NAC53_ARATH	AT3G10480.3	PF01321	IPR000587
DN16702_c0_g2_i1	XP_019198635.1	sp|O49403|HFA4A_ARATH	AT4G18880.1	PF00447	IPR000232
DN16307_c0_g1_i4	XP_019198572.1	sp|Q5M721|PUS5_ARATH	AT3G52260.2	PF00849	IPR006145
DN9023_c0_g1_i2	XP_019198538.1	sp|Q42538|SAT5_ARATH	AT5G56760.1	PF00132	IPR001451
DN9023_c0_g1_i3	XP_019198538.1	sp|Q42538|SAT5_ARATH	AT5G56760.1	PF00132	IPR001451
DN21778_c0_g3_i4	XP_019198331.1	sp|Q9SFC7|FB135_ARATH	AT3G07870.1	PF00646	IPR001810
DN21778_c0_g3_i3	XP_019198331.1	sp|Q9SFC7|FB135_ARATH	AT3G07870.1	PF00646	IPR001810
DN23024_c0_g1_i1	XP_019198192.1	sp|Q94BX4|PIGA_ARATH	AT3G45100.2	PF00534	IPR001296
DN18792_c1_g1_i1	XP_019197926.1	-	AT4G19810.1	PF00704	IPR001223
DN21946_c2_g1_i1	XP_019197910.1	sp|Q8VYW6|GAGT1_ARATH	AT4G39640.2	PF01019	IPR000101
DN20247_c0_g1_i1	XP_019197758.1	sp|Q10430|SPC25_SCHPO	AT3G48210.1	PF08234	IPR013255
DN17675_c0_g1_i2	XP_019197592.1	sp|Q9LZD3|E70A1_ARATH	AT4G31540.1	PF03081	IPR004140
DN17675_c0_g1_i3	XP_019197592.1	sp|Q9LZD3|E70A1_ARATH	AT4G31540.1	PF03081	IPR004140
DN17975_c0_g2_i1	XP_019197537.1	sp|F4JHH5|SC15B_ARATH	AT4G02350.1	PF04091	IPR007225
DN20604_c0_g1_i1	XP_019197442.1	sp|Q9LDG2|TBL10_ARATH	AT3G06080.2	PF13839	IPR026057
DN20057_c1_g1_i1	XP_019197346.1	-	AT2G47520.1	PF00847	IPR001471
DN19933_c1_g1_i1	XP_019197327.1	sp|O49627|ISU1_ARATH	AT4G22220.1	PF01592	IPR002871
DN17895_c0_g1_i1	XP_019197306.1	sp|Q8GUL2|MOS14_ARATH	AT5G62600.1	PF08389	IPR013598
DN16951_c1_g2_i1	XP_019197119.1	-	AT2G20010.2	PF05664	IPR008528
DN19786_c0_g2_i1	XP_019197100.1	sp|Q8LGF7|PEX4_ARATH	AT5G25760.2	PF00179	IPR000608
DN20586_c0_g1_i2	XP_019197001.1	sp|Q9LHP1|RL74_ARATH	AT3G13580.1	PF08079	IPR012988
DN20586_c0_g1_i4	XP_019197001.1	sp|Q9LHP1|RL74_ARATH	AT3G13580.1	PF08079	IPR012988
DN12473_c0_g1_i1	XP_019196843.1	sp|Q9FFN4|BGAL6_ARATH	AT5G63800.1	PF01301	IPR001944
DN5039_c0_g1_i1	XP_019196680.1	sp|O81833|SD11_ARATH	AT4G27300.1	PF00954	IPR000858
DN16944_c0_g1_i4	XP_019196320.1	sp|Q8N6Q8|MET25_HUMAN	AT1G16650.1	PF13679	IPR025714
DN14822_c0_g1_i1	XP_019196030.1	sp|Q66GI2|DIR22_ARATH	AT3G13660.1	PF03018	IPR004265
DN8321_c0_g1_i1	XP_019196030.1	sp|Q9C523|DIR19_ARATH	AT1G58170.1	PF03018	IPR004265
DN14503_c0_g3_i1	XP_019195794.1	sp|Q9LHE7|FYPP3_ARATH	AT3G19980.1	PF00149	IPR004843
DN15135_c1_g1_i1	XP_019195513.1	sp|Q94A73|Y5656_ARATH	AT5G66560.1	PF03000	IPR027356
DN15842_c0_g2_i1	XP_019195357.1	sp|Q9LFV5|FK111_ARATH	AT5G15710.1	PF00646	IPR001810
DN21368_c0_g2_i3	XP_019195165.1	sp|B5X4Z4|NAGS2_ARATH	AT4G37670.1	PF00583	IPR000182
DN18600_c0_g3_i1	XP_019195059.1	sp|Q9SZA4|CDC21_ARATH	AT4G33270.1	PF00400	IPR001680
DN19826_c0_g3_i4	XP_019194696.1	sp|Q94B46|FBL74_ARATH	AT4G14096.1	PF08387	IPR006566
DN19826_c0_g3_i2	XP_019194696.1	-	-	PF08387	IPR006566
DN22694_c0_g1_i1	XP_019194663.1	sp|Q9FZ49|ALG9_ARATH	AT1G16900.1	PF03901	IPR005599
DN18970_c0_g1_i1	XP_019194657.1	sp|O04326|NUP35_ARATH	AT3G16310.1	PF05172	IPR007846
DN4806_c0_g1_i1	XP_019194469.1	sp|Q8RWW0|ALE2_ARATH	AT5G56890.1	PF07714	IPR001245
DN12903_c0_g1_i2	XP_019194300.1	sp|O23053|ARAS2_ARATH	AT1G05140.1	PF00595	IPR001478
DN12903_c0_g1_i3	XP_019194300.1	sp|O23053|ARAS2_ARATH	AT1G05140.1	PF00595	IPR001478
DN21678_c0_g1_i1	XP_019194287.1	sp|O48957|C99A1_SORBI	-	PF00067	IPR001128
DN20907_c1_g1_i4	XP_019194102.1	sp|Q9SAJ6|G3PP1_ARATH	AT1G79530.1	PF02362	IPR003340
DN9573_c0_g1_i1	XP_019194030.1	-	AT1G15240.2	PF00787	IPR001683
DN19013_c0_g1_i6	XP_019193880.1	sp|Q75LL6|TADA2_ORYSJ	AT3G07740.1	PF00569	IPR000433
DN20132_c1_g2_i1	XP_019193851.1	sp|F4K5L5|TBL16_ARATH	AT5G20680.2	PF13839	IPR026057
DN21059_c0_g1_i3	XP_019193840.1	sp|P35659|DEK_HUMAN	AT5G55660.1	PF08766	IPR014876
DN19998_c0_g3_i1	XP_019193834.1	-	AT5G55670.1	PF00076	IPR000504
DN7646_c0_g1_i1	XP_019193769.1	sp|Q9LUD6|PP230_ARATH	AT3G14580.1	PF13041	IPR002885
DN14383_c0_g1_i1	XP_019193732.1	sp|Q94AS9|CNGC4_ARATH	AT5G54250.2	PF00027	IPR000595
DN15751_c0_g1_i2	XP_019193666.1	sp|Q9T076|ENL2_ARATH	AT5G53870.1	PF02298	IPR003245
DN10865_c0_g1_i1	XP_019193666.1	sp|Q9T076|ENL2_ARATH	AT5G53870.1	PF02298	IPR003245
DN22611_c0_g1_i1	XP_019193613.1	sp|F4I6M1|POLIA_ARATH	AT1G50840.1	PF01612	IPR002562
DN18199_c0_g1_i1	XP_019193528.1	sp|Q9SHJ3|CALS7_ARATH	AT1G06490.1	PF04371	IPR007466
DN18199_c0_g1_i4	XP_019193528.1	sp|Q9SHJ3|CALS7_ARATH	AT1G06490.1	PF04371	IPR007466
DN18199_c0_g1_i2	XP_019193528.1	sp|Q9SHJ3|CALS7_ARATH	AT1G06490.1	PF02364	IPR003440
DN11731_c1_g1_i1	XP_019193523.1	sp|Q9SHZ3|NAT1_ARATH	AT2G05760.1	PF00860	IPR006043
DN21541_c1_g3_i1	XP_019193407.1	sp|Q9FPS2|UBP25_ARATH	AT3G14400.1	PF00443	IPR001394
DN5346_c0_g2_i1	XP_019193386.1	sp|Q9M8K5|HIP32_ARATH	AT3G06130.2	PF04406	IPR013049
DN17121_c0_g1_i1	XP_019193372.1	sp|Q9C718|RH20_ARATH	AT1G55150.1	PF00271	IPR001650
DN19990_c4_g1_i2	XP_019193354.1	sp|Q9SFB5|SCP27_ARATH	AT3G07990.1	PF00450	IPR001563
DN7814_c0_g1_i1	XP_019193144.1	-	-	PF08879	IPR014977
DN19879_c0_g2_i2	XP_019192977.1	sp|P33444|RS3A_CATRO	AT3G04840.1	PF01015	IPR001593
DN15637_c0_g3_i1	XP_019192838.1	-	AT2G39580.1	PF10650	IPR019607
DN8210_c0_g3_i1	XP_019192518.1	-	-	PF00153	IPR018108
DN12301_c0_g1_i1	XP_019192448.1	sp|Q9S746|HTH_ARATH	AT5G51950.2	PF00732	IPR000172
DN20540_c0_g1_i2	XP_019192188.1	sp|P80269|NDUS8_SOLTU	AT1G16700.1	PF12838	IPR001450
DN20540_c0_g1_i5	XP_019192188.1	sp|P80269|NDUS8_SOLTU	AT1G16700.1	PF12838	IPR001450
DN7983_c0_g1_i1	XP_019192165.1	-	AT2G40770.1	PF00097	IPR018957
DN15506_c0_g1_i1	XP_019192139.1	-	AT5G52230.2	PF01429	IPR001739
DN21332_c0_g1_i4	XP_019192036.1	sp|Q06548|PBL9_ARATH	AT1G07570.1	PF13178	IPR025064
DN5730_c0_g1_i1	XP_019192006.1	sp|Q50EX6|ODO1_PETHY	AT4G12350.1	PF00249	IPR001005
DN14051_c0_g1_i1	XP_019192002.1	sp|O82201|AP4S_ARATH	AT2G19790.1	PF01217	IPR022775
DN16443_c0_g2_i1	XP_019191910.1	sp|Q9SR72|GL32_ARATH	AT3G10080.1	PF00190	IPR006045
DN18920_c0_g1_i2	XP_019191828.1	sp|Q10355|YDB2_SCHPO	AT3G04500.1	PF00076	IPR000504
DN12388_c0_g1_i1	XP_019191571.1	sp|O03982|HIP39_ARATH	AT5G23760.1	PF04398	IPR007493
DN23454_c0_g1_i1	XP_019191297.1	sp|Q0WUG6|SBT61_ARATH	AT5G19660.1	PF00082	IPR000209
DN1436_c0_g1_i1	XP_019191270.1	-	-	PF13962	IPR026961
DN12828_c0_g1_i1	XP_019191130.1	sp|Q9SFC7|FB135_ARATH	AT3G07870.1	PF07734	IPR006527
DN10348_c0_g1_i1	XP_019191123.1	sp|Q8L7S8|RH3_ARATH	AT5G26742.1	PF08152	IPR012562
DN18946_c0_g1_i1	XP_019191117.1	sp|Q9C811|NU160_ARATH	AT1G33410.2	PF11715	IPR021717
DN2067_c0_g1_i1	XP_019191022.1	sp|Q94CD8|E134_ARATH	AT5G35740.1	PF07983	IPR012946
DN9790_c0_g2_i1	XP_019191007.1	sp|Q9FHK4|EDR4_ARATH	AT3G61670.1	PF11331	IPR021480
DN20528_c1_g1_i9	XP_019190982.1	sp|Q20390|PPT1_CAEEL	AT3G60340.2	PF02089	IPR002472
DN20528_c1_g1_i11	XP_019190982.1	sp|Q20390|PPT1_CAEEL	AT3G60340.2	PF02089	IPR002472
DN20528_c1_g1_i6	XP_019190982.1	sp|Q20390|PPT1_CAEEL	AT3G60340.2	PF02089	IPR002472
DN4555_c0_g1_i1	XP_019190979.1	-	AT5G46920.1	PF00078	IPR000477
DN21043_c0_g4_i1	XP_019190929.1	sp|P40229|CSK2C_ARATH	AT4G17640.1	PF01214	IPR000704
DN21043_c0_g4_i2	XP_019190929.1	sp|P40229|CSK2C_ARATH	AT4G17640.1	PF01214	IPR000704
DN20288_c0_g1_i2	XP_019190929.1	sp|P40228|CSK2B_ARATH	AT5G47080.1	PF01214	IPR000704
DN20494_c0_g2_i3	XP_019190900.1	sp|Q9C5W7|TOM2A_ARATH	AT1G32400.3	PF00335	IPR018499
DN20153_c1_g3_i3	XP_019190882.1	sp|Q94KU5|PAP3_BRACM	AT2G35490.1	PF04755	IPR006843
DN21684_c0_g2_i1	XP_019190848.1	sp|Q56YP2|PI5K1_ARATH	AT1G21980.1	PF02493	IPR003409
DN20477_c2_g1_i1	XP_019190625.1	sp|Q6E7D1|DDB1_SOLCE	AT4G05420.2	PF03178	IPR004871
DN17714_c0_g1_i1	XP_019190574.1	sp|P92985|RBP1C_ARATH	AT5G58590.1	PF00638	IPR000156
DN8717_c0_g1_i1	XP_019190527.1	sp|Q3EDL4|Y1154_ARATH	AT4G01330.2	PF00069	IPR000719
DN21017_c0_g1_i6	XP_019190503.1	sp|Q8RX88|FACE1_ARATH	AT4G01320.1	PF01435	IPR001915
DN19260_c0_g6_i1	XP_019190488.1	sp|Q6ZLP5|CIPKN_ORYSJ	AT1G30270.1	PF00069	IPR000719
DN12466_c0_g1_i2	XP_019190447.1	sp|Q658Y4|F91A1_HUMAN	AT1G35220.1	PF14647	IPR028091
DN12466_c0_g1_i3	XP_019190443.1	sp|Q658Y4|F91A1_HUMAN	AT1G35220.1	PF14647	IPR028091
DN21983_c1_g2_i7	XP_019190396.1	sp|B8M9K5|TROPC_TALSN	AT1G35190.2	PF14226	IPR026992
DN17525_c0_g1_i2	XP_019190391.1	sp|Q94A51|PUB32_ARATH	AT3G49060.1	PF00069	IPR000719
DN17525_c0_g1_i1	XP_019190391.1	sp|Q94A51|PUB32_ARATH	AT3G49060.1	PF00069	IPR000719
DN21079_c0_g1_i2	XP_019190265.1	sp|P58137|ACOT8_MOUSE	AT1G01710.1	PF00027	IPR000595
DN12493_c0_g2_i2	XP_019190248.1	sp|B9FKW9|CDPKE_ORYSJ	AT5G19360.1	PF00069	IPR000719
DN19404_c0_g2_i3	XP_019190095.1	sp|Q588V7|TEB_ARATH	AT4G32700.2	PF12796	IPR020683
DN19404_c0_g2_i2	XP_019190095.1	sp|Q588V7|TEB_ARATH	AT4G32700.2	PF12796	IPR020683
DN19404_c0_g2_i1	XP_019190095.1	-	AT2G01210.1	PF12796	IPR020683
DN10640_c0_g1_i1	XP_019190078.1	sp|Q9C8E7|GLR33_ARATH	AT1G42540.1	PF00497	IPR001638
DN20316_c0_g1_i10	XP_019190049.1	sp|Q8VYI3|ECH2_ARATH	AT1G76150.1	PF00118	IPR002423
DN17484_c0_g1_i2	XP_019190045.1	sp|Q3EBZ2|SKI23_ARATH	AT3G19430.1	PF03478	IPR005174
DN17484_c0_g1_i3	XP_019190045.1	sp|Q3EBZ2|SKI23_ARATH	AT2G17030.1	PF03478	IPR005174
DN16172_c0_g1_i2	XP_019189991.1	sp|Q6UW63|KDEL1_HUMAN	AT3G48980.1	PF05686	IPR006598
DN16873_c0_g1_i2	XP_019189815.1	sp|Q8GYA4|CRK10_ARATH	AT4G23180.1	PF07714	IPR001245
DN7842_c0_g1_i1	XP_019189797.1	sp|Q9C9C0|SPPA1_ARATH	AT1G73990.1	PF01343	IPR002142
DN19336_c1_g3_i1	XP_019189788.1	sp|Q54ET3|Y6373_DICDI	AT5G08160.2	PF00069	IPR000719
DN17028_c0_g1_i4	XP_019189173.1	sp|Q9SLN5|MAP1A_ARATH	AT2G45240.1	PF00557	IPR000994
DN2951_c0_g1_i1	XP_019189064.1	-	-	PF00855	IPR000313
DN21213_c1_g1_i3	XP_019188910.1	sp|Q8RUF8|NILP3_ARATH	AT5G12040.1	PF00795	IPR003010
DN15157_c0_g1_i1	XP_019188867.1	sp|Q93VM8|COPT5_ARATH	AT5G20650.1	PF04145	IPR007274
DN19537_c0_g1_i1	XP_019188742.1	sp|Q9ZPX1|ARF5_ARATH	AT2G18390.1	PF00025	IPR006689
DN17107_c2_g1_i1	XP_019188624.1	sp|P51204|YCF54_PORPU	AT5G58250.1	PF10674	IPR019616
DN22930_c0_g1_i1	XP_019188532.1	sp|P31752|ASNS_ASPOF	AT3G47340.3	PF00733	IPR001962
DN15112_c0_g3_i1	XP_019188320.1	sp|Q9FNC9|TOM92_ARATH	AT5G43970.1	PF12576	IPR022227
DN15112_c0_g2_i1	XP_019188320.1	sp|Q9FNC9|TOM92_ARATH	AT5G43970.1	PF04755	IPR006843
DN17387_c0_g1_i1	XP_019188205.1	sp|Q9T043|RL142_ARATH	AT4G27090.1	PF01929	IPR002784
DN17387_c0_g1_i2	XP_019188205.1	sp|Q9T043|RL142_ARATH	AT4G27090.1	PF01929	IPR002784
DN15373_c0_g3_i1	XP_019187993.1	sp|Q9FMX2|TCP7_ARATH	AT5G23280.1	PF03634	IPR005333
DN18633_c1_g1_i5	XP_019187958.1	sp|Q9SVD7|UEV1D_ARATH	AT3G52560.1	PF00179	IPR000608
DN7387_c0_g1_i1	XP_019187920.1	-	AT2G32580.2	PF06364	IPR010471
DN15951_c0_g2_i1	XP_019187886.1	sp|O04834|SAR1A_ARATH	AT4G02080.1	PF00025	IPR006689
DN19823_c1_g1_i2	XP_019187881.1	sp|P56821|EIF3B_TOBAC	AT5G27640.1	PF00076	IPR000504
DN17856_c0_g1_i4	XP_019187873.1	sp|Q9SS31|CML36_ARATH	AT3G10190.1	PF13499	IPR011992
DN20811_c0_g1_i3	XP_019187776.1	sp|Q8RXX9|ATL6_ARATH	AT3G05200.1	PF13639	IPR001841
DN16264_c1_g1_i1	XP_019187717.1	sp|Q0DHL4|FTSH8_ORYSJ	AT1G07510.1	PF00004	IPR003959
DN17393_c0_g1_i1	XP_019187716.1	sp|O04375|2A5A_ARATH	AT5G03470.1	PF01603	IPR002554
DN13891_c0_g1_i1	XP_019187687.1	sp|Q9ZVM9|Y1461_ARATH	AT1G54610.3	PF00069	IPR000719
DN17593_c0_g1_i2	XP_019187420.1	sp|A7LXU3|BGH3B_BACO1	AT5G04885.1	PF01915	IPR002772
DN19466_c0_g2_i1	XP_019187338.1	sp|Q9SYM1|MSL6_ARATH	AT1G78610.1	PF00924	IPR006685
DN20640_c0_g2_i4	XP_019187186.1	sp|B7F845|R10A_ORYSJ	AT1G08360.1	PF00687	IPR028364
DN19370_c2_g1_i1	XP_019187167.1	sp|Q8BKU8|TM87B_MOUSE	AT1G61670.1	PF06814	IPR009637
DN20563_c1_g1_i2	XP_019187095.1	sp|O22212|PRP4L_ARATH	AT2G41500.1	PF00400	IPR001680
DN9498_c0_g1_i3	XP_019186473.1	-	AT1G45616.1	PF08263	IPR013210
DN3739_c0_g1_i1	XP_019186220.1	-	AT3G11620.4	PF10230	IPR019363
DN249_c0_g1_i1	XP_019186132.1	sp|Q9C9Z7|Y3857_ARATH	AT3G08570.1	PF03000	IPR027356
DN18436_c0_g2_i3	XP_019186119.1	sp|O14053|UTP21_SCHPO	AT4G04940.1	PF00400	IPR001680
DN18436_c0_g2_i1	XP_019186119.1	sp|Q8NI36|WDR36_HUMAN	AT4G04940.1	PF00400	IPR001680
DN21614_c0_g2_i1	XP_019186031.1	sp|Q9FGY9|PNG1_ARATH	AT5G49570.1	PF01841	IPR002931
DN23748_c0_g1_i1	XP_019185809.1	-	AT1G69610.1	PF07891	IPR012870
DN16502_c1_g2_i1	XP_019185791.1	sp|Q02527|MGAT3_RAT	AT3G27540.1	PF04724	IPR006813
DN18858_c1_g3_i1	XP_019185713.1	sp|Q9HGL2|YHLA_SCHPO	AT1G21630.1	PF13202	IPR002048
DN21865_c2_g4_i1	XP_019185659.1	sp|Q9S7I6|RPK2_ARATH	AT3G02130.1	PF00560	IPR001611
DN20554_c0_g3_i1	XP_019185646.1	sp|Q94FB9|AB1D_ARATH	AT4G39850.1	PF06472	IPR010509
DN20554_c0_g3_i2	XP_019185646.1	sp|Q94FB9|AB1D_ARATH	AT4G39850.1	PF06472	IPR010509
DN8676_c0_g2_i1	XP_019185640.1	sp|Q9M7J9|POT8_ARATH	AT5G14880.1	PF02705	IPR003855
DN18861_c0_g1_i1	XP_019185436.1	sp|Q9SZ83|Y4967_ARATH	AT4G09670.1	PF01408	IPR000683
DN19064_c1_g1_i1	XP_019185424.1	sp|Q6NQ72|THO4D_ARATH	AT5G37720.2	PF00076	IPR000504
DN7894_c0_g1_i1	XP_019185255.1	sp|Q9SCZ4|FERON_ARATH	AT3G51550.1	PF07714	IPR001245
DN20705_c0_g5_i1	XP_019185135.1	sp|P37518|YCHF_BACSU	AT1G56050.1	PF01926	IPR006073
DN20705_c0_g5_i2	XP_019185135.1	sp|P37518|YCHF_BACSU	AT1G56050.1	PF01926	IPR006073
DN6400_c0_g1_i1	XP_019184699.1	sp|B3H4P1|PP450_ARATH	AT5G66631.1	PF13041	IPR002885
DN9071_c0_g1_i2	XP_019184681.1	sp|Q9FXM4|G6PI_ARALP	AT5G42740.1	PF00342	IPR001672
DN20881_c1_g1_i4	XP_019184591.1	sp|P51566|AFC1_ARATH	AT4G24740.2	PF00069	IPR000719
DN20986_c2_g1_i4	XP_019184583.1	sp|Q22799|DYL1_CAEEL	AT4G15930.1	PF01221	IPR001372
DN20986_c2_g1_i9	XP_019184583.1	sp|Q22799|DYL1_CAEEL	AT4G15930.1	PF01221	IPR001372
DN17384_c0_g1_i1	XP_019184241.1	sp|Q9SZL6|MTEF6_ARATH	AT4G38160.1	PF02536	IPR003690
DN20360_c0_g1_i1	XP_019184227.1	sp|Q9STW5|MACP2_ARATH	AT4G24290.2	PF01823	IPR020864
DN20836_c0_g1_i6	XP_019184133.1	sp|Q9Y3E5|PTH2_HUMAN	AT3G03010.2	PF01981	IPR002833
DN23920_c0_g1_i1	XP_019184080.1	sp|Q8RXK8|SYIM_ARATH	AT5G49030.3	PF08264	IPR013155
DN17002_c1_g2_i1	XP_019184053.1	sp|Q9C7F5|NTF2_ARATH	AT1G27310.1	PF02136	IPR002075
DN20781_c3_g5_i6	XP_019183942.1	sp|Q949G5|MOB1A_MEDSF	AT5G45550.1	PF03637	IPR005301
DN7386_c0_g1_i1	XP_019183838.1	sp|Q39086|SD17_ARATH	AT1G65790.1	PF08276	IPR013227
DN10180_c0_g1_i1	XP_019183836.1	sp|Q9LMA1|FMO1_ARATH	AT1G19250.1	PF00743	IPR020946
DN20894_c1_g2_i2	XP_019183483.1	sp|Q1ECE0|VAP41_ARATH	AT5G54110.1	PF00635	IPR000535
DN13131_c0_g1_i4	XP_019183483.1	sp|Q1ECE0|VAP41_ARATH	AT5G54110.1	PF00635	IPR000535
DN13131_c0_g1_i2	XP_019183483.1	sp|Q1ECE0|VAP41_ARATH	AT5G54110.1	PF00635	IPR000535
DN14278_c0_g1_i1	XP_019183470.1	-	AT3G27470.2	PF05212	IPR007877
DN14278_c0_g3_i1	XP_019183470.1	-	AT3G27470.2	PF05212	IPR007877
DN16471_c0_g1_i1	XP_019183426.1	sp|P36688|RK12_NICSY	AT3G27850.1	PF00542	IPR013823
DN9168_c0_g1_i1	XP_019183352.1	sp|Q8RWQ5|FBT4_ARATH	AT5G54860.1	PF03092	IPR004324
DN21074_c1_g6_i1	XP_019183343.1	sp|Q8VYN9|PHO32_ARATH	AT1G11360.4	PF00582	IPR006016
DN21074_c1_g4_i4	XP_019183343.1	sp|Q8L4N1|PHO34_ARATH	AT1G11360.4	PF00582	IPR006016
DN21074_c1_g4_i9	XP_019183343.1	sp|Q8L4N1|PHO34_ARATH	AT1G11360.4	PF00582	IPR006016
DN21074_c1_g4_i6	XP_019183343.1	sp|Q8VYN9|PHO32_ARATH	AT1G11360.4	PF00582	IPR006016
DN4001_c0_g1_i1	XP_019183266.1	sp|D7SFH9|LRL26_ARATH	AT1G66980.1	PF03009	IPR004129
DN2867_c0_g1_i1	XP_019183258.1	sp|Q8LEA0|LPXK_ARATH	AT3G20480.2	PF02606	IPR003758
DN22980_c0_g1_i1	XP_019183258.1	sp|Q8LEA0|LPXK_ARATH	AT3G20480.1	PF02606	IPR003758
DN21819_c2_g2_i1	XP_019183164.1	-	AT1G79570.1	PF00564	IPR000270
DN12126_c0_g1_i1	XP_019183074.1	-	AT3G27520.1	PF00141	IPR002016
DN14828_c0_g1_i1	XP_019182997.1	sp|P82412|RRP3_SPIOL	AT1G68590.2	PF04839	IPR006924
DN14828_c0_g1_i2	XP_019182997.1	sp|P82412|RRP3_SPIOL	AT1G68590.1	PF04839	IPR006924
DN11665_c0_g1_i1	XP_019182954.1	sp|Q28IN4|MT21B_XENTR	AT5G49560.1	PF10294	IPR019410
DN9424_c0_g1_i1	XP_019182871.1	sp|Q54R82|MKKA_DICDI	AT5G67080.1	PF00069	IPR000719
DN9424_c0_g2_i1	XP_019182871.1	sp|Q9Y6R4|M3K4_HUMAN	AT5G67080.1	PF00069	IPR000719
DN18678_c1_g1_i2	XP_019182826.1	-	AT3G02700.1	PF04970	IPR007053
DN20732_c1_g3_i1	XP_019182687.1	-	AT5G17190.1	PF05529	IPR008417
DN14678_c0_g1_i1	XP_019182184.1	sp|O74503|UAF30_SCHPO	AT3G03590.1	PF02201	IPR003121
DN17073_c0_g1_i2	XP_019181916.1	sp|Q9FGS4|NADA_ARATH	AT5G50210.1	PF02445	IPR003473
DN19815_c0_g1_i2	XP_019181877.1	sp|Q4V3C8|PDPK2_ARATH	AT3G10540.1	PF00069	IPR000719
DN19774_c0_g1_i3	XP_019181726.1	sp|P51418|R18A2_ARATH	AT2G34480.1	PF01775	IPR023573
DN19734_c2_g1_i2	XP_019181703.1	sp|Q9JIB0|MOG1_MOUSE	AT1G69680.1	PF04603	IPR007681
DN17880_c0_g4_i1	XP_019181434.1	-	AT4G28600.1	PF00515	IPR001440
DN18945_c0_g2_i2	XP_019181295.1	sp|O82568|AAPT2_ARATH	AT3G25585.3	PF01066	IPR000462
DN19556_c0_g4_i4	XP_019181213.1	sp|Q8RYE9|GPPL3_ARATH	AT2G33255.1	PF13419	IPR023214
DN14455_c0_g1_i1	XP_019181121.1	sp|Q9LIQ6|ING1_ARATH	AT3G24010.1	PF12998	IPR024610
DN12271_c0_g1_i1	XP_019180960.1	sp|Q9SFU3|PPA15_ARATH	AT3G07130.1	PF14008	IPR025733
DN12793_c0_g1_i1	XP_019180955.1	sp|Q94AG2|SERK1_ARATH	AT5G21090.1	PF08263	IPR013210
DN10705_c0_g1_i1	XP_019180928.1	sp|Q9SMX9|SPL1_ARATH	AT2G47070.1	PF03110	IPR004333
DN20914_c1_g2_i1	XP_019180795.1	sp|Q9LY77|ACA12_ARATH	AT3G63380.1	PF00689	IPR006068
DN17967_c0_g3_i3	XP_019180757.1	-	AT4G00500.2	PF01764	IPR002921
DN12767_c0_g1_i1	XP_019180740.1	sp|Q9SPK4|PPCK1_ARATH	AT1G08650.1	PF00069	IPR000719
DN18651_c0_g1_i1	XP_019180507.1	sp|Q3E9B4|OFP8_ARATH	AT5G19650.1	PF04844	IPR006458
DN19117_c3_g1_i3	XP_019180408.1	sp|Q9SDN0|DNJ20_ARATH	AT4G13830.2	PF00226	IPR001623
DN20783_c0_g2_i2	XP_019180356.1	-	AT1G27430.1	PF02213	IPR003169
DN21102_c1_g2_i2	XP_019179847.1	-	AT5G19540.1	PF12796	IPR020683
DN19723_c0_g2_i1	XP_019179757.1	sp|Q8VY89|APC7_ARATH	AT2G39090.1	PF07719	IPR013105
DN4443_c0_g1_i1	XP_019179671.1	-	AT2G44730.1	PF00800	IPR001086
DN19480_c0_g2_i9	XP_019179580.1	sp|Q9ZQW8|U2AFA_ORYSJ	AT5G42820.1	PF00642	IPR000571
DN19382_c1_g1_i1	XP_019179549.1	sp|Q9SJ20|RIR1_ARATH	AT2G21790.1	PF00317	IPR013509
DN1483_c0_g1_i1	XP_019179418.1	-	-	PF12799	IPR025875
DN1483_c0_g2_i1	XP_019179418.1	-	-	PF12799	IPR025875
DN11360_c0_g1_i1	XP_019178851.1	sp|Q9SA77|ARAE1_ARATH	AT1G30620.2	PF01370	IPR001509
DN20721_c3_g1_i3	XP_019178647.1	sp|O24473|IF2B_WHEAT	AT5G20920.3	PF01873	IPR002735
DN20721_c3_g1_i2	XP_019178647.1	sp|P55871|IF2B_MALDO	AT5G20920.3	PF01873	IPR002735
DN23625_c0_g1_i1	XP_019178588.1	sp|Q9LTH4|PCLL_ARATH	AT5G59570.1	PF00249	IPR001005
DN20684_c0_g1_i1	XP_019178461.1	sp|Q9LSE7|B561C_ARATH	AT3G25290.2	PF03188	IPR004877
DN14882_c0_g1_i1	XP_019177810.1	sp|Q9SP08|RRP41_ARATH	AT3G61620.2	PF01138	IPR001247
DN24377_c0_g1_i1	XP_019177765.1	sp|Q803M3|TEX10_DANRE	AT5G06350.1	PF12333	IPR024679
DN16576_c0_g2_i1	XP_019177524.1	-	-	PF09731	IPR019133
DN16576_c0_g3_i2	XP_019177523.1	-	AT4G39690.1	PF09731	IPR019133
DN19514_c1_g2_i1	XP_019177418.1	sp|Q38853|STR15_ARATH	AT4G35770.1	PF00581	IPR001763
DN19514_c1_g2_i4	XP_019177418.1	sp|Q38853|STR15_ARATH	AT4G35770.1	PF00581	IPR001763
DN16372_c1_g2_i1	XP_019177385.1	sp|Q14692|BMS1_HUMAN	AT1G06720.1	PF00009	IPR000795
DN2336_c0_g1_i1	XP_019176998.1	sp|Q9FY61|TR120_ARATH	AT5G11040.1	PF08626	IPR013935
DN11206_c0_g1_i1	XP_019176792.1	sp|Q84M95|PBL28_ARATH	AT1G24030.2	PF00069	IPR000719
DN21978_c0_g4_i1	XP_019176725.1	sp|B9FSC8|OPR11_ORYSJ	AT1G76690.1	PF00724	IPR001155
DN21978_c0_g4_i5	XP_019176725.1	sp|B9FSC8|OPR11_ORYSJ	AT1G76690.1	PF00724	IPR001155
DN11531_c0_g1_i1	XP_019176387.1	sp|Q9SX31|PERK9_ARATH	AT1G68690.1	PF00069	IPR000719
DN696_c0_g1_i1	XP_019176356.1	sp|Q9SYY4|ELO3L_ARATH	AT1G75000.1	PF01151	IPR002076
DN18900_c0_g2_i1	XP_019176206.1	-	AT5G28350.1	PF07064	IPR009771
DN19801_c1_g1_i1	XP_019176165.1	sp|P92949|FRO2_ARATH	AT1G01580.1	PF08022	IPR013112
DN19801_c1_g1_i3	XP_019176165.1	sp|P92949|FRO2_ARATH	AT1G01580.1	PF08022	IPR013112
DN15415_c0_g1_i8	XP_019175828.1	-	AT5G19740.1	PF04389	IPR007484
DN16029_c0_g1_i1	XP_019175720.1	sp|O22567|DXS1_ORYSJ	AT5G11380.2	PF02780	IPR005476
DN21438_c0_g2_i2	XP_019175497.1	sp|Q6ZHE5|DCYD1_ORYSJ	AT1G48420.1	PF00291	IPR001926
DN21438_c0_g2_i1	XP_019175497.1	sp|Q6ZHE5|DCYD1_ORYSJ	AT1G48420.1	PF00291	IPR001926
DN21406_c1_g2_i1	XP_019175483.1	-	AT1G71530.2	PF00168	IPR000008
DN19906_c0_g1_i2	XP_019175217.1	sp|O23052|Y1515_ARATH	AT1G05150.1	PF07719	IPR013105
DN19946_c1_g2_i1	XP_019175149.1	sp|Q9LSA6|PUB29_ARATH	AT3G18710.1	PF04564	IPR003613
DN19946_c1_g1_i1	XP_019175149.1	sp|Q9LXE3|PUB28_ARATH	AT5G09800.1	PF04564	IPR003613
DN3563_c0_g1_i1	XP_019175122.1	sp|Q9LPZ9|SD113_ARATH	AT1G11350.1	PF00954	IPR000858
DN16865_c4_g1_i4	XP_019175064.1	sp|Q84WV0|GLYC7_ARATH	AT1G36370.1	PF00464	IPR001085
DN20681_c1_g1_i3	XP_019175046.1	sp|Q8W490|PEPK2_ARATH	AT1G12680.1	PF00069	IPR000719
DN19912_c0_g3_i1	XP_019174975.1	sp|Q6DBN1|Y4845_ARATH	AT4G08455.1	PF00651	IPR013069
DN17820_c0_g1_i1	XP_019174961.1	sp|Q9LUS8|P2C40_ARATH	AT3G16560.1	PF13774	IPR010908
DN21746_c2_g4_i6	XP_019174803.1	sp|O80575|RISB_ARATH	AT2G44050.1	PF00885	IPR002180
DN17068_c0_g4_i1	XP_019174624.1	-	-	PF02181	IPR015425
DN12442_c0_g2_i1	XP_019174611.1	-	AT3G62900.1	PF07496	IPR011124
DN21730_c0_g2_i2	XP_019174574.1	sp|P52884|SAR2_SOLLC	AT1G02620.1	PF00025	IPR006689
DN21730_c0_g2_i4	XP_019174574.1	sp|P52884|SAR2_SOLLC	AT1G02620.1	PF00025	IPR006689
DN101_c0_g1_i1	XP_019174384.1	sp|Q6AWW5|Y5262_ARATH	AT2G31820.1	PF13962	IPR026961
DN18677_c0_g1_i1	XP_019174384.1	sp|Q6AWW5|Y5262_ARATH	AT2G31820.1	PF12796	IPR020683
DN18277_c0_g3_i1	XP_019174310.1	sp|B6F107|HD6_ORYSJ	AT5G67380.1	PF00069	IPR000719
DN14903_c0_g2_i1	XP_019173844.1	sp|F4I9Q5|DEXH7_ARATH	AT1G58060.1	PF07717	IPR011709
DN5552_c0_g1_i1	XP_019173431.1	sp|Q9SXD1|PPR91_ARATH	AT1G62670.1	PF13041	IPR002885
DN5864_c0_g1_i1	XP_019173332.1	sp|Q9FJW6|PP451_ARATH	AT5G67570.1	PF13812	IPR002885
DN3843_c0_g2_i1	XP_019173049.1	sp|Q0WVX5|SSY4_ARATH	AT4G18240.1	PF08323	IPR013534
DN6437_c0_g1_i1	XP_019172795.1	sp|Q43068|C82A1_PEA	AT4G31970.1	PF00067	IPR001128
DN20761_c0_g1_i2	XP_019172594.1	sp|Q8RWA5|NDT2_ARATH	AT1G25380.1	PF00153	IPR018108
DN19489_c0_g2_i1	XP_019172583.1	-	-	PF00069	IPR000719
DN13977_c0_g1_i1	XP_019172537.1	sp|Q6MEG4|RSMH_PARUW	AT5G10910.1	PF01795	IPR002903
DN19948_c0_g2_i1	XP_019172458.1	sp|O74340|DCA13_SCHPO	AT4G28450.1	PF04158	IPR007287
DN13755_c1_g1_i1	XP_019172321.1	sp|Q9FN02|PPP7_ARATH	AT5G63870.1	PF00149	IPR004843
DN13755_c1_g1_i4	XP_019172321.1	sp|Q9FN02|PPP7_ARATH	AT5G63870.1	PF00149	IPR004843
DN21189_c0_g1_i17	XP_019172224.1	sp|Q6DJF8|MET23_XENLA	AT1G63855.1	PF10294	IPR019410
DN20929_c4_g1_i2	XP_019172188.1	sp|Q9ZPS7|TMN3_ARATH	AT2G01970.1	PF02990	IPR004240
DN15621_c0_g1_i1	XP_019172164.1	sp|Q8H0V1|CK5P1_ARATH	AT4G36390.1	PF00919	IPR013848
DN14677_c0_g1_i1	XP_019172159.1	sp|Q8H191|PAO4_ARATH	AT1G65840.1	PF01593	IPR002937
DN15901_c0_g4_i1	XP_019172117.1	sp|Q9SSE9|JMJ25_ARATH	AT4G00990.1	PF02373	IPR003347
DN15901_c0_g2_i1	XP_019172117.1	sp|Q9SSE9|JMJ25_ARATH	AT1G11950.1	PF02373	IPR003347
DN17878_c0_g1_i2	XP_019172085.1	sp|Q0WNR6|ARID5_ARATH	AT1G76510.2	PF01388	IPR001606
DN10753_c0_g1_i1	XP_019171870.1	sp|Q00624|ASOL_BRANA	AT4G22010.1	PF07731	IPR011706
DN19805_c0_g1_i2	XP_019171825.1	sp|Q9ZS88|DER22_ARATH	AT4G04860.1	PF04511	IPR007599
DN19516_c3_g1_i1	XP_019171696.1	sp|Q94F62|BAK1_ARATH	AT4G33430.1	PF12799	IPR025875
DN19516_c3_g1_i2	XP_019171696.1	sp|Q94F62|BAK1_ARATH	AT4G33430.1	PF12799	IPR025875
DN20343_c0_g2_i1	XP_019171660.1	sp|Q94CC0|Y5994_ARATH	AT4G24330.1	PF07946	IPR012879
DN20343_c0_g2_i2	XP_019171660.1	sp|Q94CC0|Y5994_ARATH	AT4G24330.1	PF07946	IPR012879
DN10688_c0_g1_i1	XP_019171544.1	sp|F4JIP6|LPXD2_ARATH	AT4G21220.1	PF00132	IPR001451
DN17569_c0_g1_i1	XP_019171540.1	sp|O22806|BUBR1_ARATH	AT2G33560.1	PF08311	IPR013212
DN471_c0_g1_i1	XP_019171482.1	sp|P43283|TRPB1_MAIZE	AT4G27070.1	PF00291	IPR001926
DN19317_c0_g1_i3	XP_019171391.1	sp|A5UCY0|TAL_HAEIE	AT1G12230.1	PF00923	IPR001585
DN21858_c1_g1_i1	XP_019171304.1	sp|Q6L3X3|R1B8_SOLDE	AT1G58410.1	PF00931	IPR002182
DN21858_c1_g1_i15	XP_019171304.1	-	-	PF00931	IPR002182
DN21858_c1_g1_i8	XP_019171304.1	sp|Q6L3X3|R1B8_SOLDE	-	PF00931	IPR002182
DN21858_c1_g1_i14	XP_019171304.1	sp|Q8W1E0|R1A_SOLDE	-	PF00931	IPR002182
DN21858_c1_g1_i5	XP_019171304.1	sp|Q6L400|R1B16_SOLDE	-	PF00931	IPR002182
DN22322_c0_g1_i1	XP_019171304.1	sp|Q6L3X3|R1B8_SOLDE	-	PF00931	IPR002182
DN12676_c0_g1_i1	XP_019170808.1	sp|Q6H601|RH22_ORYSJ	AT1G59990.1	PF00270	IPR011545
DN12676_c0_g1_i2	XP_019170808.1	sp|Q6H601|RH22_ORYSJ	AT1G59990.1	PF00270	IPR011545
DN17374_c0_g1_i1	XP_019170772.1	sp|Q9D7Q1|CHIT1_MOUSE	AT4G19810.1	PF00069	IPR000719
DN14700_c0_g1_i2	XP_019170579.1	sp|Q8VYT3|Y4052_ARATH	AT4G30520.1	PF08263	IPR013210
DN20724_c0_g1_i1	XP_019170510.1	-	AT1G14345.1	PF03703	IPR005182
DN21085_c0_g3_i2	XP_019170411.1	sp|Q4PSU4|AGL61_ARATH	AT2G24840.1	PF00319	IPR002100
DN19946_c0_g1_i1	XP_019170366.1	-	AT1G17080.1	PF07800	IPR012866
DN3752_c0_g1_i1	XP_019170229.1	-	AT1G63930.1	PF05633	IPR008511
DN9527_c0_g2_i1	XP_019170229.1	-	AT1G63930.1	PF05633	IPR008511
DN13156_c0_g1_i1	XP_019170206.1	sp|Q9SUI2|PI5K7_ARATH	AT1G10900.1	PF00076	IPR000504
DN20991_c2_g1_i2	XP_019170040.1	sp|O64769|POT11_ARATH	AT2G35060.2	PF02705	IPR003855
DN15168_c1_g2_i8	XP_019170017.1	sp|Q8GYB1|NUD15_ARATH	AT1G28960.2	PF00293	IPR000086
DN15168_c1_g2_i5	XP_019170017.1	sp|Q8GYB1|NUD15_ARATH	AT1G28960.2	PF00293	IPR000086
DN3219_c0_g1_i1	XP_019169886.1	sp|Q67YI6|ATL65_ARATH	AT3G18930.2	PF13639	IPR001841
DN3219_c0_g2_i1	XP_019169886.1	sp|Q67YI6|ATL65_ARATH	AT3G18930.2	PF13639	IPR001841
DN18910_c0_g1_i4	XP_019169886.1	sp|Q67YI6|ATL65_ARATH	AT3G18930.2	PF13639	IPR001841
DN15754_c0_g1_i1	XP_019169885.1	sp|Q9XIA9|LACS2_ARATH	AT1G49430.1	PF00501	IPR000873
DN21853_c3_g2_i1	XP_019169640.1	-	AT4G35240.2	PF04783	IPR006868
DN21853_c3_g1_i1	XP_019169640.1	-	AT4G35240.2	PF04783	IPR006868
DN21853_c3_g3_i2	XP_019169640.1	sp|Q9SG96|ATL72_ARATH	AT4G35240.2	PF04782	IPR006867
DN2314_c0_g1_i1	XP_019169282.1	sp|B9RW00|CSPL6_RICCO	AT1G03700.1	PF04535	IPR006702
DN20644_c0_g1_i2	XP_019169206.1	sp|Q8H183|BUP1_ARATH	AT5G64370.1	PF00795	IPR003010
DN20644_c0_g1_i5	XP_019169206.1	sp|Q8H183|BUP1_ARATH	AT5G64370.1	PF00795	IPR003010
DN19910_c1_g2_i3	XP_019169141.1	-	AT2G14860.1	PF04117	IPR007248
DN16221_c0_g2_i1	XP_019169079.1	sp|O64783|Y1137_ARATH	AT1G61370.1	PF11883	IPR021820
DN10693_c0_g1_i1	XP_019169070.1	sp|P83332|TLP1_PRUPE	AT4G38670.3	PF00314	IPR001938
DN16939_c0_g1_i1	XP_019169061.1	sp|F4I9E1|NFD4_ARATH	AT4G34950.1	PF00331	IPR001000
DN7615_c0_g1_i1	XP_019168765.1	sp|Q9SY02|PP301_ARATH	AT4G02750.1	PF13812	IPR002885
DN11903_c0_g1_i1	XP_019168748.1	sp|Q94C70|NAT2_ARATH	AT2G34190.1	PF00860	IPR006043
DN19779_c0_g5_i1	XP_019168682.1	-	AT2G20670.1	PF04720	IPR006502
DN20499_c0_g1_i1	XP_019168489.1	sp|Q84W91|C3H32_ARATH	AT2G47850.3	PF00642	IPR000571
DN19558_c0_g1_i1	XP_019168147.1	sp|Q21K21|CYSG_SACD2	AT5G40850.1	PF00590	IPR000878
DN19703_c0_g2_i1	XP_019167948.1	sp|Q5VRH4|HGD_ORYSJ	AT5G54080.2	PF04209	IPR005708
DN21815_c0_g1_i1	XP_019167922.1	sp|P54774|CDC48_SOYBN	AT3G53230.1	PF00004	IPR003959
DN15583_c0_g1_i1	XP_019167911.1	sp|Q9GZR2|REXO4_HUMAN	AT3G15080.1	PF00929	IPR013520
DN15583_c0_g1_i4	XP_019167911.1	sp|Q9GZR2|REXO4_HUMAN	AT3G15080.1	PF00929	IPR013520
DN15583_c0_g1_i2	XP_019167911.1	sp|Q9GZR2|REXO4_HUMAN	AT3G15080.1	PF00929	IPR013520
DN15583_c0_g1_i3	XP_019167911.1	sp|Q9GZR2|REXO4_HUMAN	AT3G15080.1	PF00929	IPR013520
DN14889_c0_g1_i1	XP_019167909.1	sp|Q9SRH7|Y3130_ARATH	AT3G09830.2	PF00069	IPR000719
DN18431_c0_g1_i1	XP_019167650.1	sp|O24661|ASNS_TRIVS	AT3G47340.1	PF00733	IPR001962
DN20556_c0_g2_i1	XP_019167609.1	-	AT3G45620.1	PF00400	IPR001680
DN17713_c0_g1_i7	XP_019167604.1	sp|O64738|ZIP6_ARATH	AT2G30080.1	PF02535	IPR003689
DN17713_c0_g1_i8	XP_019167604.1	sp|O64738|ZIP6_ARATH	AT2G30080.1	PF02535	IPR003689
DN17713_c0_g1_i1	XP_019167604.1	sp|O64738|ZIP6_ARATH	AT2G30080.1	PF02535	IPR003689
DN17674_c3_g1_i13	XP_019167594.1	sp|Q10N21|APX1_ORYSJ	AT1G07890.8	PF00141	IPR002016
DN20048_c2_g2_i7	XP_019167184.1	sp|Q9LY87|RGLG2_ARATH	AT5G14420.2	PF07002	IPR010734
DN4623_c0_g1_i1	XP_019167058.1	sp|Q0WML0|AB27B_ARATH	AT5G39040.1	PF00005	IPR003439
DN5667_c0_g1_i1	XP_019166541.1	sp|Q06915|EA6_ARATH	AT3G07320.1	PF00332	IPR000490
DN7332_c0_g1_i1	XP_019166491.1	sp|Q570B4|KCS10_ARATH	AT2G26250.1	PF08392	IPR013601
DN15706_c0_g2_i1	XP_019166347.1	sp|Q8L7Y8|KN12B_ARATH	AT3G23670.1	PF00225	IPR001752
DN18993_c0_g1_i3	XP_019166264.1	sp|E0CTY1|GATA_VITVI	AT3G25660.1	PF01425	IPR000120
DN18993_c0_g1_i4	XP_019166264.1	sp|E0CTY1|GATA_VITVI	AT3G25660.1	PF01425	IPR000120
DN18993_c0_g1_i2	XP_019166264.1	sp|E0CTY1|GATA_VITVI	AT3G25660.1	PF01425	IPR000120
DN18993_c0_g1_i5	XP_019166264.1	sp|E0CTY1|GATA_VITVI	AT3G25660.1	PF01425	IPR000120
DN22271_c0_g1_i1	XP_019166110.1	sp|F8S296|ATG2_ARATH	AT3G19190.1	PF12624	IPR026854
DN13869_c0_g1_i2	XP_019165973.1	sp|Q9LHK1|NUD16_ARATH	AT3G12600.1	PF00293	IPR000086
DN20550_c0_g1_i1	XP_019165907.1	sp|Q0WRX3|SCP40_ARATH	AT3G63470.1	PF00450	IPR001563
DN20550_c0_g1_i2	XP_019165907.1	sp|Q0WRX3|SCP40_ARATH	AT3G63470.1	PF00450	IPR001563
DN18561_c0_g1_i2	XP_019165839.1	sp|Q8LAS8|SFGH_ARATH	AT2G41530.1	PF00756	IPR000801
DN20785_c2_g2_i1	XP_019165596.1	-	AT1G05950.1	PF04142	IPR007271
DN20785_c2_g2_i6	XP_019165596.1	-	AT1G05950.1	PF04142	IPR007271
DN18293_c0_g1_i1	XP_019165571.1	-	AT2G38800.1	PF07839	IPR012417
DN11418_c0_g1_i1	XP_019165470.1	sp|Q8W5R5|KN7D_ARATH	AT4G39050.1	PF00225	IPR001752
DN20634_c0_g1_i1	XP_019165464.1	sp|Q93XX8|NOP10_ARATH	AT2G20490.2	PF04135	IPR007264
DN21770_c0_g1_i3	XP_019165418.1	sp|F4JKK0|SUD1_ARATH	AT4G34100.1	PF12906	IPR011016
DN9877_c0_g1_i1	XP_019165371.1	sp|Q69IL4|RF2A_ORYSJ	AT4G38900.3	PF00170	IPR004827
DN6677_c0_g3_i1	XP_019165237.1	sp|Q10S83|NLP1_ORYSJ	AT1G76350.1	PF00564	IPR000270
DN19445_c1_g1_i9	XP_019165212.1	sp|Q9LJL3|PREP1_ARATH	AT3G19170.1	PF00675	IPR011765
DN19445_c1_g1_i6	XP_019165212.1	sp|Q8VY06|PREP2_ARATH	AT1G49630.2	PF00675	IPR011765
DN16592_c0_g2_i1	XP_019165113.1	sp|Q9FH40|TA14B_ARATH	AT5G45600.2	PF03366	IPR005033
DN21938_c1_g4_i2	XP_019165042.1	sp|Q8VZG8|MIK2_ARATH	AT5G61240.1	PF00560	IPR001611
DN21938_c1_g4_i4	XP_019165042.1	sp|Q8VZG8|MIK2_ARATH	AT5G61240.1	PF00560	IPR001611
DN21794_c1_g2_i1	XP_019165038.1	sp|O64761|PIGC_ARATH	AT2G34980.1	PF06432	IPR009450
DN8366_c0_g1_i1	XP_019165020.1	sp|Q8H021|GL31_ORYSJ	AT1G10460.1	PF00190	IPR006045
DN20414_c2_g1_i1	XP_019164742.1	sp|Q0WPE9|NAT7_ARATH	AT1G60030.1	PF09793	IPR019181
DN21448_c0_g1_i1	XP_019164655.1	-	AT5G51160.1	PF13962	IPR026961
DN21629_c0_g1_i1	XP_019164538.1	sp|Q689D6|RPD1_ARATH	AT3G58520.1	PF11955	IPR021099
DN21616_c0_g1_i1	XP_019164531.1	-	-	PF00403	IPR006121
DN21742_c0_g1_i1	XP_019164286.1	-	-	PF00931	IPR002182
DN14835_c0_g3_i2	XP_019164202.1	sp|O04425|FCA_ARATH	AT2G47310.1	PF00076	IPR000504
DN21024_c1_g2_i1	XP_019164149.1	sp|O22197|RHC1A_ARATH	AT2G40830.3	PF13639	IPR001841
DN12166_c0_g1_i1	XP_019164089.1	sp|Q9FPS3|UBP24_ARATH	AT4G30890.3	PF00443	IPR001394
DN22576_c0_g1_i1	XP_019164014.1	sp|Q9LZJ5|AB14C_ARATH	AT3G62700.1	PF00005	IPR003439
DN21781_c0_g1_i6	XP_019163685.1	sp|O04974|LEU1B_SOLPN	AT1G74040.1	PF08502	IPR013709
DN20526_c0_g1_i2	XP_019163510.1	sp|Q9FVS1|FBK23_ARATH	AT1G57790.1	PF00646	IPR001810
DN20526_c0_g1_i3	XP_019163510.1	-	AT1G57790.1	PF00646	IPR001810
DN20526_c0_g1_i1	XP_019163510.1	-	AT1G57790.1	PF00646	IPR001810
DN16950_c1_g1_i1	XP_019163298.1	sp|Q2G6X5|EFP_NOVAD	AT4G26310.1	PF05091	IPR007783
DN12921_c0_g2_i1	XP_019163276.1	sp|Q9LRP2|PT317_ARATH	AT3G17430.1	PF03151	IPR004853
DN12921_c0_g1_i1	XP_019163276.1	sp|Q9LNH5|PT148_ARATH	AT1G48230.1	PF03151	IPR004853
DN20450_c1_g1_i1	XP_019163201.1	sp|Q6FSK3|SC231_CANGA	AT4G01810.1	PF04810	IPR006895
DN12738_c1_g1_i6	XP_019163151.1	sp|Q94C12|NDBAB_ARATH	AT3G18410.2	PF10249	IPR019377
DN12738_c1_g1_i1	XP_019163151.1	sp|Q94C12|NDBAB_ARATH	AT3G18410.2	PF10249	IPR019377
DN19706_c4_g2_i1	XP_019163048.1	-	-	PF15365	IPR028322
DN17310_c0_g2_i1	XP_019162833.1	-	AT2G05230.1	PF00226	IPR001623
DN14874_c0_g1_i1	XP_019162795.1	sp|Q9LET7|CI111_ARATH	AT3G56690.1	PF00004	IPR003959
DN14874_c0_g1_i2	XP_019162795.1	sp|Q9LET7|CI111_ARATH	AT3G56690.1	PF00004	IPR003959
DN5879_c0_g1_i1	XP_019162795.1	sp|Q9LET7|CI111_ARATH	AT3G56690.1	PF00004	IPR003959
DN20150_c0_g1_i1	XP_019162583.1	sp|A9QM73|SMG7_ARATH	AT5G19400.2	PF10373	IPR018834
DN20150_c0_g2_i1	XP_019162583.1	sp|A9QM73|SMG7_ARATH	AT5G19400.2	PF10373	IPR018834
DN19306_c0_g1_i1	XP_019162370.1	sp|Q8W034|RNP1_ARATH	AT3G13224.1	PF00076	IPR000504
DN11488_c0_g2_i1	XP_019161647.1	-	-	PF01535	IPR002885
DN19493_c1_g4_i2	XP_019161498.1	sp|Q8RWF4|NIPA8_ARATH	AT3G26670.3	PF05653	IPR008521
DN24191_c0_g1_i1	XP_019161262.1	-	AT5G05570.1	PF00957	IPR001388
DN17456_c0_g2_i3	XP_019161096.1	sp|Q8VYP0|SCO11_ARATH	AT3G08950.1	PF02630	IPR003782
DN19305_c0_g2_i1	XP_019161077.1	-	AT3G60410.3	PF07797	IPR012438
DN14322_c0_g1_i1	XP_019161077.1	-	AT3G60410.3	PF07797	IPR012438
DN14322_c0_g1_i2	XP_019161077.1	-	AT3G60410.3	PF07797	IPR012438
DN14322_c0_g1_i3	XP_019161077.1	-	AT3G60410.3	PF07797	IPR012438
DN11373_c0_g1_i1	XP_019161014.1	sp|Q93Y06|Y5720_ARATH	AT1G15130.1	PF03097	IPR004328
DN17336_c2_g1_i1	XP_019160801.1	sp|Q93Y38|GDT13_ARATH	AT5G36290.2	PF01169	IPR001727
DN17336_c2_g1_i2	XP_019160801.1	sp|Q93Y38|GDT13_ARATH	AT5G36290.2	PF01169	IPR001727
DN13198_c0_g2_i1	XP_019160456.1	-	AT5G41810.2	PF00505	IPR009071
DN16594_c1_g1_i1	XP_019160406.1	sp|Q9M4A1|SPO12_ARATH	AT1G63990.1	PF01490	IPR013057
DN16594_c1_g1_i4	XP_019160406.1	sp|Q9M4A1|SPO12_ARATH	AT1G63990.1	PF01490	IPR013057
DN18759_c4_g1_i3	XP_019160404.1	sp|Q54MI3|SUN2_DICDI	AT4G23950.1	PF07738	IPR012919
DN18759_c4_g1_i1	XP_019160404.1	sp|Q54MI3|SUN2_DICDI	AT4G23950.1	PF07738	IPR012919
DN17993_c0_g1_i3	XP_019160275.1	-	AT1G23170.2	PF10151	IPR019308
DN20124_c1_g1_i3	XP_019160190.1	sp|Q9C8P0|ODP25_ARATH	AT1G34430.1	PF00198	IPR001078
DN21416_c1_g2_i4	XP_019160159.1	sp|Q8VYG0|LRL13_ARATH	AT5G38210.1	PF00069	IPR000719
DN13823_c0_g1_i1	XP_019159828.1	sp|Q9ZW34|ENO3_ARATH	AT2G29560.1	PF03952	IPR020811
DN20258_c0_g1_i3	XP_019159804.1	sp|Q9FNZ2|C3H48_ARATH	AT5G51980.1	PF00400	IPR001680
DN20258_c0_g1_i2	XP_019159804.1	sp|Q9FNZ2|C3H48_ARATH	AT5G51980.1	PF00400	IPR001680
DN20258_c0_g1_i5	XP_019159804.1	sp|Q9FNZ2|C3H48_ARATH	AT5G51980.1	PF00400	IPR001680
DN15768_c0_g1_i1	XP_019159787.1	sp|Q0WWW9|XYLL3_ARATH	AT5G59250.1	PF00083	IPR005828
DN21494_c2_g2_i1	XP_019159741.1	sp|Q8RXL8|Y1689_ARATH	AT1G06890.2	PF03151	IPR004853
DN21494_c0_g1_i1	XP_019159739.1	sp|Q8RXL8|Y1689_ARATH	AT1G06890.3	PF03151	IPR004853
DN20976_c1_g1_i1	XP_019159624.1	-	AT5G58960.1	PF04859	IPR006943
DN16482_c0_g1_i1	XP_019159506.1	sp|Q9XG98|KPRS1_SPIOL	AT2G44530.2	PF14572	IPR005946
DN20977_c0_g2_i3	XP_019159210.1	sp|Q9LN71|RING1_ARATH	AT1G12760.2	PF00082	IPR000209
DN12371_c0_g1_i1	XP_019159046.1	sp|Q8GXJ4|GLR34_ARATH	AT1G05200.2	PF00060	IPR001320
DN20193_c0_g3_i1	XP_019158949.1	-	AT1G78600.2	PF00643	IPR000315
DN17200_c0_g1_i1	XP_019158717.1	-	AT3G49190.1	PF06974	IPR009721
DN21773_c0_g1_i4	XP_019158400.1	sp|Q9SJM7|URH1_ARATH	AT2G36310.1	PF01156	IPR001910
DN19146_c0_g1_i2	XP_019158373.1	sp|Q2R3F5|ARFW_ORYSJ	AT2G46530.1	PF02309	IPR003311
DN15638_c0_g1_i1	XP_019157915.1	sp|Q9SE95|FIP2_ARATH	AT5G55000.2	PF02214	IPR003131
DN19746_c0_g3_i1	XP_019157859.1	-	AT5G17370.1	PF00400	IPR001680
DN8204_c0_g2_i1	XP_019157817.1	sp|O49545|BAME1_ARATH	AT1G72180.1	PF00069	IPR000719
DN21239_c1_g1_i3	XP_019156948.1	sp|Q9H9S4|CB39L_HUMAN	AT5G18940.1	PF08569	IPR013878
DN19388_c0_g1_i2	XP_019156731.1	sp|O81316|SCL6_ARATH	AT4G00150.1	PF03514	IPR005202
DN20272_c3_g4_i1	XP_019156663.1	sp|Q8BHJ5|TBL1R_MOUSE	AT5G67320.1	PF00400	IPR001680
DN14013_c0_g1_i2	XP_019156579.1	sp|Q84V22|PSD1_ARATH	AT4G16700.1	PF02666	IPR003817
DN9440_c0_g1_i1	XP_019156541.1	sp|P92934|AAP6_ARATH	AT5G49630.1	PF01490	IPR013057
DN15343_c0_g1_i1	XP_019156133.1	-	AT5G40830.2	PF03141	IPR004159
DN22779_c0_g1_i1	XP_019155910.1	-	-	PF10294	IPR019410
DN20755_c0_g3_i1	XP_019155598.1	sp|Q9ZVD5|AGO4_ARATH	AT2G27040.2	PF02171	IPR003165
DN20755_c0_g3_i3	XP_019155598.1	sp|Q9ZVD5|AGO4_ARATH	AT2G27040.2	PF02171	IPR003165
DN20758_c0_g1_i1	XP_019155432.1	sp|Q94CJ5|RER4_ARATH	AT5G12470.1	PF11891	IPR021825
DN11752_c0_g1_i2	XP_019155202.1	sp|Q5ZIK6|BSDC1_CHICK	AT1G03350.1	PF03909	IPR005607
DN21011_c4_g1_i1	XP_019154863.1	sp|Q92383|MAG1_SCHPO	AT1G19480.2	PF00730	IPR003265
DN21011_c4_g1_i2	XP_019154863.1	sp|Q92383|MAG1_SCHPO	AT1G19480.2	PF00730	IPR003265
DN15057_c0_g1_i2	XP_019154794.1	sp|Q9JI38|PUS3_MOUSE	AT1G34150.1	PF01416	IPR020097
DN21731_c0_g2_i1	XP_019154764.1	-	-	PF07676	IPR011659
DN16450_c2_g6_i1	XP_019154748.1	-	AT5G66550.1	PF14416	IPR025846
DN19832_c3_g4_i1	XP_019154703.1	sp|Q9MAM3|KCS1_ARATH	AT1G01120.1	PF08541	IPR013747
DN17807_c1_g1_i2	XP_019154369.1	sp|Q8L838|COG4_ARATH	AT4G01400.2	PF08318	IPR013167
DN21263_c1_g2_i6	XP_019154197.1	sp|O42901|YBA9_SCHPO	AT1G01230.1	PF04061	IPR007203
DN21263_c1_g2_i5	XP_019154197.1	sp|Q9CPZ6|ORML3_MOUSE	AT1G01230.1	PF04061	IPR007203
DN15008_c0_g1_i2	XP_019153931.1	sp|Q9SYM0|VTE6_ARATH	AT1G78620.1	PF01940	IPR002794
DN23980_c0_g1_i1	XP_019153815.1	sp|Q84MC2|LOG8_ARATH	AT5G11950.2	PF03641	IPR005269
DN15243_c0_g1_i4	XP_019153773.1	sp|Q8VZQ6|GCL2_ARATH	AT2G20770.1	PF05147	IPR007822
DN17004_c0_g1_i2	XP_019153639.1	sp|Q75VW3|DNAJ_HYDTT	AT5G18140.1	PF00226	IPR001623
DN17004_c0_g1_i1	XP_019153639.1	sp|Q9SJZ7|DNJA6_ARATH	AT5G18140.1	PF00226	IPR001623
DN13631_c0_g2_i1	XP_019153247.1	sp|Q54UB1|TRM6_DICDI	AT2G45730.1	PF04189	IPR007316
DN9533_c0_g1_i1	XP_019153242.1	sp|Q9FF86|DCR_ARATH	AT5G42830.1	PF02458	IPR003480
DN11145_c0_g1_i2	XP_019153241.1	sp|Q8LBV4|Y1814_ARATH	AT1G78140.1	PF08241	IPR013216
DN19874_c1_g1_i1	XP_019153141.1	sp|Q07US4|GRPE_RHOP5	AT4G26780.1	PF01025	IPR000740
DN19874_c1_g1_i4	XP_019153141.1	sp|B3Q970|GRPE_RHOPT	AT4G26780.1	PF01025	IPR000740
DN19874_c1_g1_i3	XP_019153141.1	sp|A4YJR1|GRPE_BRASO	AT4G26780.1	PF01025	IPR000740
DN17808_c0_g1_i1	XP_019153114.1	-	AT1G45150.1	PF13320	IPR025150
DN14536_c0_g1_i1	XP_019152997.1	-	AT3G19540.1	PF04788	IPR006873
DN17789_c0_g1_i2	XP_019152985.1	sp|P31166|APT1_ARATH	AT1G27450.1	PF00156	IPR000836
DN17789_c0_g1_i1	XP_019152985.1	sp|P31166|APT1_ARATH	AT1G27450.1	PF00156	IPR000836
DN17789_c0_g1_i3	XP_019152985.1	sp|P31166|APT1_ARATH	AT1G27450.1	PF00156	IPR000836
DN21130_c0_g1_i2	XP_019152695.1	sp|Q8LGS1|MARD1_ARATH	AT1G78020.1	PF04570	IPR007650
DN21732_c0_g2_i4	XP_019152602.1	sp|Q6YS30|RH5_ORYSJ	AT1G31970.1	PF00271	IPR001650
DN16964_c0_g1_i5	XP_019152550.1	-	AT5G63000.1	PF02466	IPR003397
DN16964_c0_g1_i7	XP_019152550.1	-	AT5G63000.1	PF02466	IPR003397
DN16964_c0_g1_i8	XP_019152550.1	-	AT5G63000.1	PF02466	IPR003397
DN16964_c0_g1_i1	XP_019152550.1	-	AT5G63000.1	PF02466	IPR003397
DN20934_c3_g5_i1	XP_019152490.1	sp|F4IXE7|IDM1_ARATH	AT2G36720.1	PF00628	IPR019787
DN16598_c0_g1_i3	XP_019152319.1	sp|Q9SRE0|5FCLL_ARATH	AT1G76730.1	PF01812	IPR002698
DN14994_c0_g1_i1	XP_019152251.1	sp|Q9BRT8|CBWD1_HUMAN	AT1G26520.1	PF02492	IPR003495
DN23372_c0_g1_i1	XP_019152182.1	-	AT2G34930.1	PF08263	IPR013210
DN13146_c0_g1_i1	XP_019152062.1	sp|Q9S7A3|MOC2A_ARATH	AT4G10100.3	PF02597	IPR003749
DN15595_c0_g2_i1	XP_019151794.1	sp|Q9M7Z1|ODB2_ARATH	AT3G06850.2	PF00364	IPR000089
DN16835_c0_g1_i5	XP_019151596.1	sp|Q9SKI2|VPS2A_ARATH	AT2G06530.1	PF03357	IPR005024
DN16835_c0_g1_i2	XP_019151596.1	sp|Q9SKI2|VPS2A_ARATH	AT2G06530.1	PF03357	IPR005024
DN3892_c0_g1_i1	XP_019151531.1	-	AT4G03460.1	PF12796	IPR020683
DN12832_c0_g1_i2	XP_019151451.1	sp|Q9LZS7|GDL71_ARATH	AT5G03610.1	PF00076	IPR000504
DN10271_c0_g1_i1	XP_019151313.1	sp|P41152|HSF30_SOLPE	AT2G26150.2	PF00447	IPR000232
DN19788_c0_g2_i3	XP_019151254.1	-	AT3G55600.1	PF09753	IPR019150
DN15099_c0_g1_i1	XP_019151213.1	sp|Q99LZ3|SLD5_MOUSE	AT5G49010.1	PF05916	IPR021151
DN21475_c2_g1_i4	XP_019151072.1	-	AT5G56980.1	PF05553	IPR008480
DN2468_c0_g1_i1	XP_019150890.1	sp|Q9SUS4|RHA1A_ARATH	AT3G61460.1	PF13639	IPR001841
DN274_c0_g1_i1	XP_019150780.1	sp|P0C2F6|RNHX1_ARATH	AT2G02650.1	PF00063	IPR001609
DN18494_c1_g1_i1	XP_019150751.1	sp|Q9SII5|EXOL5_ARATH	AT2G17230.1	PF04674	IPR006766
DN21653_c0_g2_i3	XP_019150733.1	sp|Q9SL48|SLY1_ARATH	AT2G17980.1	PF00180	IPR024084
DN13851_c0_g1_i3	XP_019150601.1	sp|Q5S2C4|NCKP1_ARATH	AT2G35110.2	PF09735	IPR019137
DN7531_c0_g1_i1	XP_019149750.1	sp|Q9FF86|DCR_ARATH	AT5G23940.1	PF02458	IPR003480
DN17855_c0_g2_i1	XP_019149743.1	sp|Q9LH84|AATP5_ARATH	AT3G28510.1	PF00004	IPR003959
DN21820_c0_g1_i6	XP_019149678.1	sp|F4JVN6|TPPII_ARATH	AT4G20850.1	PF00082	IPR000209
DN21820_c0_g1_i8	XP_019149678.1	sp|Q6ESI7|TPPII_ORYSJ	AT4G20850.1	PF00082	IPR000209
DN21820_c0_g1_i1	XP_019149677.1	sp|F4JVN6|TPPII_ARATH	AT4G20850.1	PF00082	IPR000209
DN20531_c1_g1_i7	XP_019104513.1	sp|Q9M9L0|APC11_ARATH	AT3G05870.2	PF00439	IPR001487
DN8300_c0_g1_i1	XP_019102700.1	sp|B0G143|UCPB_DICDI	AT4G03115.1	PF00153	IPR018108
DN17883_c0_g1_i1	XP_019098483.1	sp|F4HYJ7|DEXH3_ARATH	AT1G48650.2	PF00035	IPR014720
DN19528_c0_g1_i4	XP_019093644.1	sp|Q9LDQ3|CRK35_ARATH	AT4G21400.1	PF01657	IPR002902
DN14627_c0_g1_i4	XP_019082259.1	sp|Q38827|IAA9_ARATH	AT5G65670.2	PF02309	IPR003311
DN22755_c0_g1_i1	XP_019082229.1	sp|Q9CA27|EF118_ARATH	AT1G68550.2	PF00847	IPR001471
DN17475_c0_g1_i1	XP_019082229.1	sp|Q9CA27|EF118_ARATH	AT1G68550.2	PF00847	IPR001471
DN19447_c0_g1_i1	XP_019082170.1	sp|Q8LFN2|Y3037_ARATH	AT5G14210.1	PF12799	IPR025875
DN15914_c0_g1_i5	XP_019082109.1	-	AT1G48840.1	PF04842	IPR006927
DN10793_c0_g1_i1	XP_019082104.1	-	-	PF00892	IPR000620
DN14733_c0_g2_i1	XP_019082102.1	sp|Q9H7Z3|NRDE2_HUMAN	AT3G17740.1	PF08424	IPR013633
DN21910_c0_g2_i5	XP_019082086.1	sp|Q8GWW7|AGUA_ARATH	AT5G08170.1	PF04371	IPR007466
DN20881_c1_g1_i8	XP_019082083.1	sp|P51567|AFC2_ARATH	AT4G24740.2	PF00069	IPR000719
DN20881_c1_g1_i14	XP_019082083.1	sp|P51567|AFC2_ARATH	AT4G24740.1	PF00069	IPR000719
DN20138_c0_g1_i3	XP_019082023.1	sp|Q9FLQ7|FH20_ARATH	AT5G07740.1	PF02181	IPR015425
DN20138_c0_g1_i5	XP_019082023.1	sp|Q9FLQ7|FH20_ARATH	AT5G07740.1	PF02181	IPR015425
DN20138_c0_g1_i1	XP_019082023.1	sp|Q9FLQ7|FH20_ARATH	AT5G07740.1	PF02181	IPR015425
DN20069_c4_g5_i1	XP_019082006.1	-	AT3G47910.2	PF04780	IPR006865
DN20069_c4_g3_i3	XP_019082006.1	-	AT3G47910.1	PF04780	IPR006865
DN20069_c4_g3_i2	XP_019082006.1	-	AT3G47890.1	PF04780	IPR006865
DN3503_c0_g1_i1	XP_019081996.1	sp|Q9LV10|PTR53_ARATH	AT5G62680.1	PF00854	IPR000109
DN14252_c0_g1_i1	XP_019081976.1	sp|Q2V0Z5|MIS12_ARATH	AT5G35520.1	PF05859	IPR008685
DN12354_c0_g1_i1	XP_019081947.1	-	-	PF02181	IPR015425
DN5922_c0_g1_i1	XP_019081944.1	-	AT3G19740.1	PF00004	IPR003959
DN7275_c0_g1_i2	XP_019081938.1	-	-	PF00560	IPR001611
DN5926_c0_g1_i1	XP_019081933.1	sp|O22881|POT2_ARATH	AT2G40540.2	PF04811	IPR006896
DN20396_c2_g2_i1	XP_019081933.1	sp|Q9SY59|NFXL1_ARATH	AT1G10170.1	PF01422	IPR000967
DN16976_c0_g1_i1	XP_019081931.1	-	-	PF04669	IPR021148
DN21920_c1_g2_i4	XP_019081923.1	-	-	PF03004	IPR004252
DN21920_c1_g2_i3	XP_019081922.1	-	-	PF03004	IPR004252
DN15770_c0_g1_i1	XP_019081850.1	sp|O65607|MSH3_ARATH	AT4G25540.1	PF05188	IPR007860
DN16661_c0_g1_i1	XP_019081825.1	sp|Q9SBA5|ITPK1_ARATH	AT5G16760.1	PF05770	IPR008656
DN23088_c0_g1_i1	XP_019081786.1	sp|Q9LTV8|PP224_ARATH	AT3G12770.1	PF13041	IPR002885
DN20217_c0_g1_i2	XP_019081779.1	sp|F4JYE9|DHFS_ARATH	AT5G41480.1	PF08245	IPR013221
DN13374_c0_g2_i1	XP_019081774.1	sp|Q7XTT4|NUCL2_ORYSJ	AT3G18610.1	PF00076	IPR000504
DN21230_c0_g1_i1	XP_019081774.1	sp|Q7XTT4|NUCL2_ORYSJ	AT3G18610.1	PF00076	IPR000504
DN21230_c0_g1_i2	XP_019081774.1	sp|Q7XTT4|NUCL2_ORYSJ	AT3G18610.1	PF00076	IPR000504
DN15572_c0_g1_i1	XP_019081728.1	-	AT5G24340.1	PF01612	IPR002562
DN14232_c0_g2_i1	XP_019081699.1	sp|Q9FID5|Y5393_ARATH	AT1G70250.1	PF00069	IPR000719
DN22030_c2_g1_i1	XP_019081697.1	sp|P93604|LRK10_WHEAT	AT5G38280.1	PF00069	IPR000719
DN19367_c0_g2_i1	XP_019081692.1	sp|Q9FIN7|MIP2_ARATH	AT5G24350.1	PF03034	IPR004277
DN21303_c0_g1_i1	XP_019081656.1	-	AT5G41790.1	PF07765	IPR011684
DN21303_c0_g2_i1	XP_019081656.1	-	AT5G41790.1	PF07765	IPR011684
DN21174_c0_g1_i1	XP_019081651.1	sp|Q9T014|SPA2_ARATH	AT4G11110.1	PF07777	IPR012900
DN21174_c0_g4_i1	XP_019081651.1	sp|Q9T014|SPA2_ARATH	AT4G11110.1	PF00400	IPR001680
DN21174_c0_g4_i3	XP_019081651.1	sp|Q9T014|SPA2_ARATH	AT4G11110.1	PF00400	IPR001680
DN20849_c0_g1_i1	XP_019081590.1	-	-	PF03754	IPR005508
DN8751_c0_g1_i2	XP_019081565.1	sp|C0LGH8|Y1634_ARATH	AT2G34930.1	PF00560	IPR001611
DN4038_c0_g2_i1	XP_019081540.1	sp|Q5G1T1|PP272_ARATH	AT3G49170.1	PF13812	IPR002885
DN7320_c0_g1_i1	XP_019081507.1	sp|P93604|LRK10_WHEAT	AT1G66910.1	PF00069	IPR000719
DN22030_c2_g1_i3	XP_019081368.1	sp|P93604|LRK10_WHEAT	AT5G38280.1	PF00069	IPR000719
DN14232_c1_g2_i1	XP_019081368.1	sp|D7SFH9|LRL26_ARATH	AT1G66980.1	PF00069	IPR000719
DN22030_c2_g1_i2	XP_019081368.1	sp|P93604|LRK10_WHEAT	AT1G70250.1	PF00069	IPR000719
DN18603_c0_g1_i1	XP_019081366.1	sp|P93604|LRK10_WHEAT	AT1G70250.1	PF00069	IPR000719
DN18603_c0_g1_i2	XP_019081366.1	sp|P93604|LRK10_WHEAT	AT1G70250.1	PF00069	IPR000719
DN21758_c1_g4_i2	XP_019081366.1	sp|P93604|LRK10_WHEAT	AT1G66920.2	PF00069	IPR000719
DN18127_c0_g1_i1	XP_019081330.1	sp|F4I9E1|NFD4_ARATH	AT5G45275.1	PF06813	IPR010658
DN17893_c0_g1_i2	XP_019081300.1	sp|Q99089|CPRF1_PETCR	AT2G46270.1	PF00170	IPR004827
DN18900_c0_g3_i6	XP_019081249.1	-	AT3G61480.1	PF07064	IPR009771
DN18900_c0_g3_i9	XP_019081249.1	-	AT3G61480.1	PF07064	IPR009771
DN11225_c0_g1_i1	XP_019081246.1	sp|Q8L785|SYGM2_ARATH	AT3G48110.1	PF02092	IPR015944
DN11225_c0_g3_i1	XP_019081246.1	sp|Q8L785|SYGM2_ARATH	AT3G48110.1	PF02092	IPR015944
DN10604_c0_g1_i1	XP_019081193.1	-	AT2G45320.1	PF12638	IPR024438
DN17774_c0_g3_i2	XP_019081182.1	-	AT1G01760.1	PF02137	IPR002466
DN17774_c0_g3_i3	XP_019081182.1	-	AT1G01760.1	PF02137	IPR002466
DN17774_c0_g3_i7	XP_019081182.1	-	AT1G01760.1	PF02137	IPR002466
DN18474_c0_g2_i1	XP_019081179.1	-	AT3G61270.1	PF05686	IPR006598
DN10664_c0_g1_i1	XP_019081163.1	sp|Q6AWX7|GRF12_ORYSJ	AT2G45480.1	PF08880	IPR014978
DN19430_c0_g2_i1	XP_019081162.1	sp|H3K2Y6|MED12_ARATH	AT4G00450.1	PF09497	IPR019035
DN7148_c0_g1_i1	XP_019081142.1	sp|P29060|CHIA_TOBAC	AT5G24090.1	PF00704	IPR001223
DN18954_c0_g2_i1	XP_019081103.1	sp|O64637|C76C2_ARATH	AT2G45570.1	PF00067	IPR001128
DN3229_c0_g1_i1	XP_019081060.1	sp|Q9SJ54|NHL12_ARATH	AT4G01410.1	PF03168	IPR004864
DN13978_c0_g1_i1	XP_019080908.1	sp|O24164|PPOM_TOBAC	AT5G14220.1	PF01593	IPR002937
DN24581_c0_g1_i1	XP_019080899.1	sp|Q8RY46|AB26B_ARATH	AT1G70610.1	PF00005	IPR003439
DN22352_c0_g1_i1	XP_019080897.1	sp|Q8RY46|AB26B_ARATH	AT1G70610.1	PF00005	IPR003439
DN16525_c0_g1_i1	XP_019080773.1	-	-	PF07983	IPR012946
DN16525_c0_g4_i1	XP_019080773.1	-	-	PF07983	IPR012946
DN18884_c3_g2_i1	XP_019080709.1	-	AT5G38380.2	PF00006	IPR000194
DN17939_c0_g1_i2	XP_019080650.1	-	AT1G66330.2	PF07393	IPR009976
DN19228_c0_g1_i2	XP_019080635.1	sp|O22897|DUF6_ARATH	AT1G09320.1	PF05641	IPR008395
DN4924_c0_g1_i1	XP_019080615.1	-	-	PF00628	IPR019787
DN9742_c0_g1_i1	XP_019080611.1	sp|O80536|PIF3_ARATH	AT1G09530.2	PF00010	IPR011598
DN22288_c0_g1_i1	XP_019080611.1	-	-	PF00010	IPR011598
DN5535_c0_g2_i1	XP_019080597.1	sp|Q9C5H9|GACP2_ARATH	AT5G17410.1	PF04130	IPR007259
DN17793_c0_g1_i3	XP_019080570.1	sp|Q84JC0|RRP8_ARATH	AT5G40530.1	PF05148	IPR007823
DN14900_c0_g1_i5	XP_019080569.1	-	-	PF03023	IPR004268
DN16997_c0_g2_i1	XP_019080511.1	sp|P40468|TAO3_YEAST	AT5G15680.1	PF14222	IPR025614
DN19334_c2_g1_i2	XP_019080384.1	-	AT5G46560.1	PF09402	IPR018996
DN19334_c2_g1_i3	XP_019080384.1	-	-	PF09402	IPR018996
DN21740_c0_g4_i9	XP_019080324.1	sp|Q9LJJ5|AATPB_ARATH	AT3G28610.1	PF14363	IPR025753
DN21740_c0_g4_i2	XP_019080324.1	sp|Q9LJJ5|AATPB_ARATH	AT3G28610.1	PF14363	IPR025753
DN19516_c0_g2_i1	XP_019080312.1	sp|Q5XQC7|BON3_ARATH	AT1G08860.1	PF00168	IPR000008
DN19516_c0_g1_i1	XP_019080312.1	sp|Q5XQC7|BON3_ARATH	AT1G08860.1	PF00168	IPR000008
DN19311_c1_g1_i2	XP_019080278.1	-	-	PF08263	IPR013210
DN21977_c0_g2_i2	XP_019080274.1	sp|Q8RY59|RCD1_ARATH	AT1G32230.3	PF02825	IPR004170
DN21977_c0_g3_i2	XP_019080274.1	sp|Q8RY59|RCD1_ARATH	AT1G32230.2	PF02825	IPR004170
DN21977_c0_g3_i5	XP_019080274.1	sp|Q8RY59|RCD1_ARATH	AT1G32230.2	PF02825	IPR004170
DN21977_c0_g3_i7	XP_019080274.1	sp|Q8RY59|RCD1_ARATH	AT1G32230.2	PF02825	IPR004170
DN6496_c0_g2_i1	XP_019080244.1	sp|Q8RWD5|SCD2_ARATH	AT3G48860.1	PF04051	IPR007194
DN22387_c0_g2_i1	XP_019080208.1	-	AT1G10095.1	PF02170	IPR003100
DN20934_c3_g1_i5	XP_019080176.1	sp|Q8RWN2|ZIF1_ARATH	AT5G13740.1	PF07690	IPR011701
DN19929_c0_g3_i1	XP_019080169.1	sp|Q7XBW0|ITPK5_ORYSJ	AT5G16760.1	PF05770	IPR008656
DN21643_c1_g3_i2	XP_019080135.1	sp|Q9P4X3|UTP7_SCHPO	AT3G10530.1	PF08149	IPR012952
DN20466_c0_g2_i1	XP_019080109.1	-	AT5G04250.2	PF02338	IPR003323
DN14895_c0_g1_i2	XP_019080081.1	sp|E0X9N4|C3H69_ARATH	AT3G08505.1	PF13639	IPR001841
DN16402_c0_g1_i2	XP_019079979.1	sp|Q9XEE6|C3H29_ARATH	AT2G40140.2	PF12796	IPR020683
DN13976_c0_g2_i1	XP_019079978.1	-	AT3G55080.1	PF13445	IPR027370
DN18406_c3_g1_i7	XP_019079843.1	-	AT4G32120.1	PF13334	IPR025298
DN18406_c3_g1_i3	XP_019079843.1	-	AT4G32120.1	PF13334	IPR025298
DN10853_c1_g1_i2	XP_019079784.1	sp|B0F9L4|GOGC6_ARATH	AT3G27530.1	PF04871	IPR006955
DN10853_c1_g1_i1	XP_019079784.1	sp|B0F9L4|GOGC6_ARATH	AT3G27530.1	PF04869	IPR006953
DN6288_c0_g2_i1	XP_019079784.1	sp|B0F9L4|GOGC6_ARATH	AT3G27530.1	PF04869	IPR006953
DN21177_c1_g1_i1	XP_019079779.1	sp|Q9FMM4|RHG1A_ARATH	AT2G37150.2	PF13639	IPR001841
DN23571_c0_g1_i1	XP_019079756.1	-	AT3G12590.1	PF00098	IPR001878
DN9319_c0_g1_i1	XP_019079640.1	sp|Q9LRR4|R13L1_ARATH	AT3G14470.1	PF00931	IPR002182
DN21369_c1_g1_i1	XP_019079580.1	sp|Q9SG96|ATL72_ARATH	AT3G10910.1	PF13639	IPR001841
DN15022_c0_g1_i1	XP_019079530.1	-	AT3G54970.1	PF01063	IPR001544
DN15022_c0_g1_i3	XP_019079530.1	-	AT3G54970.1	PF01063	IPR001544
DN15022_c0_g1_i5	XP_019079530.1	-	-	PF01063	IPR001544
DN20510_c3_g2_i1	XP_019079481.1	sp|Q9LRR4|R13L1_ARATH	AT3G14470.1	PF00931	IPR002182
DN24363_c0_g1_i1	XP_019079340.1	-	-	PF03568	IPR005314
DN13579_c0_g1_i2	XP_019079283.1	-	AT1G68140.3	PF07800	IPR012866
DN18678_c1_g3_i2	XP_019079283.1	-	AT1G68140.3	PF07800	IPR012866
DN19180_c0_g1_i2	XP_019079282.1	-	AT1G04960.1	PF07889	IPR012458
DN19851_c0_g2_i4	XP_019079273.1	sp|C0LGH2|Y1561_ARATH	AT1G56130.1	PF00069	IPR000719
DN19851_c0_g1_i2	XP_019079272.1	sp|C0LGH3|Y5614_ARATH	AT1G56140.1	PF00560	IPR001611
DN10661_c0_g1_i1	XP_019079186.1	-	AT5G60580.3	PF12906	IPR011016
DN7690_c0_g2_i1	XP_019079138.1	-	AT2G23390.1	PF04339	IPR007434
DN16832_c0_g1_i1	XP_019079104.1	sp|Q15020|SART3_HUMAN	AT4G24270.2	PF00076	IPR000504
DN7826_c0_g1_i1	XP_019079008.1	sp|Q9FGP9|RER1_ARATH	AT5G24690.1	PF11891	IPR021825
DN14900_c0_g1_i8	XP_019078967.1	-	AT1G67370.1	PF03023	IPR004268
DN2183_c0_g1_i1	XP_019078967.1	-	AT1G67370.1	PF02301	IPR003511
DN17647_c1_g2_i1	XP_019078925.1	-	-	PF00931	IPR002182
DN10698_c0_g1_i1	XP_019078894.1	-	-	PF01453	IPR001480
DN13642_c0_g3_i1	XP_019078851.1	sp|O64477|Y2913_ARATH	AT2G19130.1	PF01453	IPR001480
DN13642_c0_g3_i2	XP_019078851.1	sp|O64477|Y2913_ARATH	AT2G19130.1	PF01453	IPR001480
DN13642_c0_g2_i1	XP_019078851.1	sp|O64477|Y2913_ARATH	AT2G19130.1	PF01453	IPR001480
DN7914_c0_g2_i1	XP_019078843.1	-	-	PF00580	IPR014016
DN9852_c0_g2_i1	XP_019078823.1	-	AT5G35810.1	PF13962	IPR026961
DN9199_c0_g1_i1	XP_019078782.1	sp|Q9LNC0|PPR16_ARATH	AT1G06270.1	PF13041	IPR002885
DN16167_c1_g1_i1	XP_019078756.1	sp|Q9LYG9|MSL10_ARATH	AT5G12080.3	PF00924	IPR006685
DN21800_c2_g2_i6	XP_019078713.1	sp|Q9SU35|ERLL1_ARATH	AT2G10940.2	PF14547	IPR027923
DN17117_c0_g1_i2	XP_019078706.1	sp|Q9NVG8|TBC13_HUMAN	AT4G13730.1	PF00566	IPR000195
DN21305_c1_g1_i1	XP_019078639.1	sp|Q05609|CTR1_ARATH	AT3G46920.1	PF00564	IPR000270
DN21305_c1_g1_i4	XP_019078639.1	sp|Q05609|CTR1_ARATH	AT3G46920.1	PF00564	IPR000270
DN14117_c0_g1_i1	XP_019078590.1	sp|Q9LL84|DNLI4_ARATH	AT5G57160.1	PF04679	IPR012309
DN21109_c1_g3_i4	XP_019078581.1	sp|Q74IC4|IF3_LACJO	AT4G30690.2	PF05198	IPR019814
DN23224_c0_g1_i1	XP_019078566.1	sp|Q9FT72|RQL3_ARATH	AT4G35740.1	PF00270	IPR011545
DN16485_c0_g1_i1	XP_019078542.1	sp|P93604|LRK10_WHEAT	AT1G66920.2	PF00069	IPR000719
DN21196_c2_g4_i1	XP_019078505.1	sp|Q9FNV9|MY113_ARATH	AT1G66370.1	PF00249	IPR001005
DN6014_c0_g2_i1	XP_019078315.1	sp|O81123|ZIP1_ARATH	AT3G12750.1	PF02535	IPR003689
DN20103_c0_g1_i4	XP_019078298.1	-	AT1G53210.1	PF01699	IPR004837
DN20103_c0_g1_i6	XP_019078298.1	-	AT1G53210.1	PF01699	IPR004837
DN20103_c0_g1_i5	XP_019078298.1	-	AT1G53210.1	PF01699	IPR004837
DN20103_c0_g1_i3	XP_019078298.1	-	AT1G53210.1	PF01699	IPR004837
DN16324_c0_g6_i2	XP_019078283.1	sp|Q8VYJ1|MENE_ARATH	AT1G30520.1	PF00501	IPR000873
DN15331_c0_g2_i1	XP_019078240.1	sp|Q9SUC0|3HIDH_ARATH	AT4G20930.1	PF03446	IPR006115
DN19457_c0_g1_i1	XP_019078137.1	sp|Q948T6|LGUL_ORYSJ	AT1G11840.6	PF00903	IPR004360
DN19457_c0_g2_i1	XP_019078137.1	sp|Q39366|LGUL_BRAOG	AT1G11840.6	PF00903	IPR004360
DN21792_c0_g1_i1	XP_019078036.1	-	-	PF01603	IPR002554
DN9737_c0_g1_i1	XP_019077991.1	sp|C0LGQ4|MDIS2_ARATH	AT4G18640.1	PF08263	IPR013210
DN24280_c0_g1_i1	XP_019077972.1	sp|Q39086|SD17_ARATH	AT1G65790.1	PF00069	IPR000719
DN7329_c0_g2_i1	XP_019077952.1	sp|Q8RWZ5|SD25_ARATH	AT4G32300.1	PF00069	IPR000719
DN19383_c0_g2_i2	XP_019077950.1	sp|Q3B7H2|TAM41_DANRE	AT3G47630.1	PF09139	IPR015222
DN11024_c0_g1_i1	XP_019077932.1	sp|Q9SSR4|PPR77_ARATH	AT1G52620.1	PF13041	IPR002885
DN9202_c0_g2_i1	XP_019077901.1	-	AT3G14170.1	PF06075	IPR010341
DN17915_c0_g2_i1	XP_019077851.1	sp|F1SRI0|TPPC2_PIG	AT1G80500.1	PF04628	IPR006722
DN17915_c0_g1_i3	XP_019077851.1	sp|F1SRI0|TPPC2_PIG	AT1G80500.1	PF04628	IPR006722
DN17440_c0_g1_i1	XP_019077826.1	sp|Q9ZWA6|IDD3_ARATH	AT1G03840.1	PF00096	IPR007087
DN13811_c0_g1_i2	XP_019077809.1	sp|Q6NQ79|ARID4_ARATH	AT3G43240.1	PF01388	IPR001606
DN21047_c0_g1_i1	XP_019077806.1	sp|Q43128|PMA10_ARATH	AT1G17260.1	PF00702	IPR023214
DN21035_c0_g1_i3	XP_019077803.1	sp|P28724|DHE4_GIAIN	AT1G51720.1	PF02812	IPR006097
DN21035_c0_g1_i1	XP_019077803.1	sp|P28724|DHE4_GIAIN	AT1G51720.1	PF02812	IPR006097
DN21377_c0_g1_i4	XP_019077773.1	-	AT5G42220.1	PF00240	IPR000626
DN17350_c0_g1_i1	XP_019077771.1	-	AT1G52420.1	PF00534	IPR001296
DN3435_c0_g2_i1	XP_019077755.1	sp|Q5HNW7|DNAJ_STAEQ	AT5G37380.5	PF00226	IPR001623
DN19251_c1_g4_i1	XP_019077752.1	-	AT3G11470.3	PF00786	IPR000095
DN19569_c0_g2_i1	XP_019077707.1	sp|P59278|Y1745_ARATH	AT3G21295.1	PF00855	IPR000313
DN6576_c0_g1_i1	XP_019077703.1	sp|Q9BUU2|MET22_HUMAN	AT1G79915.1	PF07859	IPR013094
DN254_c0_g1_i1	XP_019077557.1	sp|Q06493|YLH47_YEAST	AT5G06220.2	PF07766	IPR011685
DN15073_c0_g1_i2	XP_019077496.1	sp|Q8GW43|BIOF_ARATH	AT5G04620.2	PF00155	IPR004839
DN15073_c0_g1_i1	XP_019077496.1	sp|Q8GW43|BIOF_ARATH	AT5G04620.2	PF00155	IPR004839
DN21759_c2_g1_i2	XP_019077487.1	sp|Q923W1|TGS1_MOUSE	AT1G30550.1	PF09445	IPR019012
DN20861_c2_g1_i13	XP_019077476.1	sp|Q9SYD6|DTX42_ARATH	AT1G51340.2	PF01554	IPR002528
DN20861_c2_g1_i2	XP_019077476.1	sp|Q9SYD6|DTX42_ARATH	AT1G51340.2	PF01554	IPR002528
DN19857_c0_g1_i4	XP_019077468.1	sp|Q0WQJ7|KN5B_ARATH	AT2G37420.1	PF00225	IPR001752
DN11188_c0_g1_i1	XP_019077435.1	sp|Q9SR22|PAE5_ARATH	AT3G09410.1	PF03283	IPR004963
DN21798_c1_g5_i8	XP_019077375.1	sp|Q7XUF4|CDKG2_ORYSJ	AT1G67580.2	PF00069	IPR000719
DN21798_c1_g5_i5	XP_019077364.1	sp|Q7XUF4|CDKG2_ORYSJ	AT1G67580.2	PF00069	IPR000719
DN21798_c1_g5_i4	XP_019077364.1	sp|Q7XUF4|CDKG2_ORYSJ	AT1G67580.2	PF00069	IPR000719
DN20881_c1_g1_i1	XP_019077360.1	sp|P51566|AFC1_ARATH	AT3G53570.4	PF00069	IPR000719
DN19089_c0_g1_i2	XP_019077294.1	-	-	PF00072	IPR001789
DN20938_c0_g1_i2	XP_019077287.1	sp|Q96EX2|RNFT2_HUMAN	AT5G01960.1	PF13639	IPR001841
DN21723_c1_g3_i2	XP_019077275.1	sp|Q8RXE7|AGD14_ARATH	AT1G08680.3	PF01412	IPR001164
DN21723_c1_g3_i4	XP_019077275.1	sp|Q8RXE7|AGD14_ARATH	AT1G08680.3	PF01412	IPR001164
DN15189_c0_g1_i2	XP_019077254.1	sp|Q8GYL7|PP361_ARATH	AT5G02830.1	PF01535	IPR002885
DN15189_c0_g1_i3	XP_019077254.1	sp|Q8GYL7|PP361_ARATH	AT5G02830.1	PF01535	IPR002885
DN3625_c0_g1_i1	XP_019077240.1	sp|P37513|YYAK_BACSU	AT3G26085.1	PF02517	IPR003675
DN21520_c0_g1_i1	XP_019077234.1	sp|Q9LYZ7|UPL4_ARATH	AT5G02880.1	PF00632	IPR000569
DN21520_c0_g2_i1	XP_019077233.1	sp|Q9LYZ7|UPL4_ARATH	AT5G02880.1	PF00632	IPR000569
DN21032_c0_g1_i1	XP_019077209.1	sp|Q9M392|RTNLL_ARATH	AT3G54120.1	PF02453	IPR003388
DN6606_c0_g1_i1	XP_019077180.1	sp|Q9SCP6|U73D1_ARATH	AT3G53150.1	PF00201	IPR002213
DN17526_c0_g1_i1	XP_019077179.1	sp|Q9ZQ96|U73C3_ARATH	AT2G36780.1	PF00201	IPR002213
DN21286_c1_g2_i1	XP_019077179.1	sp|Q9ZQ96|U73C3_ARATH	AT2G36780.1	PF00201	IPR002213
DN5844_c0_g1_i1	XP_019077178.1	sp|F4IP13|SHGR6_ARATH	AT2G36810.1	PF04185	IPR007312
DN15830_c0_g1_i1	XP_019077176.1	sp|F4IP13|SHGR6_ARATH	AT2G36810.1	PF04185	IPR007312
DN20227_c0_g1_i1	XP_019077163.1	sp|Q6AWW5|Y5262_ARATH	AT1G07710.1	PF12796	IPR020683
DN20227_c0_g1_i2	XP_019077163.1	sp|Q6AWW5|Y5262_ARATH	AT1G07710.1	PF12796	IPR020683
DN15478_c0_g1_i1	XP_019077113.1	-	AT5G03440.2	PF13259	IPR025124
DN15478_c0_g1_i3	XP_019077113.1	-	AT5G03440.2	PF13259	IPR025124
DN20191_c1_g3_i4	XP_019077110.1	sp|O74841|FAD1_SCHPO	AT5G03430.1	PF00994	IPR001453
DN21878_c0_g1_i3	XP_019077087.1	sp|P17801|KPRO_MAIZE	AT2G19130.1	PF08276	IPR013227
DN9718_c0_g1_i1	XP_019077031.1	sp|Q9SMX5|AGD4_ARATH	AT1G10870.1	PF01412	IPR001164
DN12620_c0_g2_i3	XP_019077023.1	sp|Q2QYL8|WNK8_ORYSJ	AT5G58350.1	PF00069	IPR000719
DN12620_c0_g2_i2	XP_019077023.1	sp|Q9SCU5|WNK5_ARATH	AT3G51630.2	PF00069	IPR000719
DN17497_c0_g1_i5	XP_019076964.1	sp|Q96T52|IMP2L_HUMAN	AT3G08980.1	PF03226	IPR004910
DN10511_c0_g1_i2	XP_019076929.1	sp|Q9FZ70|FDL1_ARATH	AT1G13570.1	PF00646	IPR001810
DN21436_c0_g1_i3	XP_019076929.1	sp|Q9FZ70|FDL1_ARATH	AT1G13570.1	PF00646	IPR001810
DN21436_c0_g1_i2	XP_019076929.1	sp|Q9FZ70|FDL1_ARATH	AT1G13570.1	PF00646	IPR001810
DN21436_c0_g1_i6	XP_019076929.1	sp|Q9FZ70|FDL1_ARATH	AT1G13570.1	PF00646	IPR001810
DN21436_c0_g1_i1	XP_019076929.1	sp|Q9FZ70|FDL1_ARATH	AT1G13570.1	PF00646	IPR001810
DN20285_c0_g2_i2	XP_019076906.1	-	AT5G67540.2	PF04616	IPR006710
DN14773_c0_g1_i1	XP_019076900.1	sp|Q54C64|PIGL_DICDI	AT2G27340.1	PF02585	IPR003737
DN17211_c0_g2_i1	XP_019076869.1	sp|Q2TSC7|PCS1_LOTJA	AT5G44070.1	PF05023	IPR007719
DN19140_c0_g3_i3	XP_019076867.1	-	-	PF05033	IPR007728
DN19140_c0_g2_i1	XP_019076867.1	-	-	PF05033	IPR007728
DN20864_c0_g1_i7	XP_019076856.1	sp|Q42523|MCCA_ARATH	AT1G03090.2	PF00289	IPR005481
DN8749_c0_g1_i1	XP_019076836.1	sp|Q5FW14|CHMP7_XENTR	AT3G62080.1	PF03357	IPR005024
DN15676_c0_g2_i1	XP_019076794.1	sp|O82265|SCC3_ARATH	AT2G47980.1	PF13639	IPR001841
DN17612_c0_g2_i1	XP_019076793.1	sp|O80970|NPY2_ARATH	AT2G14820.1	PF03000	IPR027356
DN18548_c0_g1_i1	XP_019076769.1	sp|Q8W034|RNP1_ARATH	AT4G14300.1	PF00076	IPR000504
DN18548_c0_g1_i4	XP_019076769.1	sp|Q8W034|RNP1_ARATH	AT4G14300.1	PF00076	IPR000504
DN18548_c0_g1_i6	XP_019076769.1	sp|Q8W034|RNP1_ARATH	AT4G14300.1	PF00076	IPR000504
DN18548_c0_g1_i7	XP_019076769.1	sp|Q8W034|RNP1_ARATH	AT4G14300.1	PF00076	IPR000504
DN18548_c0_g1_i8	XP_019076769.1	sp|Q8W034|RNP1_ARATH	AT4G14300.1	PF00076	IPR000504
DN18548_c0_g1_i9	XP_019076769.1	sp|Q8W034|RNP1_ARATH	AT4G14300.1	PF00076	IPR000504
DN10845_c0_g1_i1	XP_019076733.1	sp|Q6Z829|WEE1_ORYSJ	AT1G02970.1	PF00069	IPR000719
DN10123_c0_g1_i1	XP_019076685.1	sp|P0CE10|DEAHB_ARATH	AT4G01020.1	PF00271	IPR001650
DN10453_c0_g1_i1	XP_019076670.1	sp|Q8S4P6|EZ1_MAIZE	AT2G23380.1	PF00856	IPR001214
DN18283_c0_g2_i1	XP_019076632.1	sp|Q5NAW2|C3H6_ORYSJ	AT2G47850.2	PF00642	IPR000571
DN17557_c0_g1_i2	XP_019076630.1	-	AT1G13990.1	PF11360	IPR021503
DN21304_c0_g2_i3	XP_019076628.1	sp|Q9DCG6|PBLD1_MOUSE	AT4G02860.1	PF02567	IPR003719
DN22333_c0_g1_i1	XP_019076591.1	-	AT4G37480.1	PF00226	IPR001623
DN6854_c0_g2_i1	XP_019076551.1	-	AT4G40020.1	PF05701	IPR008545
DN19734_c2_g1_i1	XP_019076467.1	sp|Q54ML6|MOG1_DICDI	AT1G69680.1	PF04603	IPR007681
DN11226_c0_g1_i2	XP_019076432.1	-	AT5G64950.1	PF02536	IPR003690
DN11109_c0_g1_i1	XP_019076411.1	-	AT1G04850.1	PF09409	IPR018997
DN21444_c0_g1_i3	XP_019076333.1	sp|O80612|APY6_ARATH	AT2G02970.1	PF01150	IPR000407
DN21444_c0_g1_i1	XP_019076333.1	sp|O80612|APY6_ARATH	AT2G02970.1	PF01150	IPR000407
DN11056_c0_g1_i1	XP_019076277.1	sp|Q56078|BGLX_SALTY	AT3G47040.2	PF00933	IPR001764
DN6397_c0_g2_i1	XP_019076275.1	sp|Q6NLB1|FB118_ARATH	AT2G26850.1	PF00646	IPR001810
DN8405_c0_g1_i1	XP_019076264.1	sp|Q9ZPV5|NOC2L_ARATH	AT2G18220.1	PF03715	IPR005343
DN8715_c0_g1_i1	XP_019076220.1	-	AT1G10410.1	PF07059	IPR009769
DN21250_c1_g1_i4	XP_019076177.1	sp|Q9SXP7|LIPB_ARATH	AT1G04640.2	PF03099	IPR004143
DN21250_c1_g1_i3	XP_019076177.1	sp|Q9SXP7|LIPB_ARATH	AT1G04640.2	PF03099	IPR004143
DN21234_c2_g1_i1	XP_019076162.1	-	AT5G12430.1	PF00226	IPR001623
DN21234_c2_g1_i6	XP_019076162.1	-	AT5G12430.1	PF00226	IPR001623
DN22464_c0_g1_i1	XP_019076160.1	sp|Q93ZH1|TORL4_ARATH	AT1G27210.1	PF02985	IPR000357
DN17295_c0_g2_i1	XP_019076132.1	sp|Q67Y69|WDL7_ARATH	AT1G24160.2	PF06886	IPR027329
DN17397_c0_g1_i2	XP_019076105.1	sp|Q9STF2|PTA16_ARATH	AT3G46780.1	PF05368	IPR008030
DN8091_c0_g1_i1	XP_019076060.1	sp|Q9SKN5|ARFJ_ARATH	AT2G28350.1	PF02362	IPR003340
DN11478_c0_g1_i1	XP_019076057.1	sp|Q9LX82|MYB48_ARATH	AT3G46130.1	PF00249	IPR001005
DN20431_c3_g1_i3	XP_019076010.1	sp|Q94AM1|OOPDA_ARATH	AT5G65620.1	PF01432	IPR001567
DN20431_c3_g1_i8	XP_019076010.1	sp|Q94AM1|OOPDA_ARATH	AT5G65620.1	PF01432	IPR001567
DN7677_c0_g2_i1	XP_019076010.1	sp|Q949P2|COPDA_ARATH	AT5G10540.1	PF01432	IPR001567
DN12543_c0_g1_i1	XP_019075820.1	sp|Q6LQG2|RIHA_PHOPR	AT5G18890.1	PF01156	IPR001910
DN21746_c2_g4_i5	XP_019075800.1	sp|O80575|RISB_ARATH	AT2G44050.1	PF00005	IPR003439
DN11761_c0_g1_i1	XP_019075727.1	-	AT1G05790.1	PF01764	IPR002921
DN21243_c0_g1_i3	XP_019075721.1	sp|Q3E9C3|RH58_ARATH	AT5G19210.2	PF00271	IPR001650
DN6785_c0_g1_i1	XP_019075711.1	-	AT3G17340.1	PF01599	IPR002906
DN10819_c0_g1_i1	XP_019075671.1	-	-	PF00533	IPR001357
DN8161_c0_g2_i1	XP_019075660.1	sp|F4JY12|GFS12_ARATH	AT5G18525.1	PF00069	IPR000719
DN8161_c0_g1_i1	XP_019075659.1	sp|F4JY12|GFS12_ARATH	AT5G18525.1	PF00069	IPR000719
DN6236_c0_g1_i1	XP_019075658.1	-	-	PF05182	IPR007854
DN12220_c0_g1_i1	XP_019075646.1	sp|B9SQR9|GATB_RICCO	AT1G48520.1	PF02934	IPR006075
DN21869_c0_g1_i2	XP_019075635.1	sp|Q84MB3|ACCH1_ARATH	AT1G06620.1	PF14226	IPR026992
DN21869_c0_g1_i1	XP_019075635.1	sp|Q84MB3|ACCH1_ARATH	AT1G06620.1	PF14226	IPR026992
DN18528_c0_g1_i1	XP_019075565.1	sp|Q94F30|ESD4_ARATH	AT4G15880.1	PF02902	IPR003653
DN18528_c0_g3_i2	XP_019075564.1	sp|Q94F30|ESD4_ARATH	AT4G15880.1	PF02902	IPR003653
DN18528_c0_g3_i1	XP_019075564.1	sp|Q94F30|ESD4_ARATH	AT4G15880.1	PF02902	IPR003653
DN18467_c1_g2_i1	XP_019075552.1	sp|O64636|C76C1_ARATH	AT4G12300.1	PF00067	IPR001128
DN18467_c1_g4_i1	XP_019075552.1	sp|O64636|C76C1_ARATH	AT4G12300.1	PF00067	IPR001128
DN987_c0_g1_i1	XP_019075552.1	sp|Q94FM7|C71DK_TOBAC	AT4G12300.1	PF00067	IPR001128
DN20491_c0_g1_i1	XP_019075523.1	sp|Q6ZY51|PWD_ARATH	AT5G26570.2	PF00686	IPR002044
DN19165_c0_g2_i1	XP_019075499.1	-	-	PF05641	IPR008395
DN19313_c0_g2_i1	XP_019075159.1	sp|F4IAT2|THOC2_ARATH	AT1G24706.1	PF07228	IPR001932
DN22704_c0_g1_i1	XP_019075130.1	sp|Q39202|RLK1_ARATH	AT5G60900.1	PF01453	IPR001480
DN21866_c1_g2_i1	XP_019075123.1	sp|Q8GWT4|ANM15_ARATH	AT4G31120.2	PF00343	IPR000811
DN21866_c1_g2_i9	XP_019075123.1	sp|Q8GWT4|ANM15_ARATH	AT4G31120.2	PF00343	IPR000811
DN16412_c0_g1_i2	XP_019075115.1	sp|Q8LLD4|REP_ARATH	AT3G06540.1	PF00996	IPR018203
DN21299_c0_g4_i7	XP_019075088.1	sp|O80983|FTSH4_ARATH	AT2G26140.1	PF00004	IPR003959
DN14730_c0_g1_i2	XP_019075071.1	sp|Q8VYU4|CCR4F_ARATH	AT5G11350.1	PF03372	IPR005135
DN14730_c0_g2_i1	XP_019075070.1	sp|Q8VYU4|CCR4F_ARATH	AT5G11350.1	PF03372	IPR005135
DN18151_c0_g1_i1	XP_019074996.1	-	AT4G35560.1	PF08367	IPR013578
DN21432_c2_g3_i3	XP_019074995.1	sp|Q9SII8|DSK2B_ARATH	AT2G17200.1	PF00240	IPR000626
DN21432_c2_g1_i1	XP_019074995.1	sp|Q9SII9|DSK2A_ARATH	AT2G17190.1	PF00627	IPR000449
DN12103_c0_g1_i1	XP_019074975.1	sp|F4JNY0|APE2_ARATH	AT4G36050.1	PF06839	IPR010666
DN22640_c0_g1_i1	XP_019074958.1	-	AT2G24530.1	PF12767	IPR024738
DN9365_c0_g1_i1	XP_019074943.1	-	AT2G25320.1	PF00917	IPR002083
DN16749_c0_g1_i2	XP_019074917.1	sp|Q8GY91|APX6_ARATH	AT4G32320.1	PF00141	IPR002016
DN20887_c0_g2_i1	XP_019074915.1	sp|Q94C48|WDL5_ARATH	AT4G32330.2	PF06886	IPR027329
DN20887_c0_g3_i1	XP_019074915.1	sp|Q94C48|WDL5_ARATH	AT4G32330.3	PF06886	IPR027329
DN18828_c0_g1_i3	XP_019074813.1	sp|O64843|CID7_ARATH	AT2G26280.1	PF08590	IPR013899
DN20228_c0_g1_i2	XP_019074813.1	sp|Q9SMZ2|PP347_ARATH	AT4G33170.1	PF01535	IPR002885
DN20228_c0_g1_i3	XP_019074813.1	sp|Q9SMZ2|PP347_ARATH	AT4G33170.1	PF01535	IPR002885
DN18828_c0_g1_i2	XP_019074813.1	sp|O64843|CID7_ARATH	AT2G26280.1	PF01713	IPR002625
DN18828_c0_g1_i1	XP_019074813.1	sp|O64843|CID7_ARATH	AT2G26280.1	PF01713	IPR002625
DN1684_c0_g1_i1	XP_019074789.1	sp|F4IXE7|IDM1_ARATH	AT5G58610.1	PF05641	IPR008395
DN17425_c0_g1_i1	XP_019074750.1	-	AT4G38550.1	PF05278	IPR007942
DN18660_c2_g1_i1	XP_019074714.1	sp|Q9SRT0|PUB9_ARATH	AT3G07360.1	PF04564	IPR003613
DN18798_c0_g2_i4	XP_019074691.1	sp|Q94CE3|BCA5_ARATH	AT4G33580.1	PF00484	IPR001765
DN18798_c0_g2_i10	XP_019074691.1	sp|Q94CE3|BCA5_ARATH	AT4G33580.1	PF00484	IPR001765
DN11199_c0_g1_i1	XP_019074684.1	sp|Q71DJ5|LIP1_ARATH	AT2G15230.1	PF04083	IPR006693
DN19868_c0_g1_i1	XP_019074643.1	sp|F4IM84|DEXH5_ARATH	AT2G01130.1	PF07717	IPR011709
DN16233_c0_g1_i1	XP_019074636.1	sp|Q9Y450|HBS1L_HUMAN	AT5G10630.1	PF00009	IPR000795
DN12396_c0_g1_i2	XP_019074607.1	sp|P93604|LRK10_WHEAT	AT5G38280.1	PF07714	IPR001245
DN14954_c0_g2_i1	XP_019074543.1	sp|Q6NLY8|HA22K_ARATH	AT4G36720.1	PF03134	IPR004345
DN2232_c0_g2_i1	XP_019074542.1	sp|Q9LHN5|PP242_ARATH	AT3G18840.2	PF13041	IPR002885
DN21405_c0_g2_i1	XP_019074529.1	sp|F8S296|ATG2_ARATH	AT3G19190.1	PF12624	IPR026854
DN21405_c0_g3_i1	XP_019074526.1	sp|F8S296|ATG2_ARATH	AT3G19190.1	PF12624	IPR026854
DN149_c0_g1_i1	XP_019074522.1	-	-	PF05911	IPR008587
DN19954_c1_g2_i6	XP_019074478.1	sp|Q5RC80|RBM39_PONAB	AT2G16940.1	PF00076	IPR000504
DN14529_c0_g1_i1	XP_019074463.1	-	AT4G30150.1	PF10441	IPR018849
DN15801_c0_g1_i3	XP_019074446.1	sp|Q9FPT1|UBP12_ARATH	AT3G17380.1	PF00917	IPR002083
DN3663_c0_g1_i1	XP_019074440.1	sp|Q9C7Q1|SAU66_ARATH	AT1G29500.1	PF02519	IPR003676
DN13248_c0_g1_i1	XP_019074382.1	sp|Q9XIB5|REM19_ARATH	AT1G49480.1	PF02362	IPR003340
DN13553_c0_g1_i1	XP_019074258.1	sp|P92980|APR3_ARATH	AT4G21990.1	PF00085	IPR013766
DN14503_c0_g2_i2	XP_019074245.1	-	AT5G47380.1	PF04784	IPR006869
DN14503_c0_g2_i1	XP_019074245.1	sp|Q9M9W8|PLDZ2_ARATH	AT5G47380.1	PF04784	IPR006869
DN7540_c0_g1_i1	XP_019074211.1	sp|Q84J71|PP161_ARATH	AT2G17670.1	PF01535	IPR002885
DN7402_c0_g1_i1	XP_019074197.1	-	-	PF12371	IPR022113
DN19164_c2_g1_i6	XP_019074182.1	sp|Q8H0T9|KTNB1_ARATH	AT1G61210.2	PF00400	IPR001680
DN19164_c2_g1_i1	XP_019074182.1	-	AT1G11160.1	PF00400	IPR001680
DN14593_c0_g1_i1	XP_019074178.1	-	AT3G19550.1	PF13639	IPR001841
DN20281_c0_g2_i1	XP_019074161.1	sp|Q84JF4|NAGS1_ARATH	AT2G22910.1	PF00583	IPR000182
DN10808_c0_g1_i1	XP_019074154.1	sp|Q5N749|MOR1_ORYSJ	AT2G35630.1	PF12348	IPR024395
DN10808_c0_g2_i1	XP_019074154.1	sp|Q5N749|MOR1_ORYSJ	AT2G35630.1	PF12348	IPR024395
DN21959_c0_g2_i3	XP_019074147.1	sp|Q9FZ99|SMG7L_ARATH	AT1G28260.2	PF10374	IPR019458
DN21959_c0_g2_i8	XP_019074147.1	sp|Q9FZ99|SMG7L_ARATH	AT1G28260.2	PF10374	IPR019458
DN17909_c0_g1_i3	XP_019074133.1	-	AT2G47960.1	PF06159	IPR010378
DN18337_c0_g1_i4	XP_019074095.1	sp|Q8GYK2|SOBRL_ARATH	AT4G22300.1	PF02230	IPR003140
DN14494_c0_g1_i4	XP_019074068.1	sp|Q8LAJ7|PHL3_ARATH	AT4G13640.1	PF00249	IPR001005
DN14494_c0_g1_i1	XP_019074068.1	sp|Q94A57|PHL2_ARATH	AT3G24120.1	PF00249	IPR001005
DN14494_c0_g1_i2	XP_019074068.1	sp|Q94A57|PHL2_ARATH	AT3G24120.1	PF00249	IPR001005
DN14962_c0_g2_i1	XP_019074011.1	sp|F4K1J4|ATXR7_ARATH	AT5G42400.1	PF02213	IPR003169
DN20770_c3_g2_i1	XP_019073967.1	-	AT3G50590.1	PF00400	IPR001680
DN24215_c0_g1_i1	XP_019073907.1	sp|Q564G7|GMGT1_CYATE	AT2G22900.1	PF05637	IPR008630
DN18916_c0_g1_i1	XP_019073907.1	sp|Q564G7|GMGT1_CYATE	AT2G22900.1	PF05637	IPR008630
DN15210_c0_g1_i5	XP_019073893.1	sp|Q7XA86|ZDH11_ARATH	AT3G51390.1	PF01529	IPR001594
DN15210_c0_g1_i1	XP_019073893.1	sp|Q7XA86|ZDH11_ARATH	AT3G51390.1	PF01529	IPR001594
DN15210_c0_g1_i4	XP_019073893.1	sp|Q7XA86|ZDH11_ARATH	AT3G51390.1	PF01529	IPR001594
DN21755_c1_g3_i2	XP_019073867.1	sp|Q9M0Z3|KEA3_ARATH	AT4G04850.2	PF00999	IPR006153
DN5884_c0_g1_i1	XP_019073867.1	-	-	PF02254	IPR003148
DN12017_c0_g2_i1	XP_019073821.1	sp|Q05753|AKRP_ARATH	AT5G66055.2	PF12796	IPR020683
DN20876_c0_g4_i7	XP_019073818.1	sp|Q84TH4|SR45A_ARATH	AT4G35785.1	PF00076	IPR000504
DN20428_c1_g5_i1	XP_019073750.1	sp|O48593|SYNO_ARATH	AT4G17300.1	PF00152	IPR004364
DN20428_c1_g3_i1	XP_019073748.1	sp|O48593|SYNO_ARATH	AT4G17300.1	PF00152	IPR004364
DN16974_c0_g1_i4	XP_019073737.1	sp|Q93YQ3|PURU1_ARATH	AT5G47435.1	PF00551	IPR002376
DN16183_c0_g1_i2	XP_019073696.1	sp|P94538|YSGA_BACSU	AT4G38020.1	PF00588	IPR001537
DN21986_c0_g1_i4	XP_019073685.1	sp|O48844|PSD1A_ARATH	AT2G32730.1	PF01851	IPR002015
DN19912_c0_g1_i8	XP_019073657.1	sp|Q9C9C8|MY122_ARATH	AT3G13890.2	PF00249	IPR001005
DN13380_c0_g2_i1	XP_019073570.1	sp|Q8RXY0|Y3333_ARATH	AT3G63340.1	PF00481	IPR001932
DN13380_c0_g1_i1	XP_019073569.1	sp|Q8RXY0|Y3333_ARATH	AT3G63340.1	PF00481	IPR001932
DN13380_c0_g1_i4	XP_019073569.1	sp|Q8RXY0|Y3333_ARATH	AT3G63340.1	PF00481	IPR001932
DN22007_c1_g1_i8	XP_019073558.1	sp|Q9FPS4|UBP23_ARATH	AT5G57990.1	PF00443	IPR001394
DN19356_c0_g1_i1	XP_019073558.1	sp|Q9FPS4|UBP23_ARATH	AT5G57990.1	PF00443	IPR001394
DN19356_c0_g1_i3	XP_019073558.1	sp|Q9FPS4|UBP23_ARATH	AT5G57990.1	PF00443	IPR001394
DN8465_c0_g1_i1	XP_019073535.1	sp|Q10RB4|BGAL5_ORYSJ	AT4G36360.2	PF01301	IPR001944
DN8465_c0_g1_i2	XP_019073535.1	sp|Q10RB4|BGAL5_ORYSJ	AT4G36360.2	PF01301	IPR001944
DN10317_c0_g1_i1	XP_019073438.1	sp|Q3EDF8|PPR28_ARATH	AT1G09900.1	PF01535	IPR002885
DN20453_c0_g1_i1	XP_019073422.1	sp|F4I116|SYLC_ARATH	AT1G09620.1	PF08264	IPR013155
DN20453_c0_g2_i1	XP_019073422.1	sp|F4I116|SYLC_ARATH	AT1G09620.1	PF08264	IPR013155
DN20453_c0_g2_i2	XP_019073422.1	sp|F4I116|SYLC_ARATH	AT1G09620.1	PF08264	IPR013155
DN22427_c0_g1_i1	XP_019073390.1	sp|Q2QZ80|LAC21_ORYSJ	AT5G01190.1	PF07732	IPR011707
DN5910_c0_g1_i1	XP_019073387.1	-	AT1G73470.3	PF00046	IPR001356
DN17276_c0_g1_i1	XP_019073385.1	sp|F4KA51|LRL23_ARATH	AT5G38250.1	PF00069	IPR000719
DN19374_c2_g5_i1	XP_019073359.1	sp|Q9LRR4|R13L1_ARATH	AT3G14470.1	PF00118	IPR002423
DN19530_c1_g3_i3	XP_019073139.1	sp|Q94BR5|CHR28_ARATH	AT1G61140.3	PF00271	IPR001650
DN19530_c1_g3_i1	XP_019073139.1	sp|Q94BR5|CHR28_ARATH	AT1G61140.3	PF00271	IPR001650
DN19530_c1_g4_i1	XP_019073139.1	sp|Q94BR5|CHR28_ARATH	AT1G61140.2	PF00271	IPR001650
DN19530_c1_g5_i1	XP_019073139.1	-	-	PF00271	IPR001650
DN19530_c1_g1_i1	XP_019073139.1	-	-	PF00271	IPR001650
DN19530_c1_g2_i1	XP_019073139.1	-	-	PF00271	IPR001650
DN16346_c0_g1_i1	XP_019073049.1	sp|Q9FNN3|ILP1_ARATH	AT5G08550.1	PF07842	IPR022783
DN21434_c3_g1_i1	XP_019073040.1	-	AT5G41560.1	PF00069	IPR000719
DN14142_c0_g1_i3	XP_019072989.1	-	AT1G68820.1	PF10269	IPR019396
DN14142_c0_g1_i1	XP_019072989.1	-	AT1G68820.1	PF10269	IPR019396
DN14859_c0_g1_i2	XP_019072911.1	sp|Q9FLP0|MA651_ARATH	AT5G55230.1	PF03999	IPR007145
DN19762_c0_g1_i2	XP_019072905.1	-	AT1G52870.1	PF04117	IPR007248
DN10750_c0_g1_i1	XP_019072889.1	-	AT4G26490.1	PF03168	IPR004864
DN7740_c0_g1_i1	XP_019072829.1	sp|O81832|Y4729_ARATH	AT4G27290.1	PF08276	IPR013227
DN18180_c0_g1_i5	XP_019072829.1	sp|O81832|Y4729_ARATH	AT4G27290.1	PF00954	IPR000858
DN3108_c0_g1_i1	XP_019072829.1	sp|O81832|Y4729_ARATH	AT4G27290.1	PF00954	IPR000858
DN21194_c0_g2_i1	XP_019072729.1	sp|Q6DYE4|Y1609_ARATH	AT1G26090.1	PF02374	IPR025723
DN20001_c2_g1_i2	XP_019072712.1	sp|Q6Z6S1|API5_ORYSJ	AT1G29030.1	PF05918	IPR008383
DN4331_c0_g1_i1	XP_019072685.1	sp|F4JP36|HAP2_ARATH	AT4G11720.1	PF10699	IPR018928
DN13509_c0_g2_i1	XP_019072650.1	sp|Q9LK64|AB3C_ARATH	AT3G13080.4	PF00664	IPR001140
DN16916_c0_g2_i1	XP_019072558.1	-	AT1G63490.1	PF08429	IPR013637
DN7336_c0_g1_i1	XP_019072520.1	sp|O81905|SD18_ARATH	AT4G21380.1	PF01453	IPR001480
DN10232_c0_g1_i1	XP_019072520.1	sp|O81832|Y4729_ARATH	AT4G27290.1	PF00954	IPR000858
DN8182_c0_g1_i1	XP_019072405.1	-	AT4G38120.2	PF13251	IPR025283
DN16387_c0_g4_i1	XP_019072405.1	sp|Q6P1G0|HEAT6_MOUSE	AT4G38120.1	PF00538	IPR005818
DN16387_c0_g4_i2	XP_019072405.1	sp|Q6P1G0|HEAT6_MOUSE	AT4G38120.1	PF00538	IPR005818
DN17346_c0_g1_i2	XP_019072404.1	sp|Q9M6E8|NCED1_PHAVU	AT3G14440.1	PF03055	IPR004294
DN9528_c0_g2_i1	XP_019072399.1	sp|Q9LVF9|PP245_ARATH	AT3G21470.1	PF12854	IPR002885
DN7607_c0_g1_i1	XP_019072360.1	sp|O22807|GALS1_ARATH	AT2G33570.1	PF01697	IPR008166
DN20875_c1_g1_i3	XP_019072307.1	sp|Q8RY60|Y1733_ARATH	AT1G47330.1	PF01595	IPR002550
DN20286_c0_g1_i3	XP_019072301.1	sp|P0CL18|EIF2D_RABIT	AT1G71350.1	PF02201	IPR003121
DN9902_c0_g1_i1	XP_019072299.1	sp|D0EL35|CTC1_ARATH	AT4G09680.1	PF15491	IPR028262
DN20909_c1_g1_i2	XP_019072277.1	-	AT1G77310.1	PF08729	IPR014840
DN21413_c0_g2_i12	XP_019072275.1	sp|Q94CA0|LAZH1_ARATH	AT1G77220.1	PF03619	IPR005178
DN21413_c0_g2_i4	XP_019072275.1	sp|Q94CA0|LAZH1_ARATH	AT1G77220.1	PF03619	IPR005178
DN21413_c0_g2_i10	XP_019072275.1	sp|Q94CA0|LAZH1_ARATH	AT1G77220.1	PF03619	IPR005178
DN15142_c0_g1_i2	XP_019072273.1	-	-	PF00855	IPR000313
DN19309_c0_g1_i6	XP_019072251.1	-	-	PF02178	IPR017956
DN20048_c2_g2_i1	XP_019072247.1	sp|Q9SZB2|TIC22_ARATH	AT4G33350.1	PF04278	IPR007378
DN20048_c2_g2_i11	XP_019072247.1	sp|Q9SZB2|TIC22_ARATH	AT4G33350.1	PF04278	IPR007378
DN14735_c0_g1_i2	XP_019072223.1	-	AT1G59520.1	PF09741	IPR019141
DN8841_c0_g1_i1	XP_019072216.1	sp|O15118|NPC1_HUMAN	AT1G42470.1	PF02460	IPR003392
DN22520_c0_g1_i1	XP_019072216.1	sp|O15118|NPC1_HUMAN	AT1G42470.1	PF02460	IPR003392
DN14184_c0_g1_i1	XP_019072151.1	sp|Q9C6Y3|CCA11_ARATH	AT1G44110.1	PF00717	IPR019759
DN11082_c0_g1_i1	XP_019072151.1	sp|Q9C6Y3|CCA11_ARATH	AT1G44110.1	PF02984	IPR004367
DN3486_c0_g1_i1	XP_019072136.1	sp|Q9T0A0|LACS4_ARATH	AT4G23850.1	PF00501	IPR000873
DN2107_c0_g2_i1	XP_019072118.1	-	-	PF00397	IPR001202
DN21452_c1_g2_i6	XP_019072112.1	sp|Q9SY55|ECA3_ARATH	AT1G10130.1	PF00689	IPR006068
DN5740_c0_g1_i1	XP_019072106.1	sp|Q7XJS0|ASHR1_ARATH	AT2G17900.1	PF00856	IPR001214
DN23219_c0_g1_i1	XP_019072098.1	sp|Q9LRV2|PP256_ARATH	AT3G26540.1	PF01535	IPR002885
DN20177_c1_g3_i1	XP_019072067.1	sp|F4KDN0|HEN4_ARATH	AT5G15270.1	PF00013	IPR004088
DN19093_c0_g4_i4	XP_019072058.1	sp|F4HPN2|IRE4_ARATH	AT1G45160.2	PF00069	IPR000719
DN7529_c0_g1_i1	XP_019072025.1	-	AT5G10490.2	PF00924	IPR006685
DN20911_c0_g1_i1	XP_019072021.1	sp|F4I0P8|VP35B_ARATH	AT1G75850.1	PF03635	IPR005378
DN6451_c0_g1_i1	XP_019072020.1	sp|Q9C7F8|AB13B_ARATH	AT1G27940.1	PF00664	IPR001140
DN1262_c0_g1_i1	XP_019072010.1	sp|Q0WP01|PTR9_ARATH	AT1G22540.1	PF00854	IPR000109
DN17020_c1_g1_i2	XP_019071960.1	sp|Q9XES5|DFRA_MALDO	AT5G42800.1	PF01370	IPR001509
DN11729_c0_g2_i1	XP_019071946.1	sp|Q6IMT1|SAB_ARATH	AT1G58250.1	PF10351	IPR019443
DN22616_c0_g1_i1	XP_019071899.1	sp|Q9C660|PEK10_ARATH	AT1G26150.1	PF00069	IPR000719
DN17248_c0_g1_i2	XP_019071865.1	sp|Q9FXH1|PPR52_ARATH	AT1G19720.1	PF01535	IPR002885
DN17248_c0_g1_i1	XP_019071865.1	sp|Q9FXH1|PPR52_ARATH	AT1G19720.1	PF01535	IPR002885
DN14253_c0_g1_i1	XP_019071859.1	sp|O48723|PLP2_ARATH	AT2G26560.1	PF01734	IPR002641
DN18492_c0_g2_i1	XP_019071844.1	sp|Q9FHA4|SBT19_ARATH	AT5G67090.1	PF00082	IPR000209
DN20548_c0_g1_i4	XP_019071814.1	sp|Q9FQY8|COMT1_CAPAN	AT5G54160.1	PF08100	IPR012967
DN2192_c0_g1_i1	XP_019071776.1	sp|H2DH24|C7D47_PANGI	AT4G31940.1	PF00067	IPR001128
DN16673_c0_g3_i1	XP_019071665.1	sp|Q6K7R2|PIRL6_ORYSJ	AT3G15410.1	PF00183	IPR001404
DN23726_c0_g1_i1	XP_019069969.1	-	AT5G17390.1	PF00582	IPR006016
DN19445_c1_g1_i1	XP_019068806.1	sp|Q9ZUL3|IDD5_ARATH	AT2G02070.1	PF00096	IPR007087
DN19445_c1_g1_i2	XP_019068806.1	sp|Q9ZUL3|IDD5_ARATH	AT2G02070.1	PF00096	IPR007087
DN12435_c1_g1_i2	XP_019068143.1	sp|O64774|Y1146_ARATH	AT1G61460.1	PF07714	IPR001245
DN3484_c0_g1_i1	XP_019067323.1	sp|O81906|B120_ARATH	AT4G21390.1	PF11883	IPR021820
DN13717_c0_g1_i2	XP_019067323.1	sp|O81833|SD11_ARATH	AT4G27300.1	PF00069	IPR000719
DN9825_c0_g1_i1	XP_019066993.1	sp|Q8L7U7|ACDH_ARATH	AT4G39670.1	PF08718	IPR014830
DN5546_c0_g4_i1	XP_019059611.1	sp|Q84L09|GONS2_ARATH	AT1G07290.1	PF03151	IPR004853
DN1340_c0_g1_i1	XP_019058847.1	sp|F4KBP5|CHR4_ARATH	AT5G44800.1	PF00385	IPR023780
DN693_c0_g1_i1	XP_019058610.1	sp|P48579|PP2A_HELAN	AT1G59830.2	PF00149	IPR004843
DN15837_c0_g1_i1	XP_019056575.1	sp|Q9FY84|PEN2_ARATH	AT5G09310.1	PF00069	IPR000719
DN16967_c1_g2_i1	XP_019056101.1	sp|Q94B77|FH5_ARATH	AT5G54650.2	PF02181	IPR015425
DN16391_c0_g2_i7	XP_019055865.1	sp|A3A2Z8|SPL3_ORYSJ	AT5G43270.1	PF03110	IPR004333
DN16391_c0_g2_i1	XP_019055864.1	sp|A2YGR5|SPL12_ORYSI	AT5G43270.1	PF03110	IPR004333
DN16391_c0_g2_i2	XP_019055864.1	sp|A3A2Z8|SPL3_ORYSJ	AT5G43270.1	PF03110	IPR004333
DN20007_c0_g5_i3	XP_019055834.1	sp|Q02614|S30BP_MOUSE	AT1G29220.1	PF07818	IPR012479
DN10447_c0_g1_i1	XP_019055640.1	sp|Q7XPY2|PMA1_ORYSJ	AT1G80660.2	PF00690	IPR004014
DN10131_c0_g1_i1	XP_019055614.1	sp|Q9LPC4|PPR1_ARATH	AT1G01970.1	PF13041	IPR002885
DN4157_c0_g1_i1	XP_019055449.1	-	AT5G67080.1	PF00069	IPR000719
DN7471_c0_g2_i1	XP_019055436.1	sp|Q9C9I3|PP115_ARATH	AT1G71460.1	PF13041	IPR002885
DN13948_c0_g2_i1	XP_019055371.1	sp|Q689D6|RPD1_ARATH	AT5G21970.1	PF11955	IPR021099
DN13948_c0_g2_i2	XP_019055371.1	sp|Q689D6|RPD1_ARATH	AT5G21970.1	PF11955	IPR021099
DN13948_c0_g1_i1	XP_019055371.1	sp|Q689D6|RPD1_ARATH	AT5G21970.1	PF11955	IPR021099
DN16072_c0_g1_i1	XP_019055277.1	sp|P26861|RM06_MARPO	AT2G18400.1	PF00347	IPR020040
DN13293_c0_g1_i1	XP_019055277.1	sp|P26861|RM06_MARPO	AT2G18400.1	PF02545	IPR003697
DN20052_c0_g1_i1	XP_019055196.1	sp|Q9LTX3|PPOX1_ARATH	AT5G49970.1	PF03853	IPR004443
DN8538_c0_g1_i1	XP_019055068.1	sp|Q9SI53|PP147_ARATH	AT2G03880.1	PF13041	IPR002885
DN10772_c0_g2_i1	XP_019054935.1	sp|Q7PC83|AB41G_ARATH	AT4G15215.1	PF00005	IPR003439
DN24527_c0_g1_i1	XP_019054825.1	sp|O82497|DGP2_ARATH	AT4G10650.1	PF01926	IPR006073
DN17987_c0_g2_i1	XP_019054654.1	sp|Q9SXB8|Y1133_ARATH	AT1G11330.1	PF08276	IPR013227
DN22440_c0_g1_i1	XP_019054625.1	sp|Q54XQ8|LUC7L_DICDI	AT5G17440.1	PF03194	IPR004882
DN12524_c0_g1_i2	XP_019054617.1	sp|Q9T048|DRL27_ARATH	AT4G27190.1	PF09368	IPR018972
DN12524_c0_g1_i1	XP_019054617.1	-	-	PF09368	IPR018972
DN20245_c0_g2_i3	XP_019054278.1	sp|Q9SAH7|WRK40_ARATH	AT1G80840.1	PF03106	IPR003657
DN13984_c0_g1_i1	XP_019054253.1	sp|Q9C540|ACFR4_ARATH	AT1G26100.1	PF03188	IPR004877
DN11569_c1_g1_i1	XP_019053939.1	sp|Q9SS80|U503A_ARATH	AT5G58930.1	PF05340	IPR008004
DN21834_c0_g1_i7	XP_019053672.1	-	AT4G21700.1	PF11145	IPR021319
DN21834_c0_g1_i4	XP_019053672.1	-	AT4G21700.1	PF11145	IPR021319
DN18586_c0_g1_i3	XP_019053338.1	sp|Q9SH30|HMA5_ARATH	AT1G63440.1	PF00122	IPR008250
DN14828_c0_g2_i1	XP_019053207.1	sp|P82412|RRP3_SPIOL	-	PF04839	IPR006924
DN3624_c0_g1_i1	XP_019053204.1	sp|O23337|PP311_ARATH	AT4G14820.1	PF01535	IPR002885
DN20872_c1_g1_i2	XP_019053084.1	sp|O80832|YU87_ARATH	AT2G45870.1	PF01062	IPR021134
DN19576_c0_g1_i1	XP_019052957.1	sp|O04211|ELF4_ARATH	AT2G40080.1	PF07011	IPR009741
DN16929_c0_g1_i1	XP_019052816.1	-	AT2G37480.2	PF00241	IPR002108
DN19801_c4_g1_i1	XP_019052384.1	sp|Q9C516|XLG3_ARATH	AT1G31930.3	PF00067	IPR001128
DN13751_c0_g1_i1	XP_019052269.1	sp|P51567|AFC2_ARATH	AT4G24740.2	PF00069	IPR000719
DN18730_c1_g2_i3	XP_019052056.1	sp|Q94K73|SYFM_ARATH	AT3G58140.1	PF01409	IPR002319
DN18730_c1_g2_i4	XP_019052056.1	sp|Q94K73|SYFM_ARATH	AT3G58140.1	PF01409	IPR002319
DN1848_c0_g1_i1	XP_019051584.1	sp|Q9FL59|FTIP1_ARATH	AT5G06850.1	PF00168	IPR000008
DN22940_c0_g1_i1	XP_019051584.1	sp|Q9FL59|FTIP1_ARATH	AT5G06850.1	PF00168	IPR000008
DN21906_c0_g4_i1	XP_019051521.1	sp|Q94AP0|ALN_ARATH	AT4G04955.1	PF01979	IPR006680
DN18493_c0_g4_i1	XP_019051504.1	sp|Q9STN5|Y4833_ARATH	AT4G08330.1	PF03222	IPR018227
DN21725_c0_g1_i5	XP_019051423.1	sp|B0WAQ0|LST2_CULQU	AT1G29800.2	PF04366	IPR007461
DN21758_c1_g4_i1	XP_018860749.1	sp|P93604|LRK10_WHEAT	AT1G66920.1	PF00069	IPR000719
DN18822_c2_g3_i4	XP_018860711.1	sp|Q9SKT3|SCAM1_ARATH	AT2G20840.1	PF04144	IPR007273
DN20358_c0_g1_i1	XP_018860692.1	sp|Q84JU4|IBR5_ARATH	AT2G04550.3	PF00782	IPR000340
DN20358_c0_g1_i2	XP_018860692.1	sp|Q84JU4|IBR5_ARATH	AT2G04550.1	PF00782	IPR000340
DN21657_c0_g2_i2	XP_018860544.1	sp|P93733|PLDB1_ARATH	AT2G42010.1	PF00168	IPR000008
DN21657_c0_g2_i1	XP_018860544.1	sp|P93733|PLDB1_ARATH	AT2G42010.1	PF00168	IPR000008
DN8615_c0_g2_i1	XP_018860518.1	-	AT4G30990.1	PF07539	IPR011430
DN20909_c1_g1_i3	XP_018860482.1	-	AT1G21610.1	PF08729	IPR014840
DN19372_c2_g6_i1	XP_018860446.1	sp|Q944C1|PLCD4_ARATH	AT5G58700.1	PF00388	IPR000909
DN15568_c0_g1_i3	XP_018860414.1	sp|O65399|E131_ARATH	AT5G67460.1	PF07983	IPR012946
DN16071_c0_g1_i1	XP_018860349.1	sp|Q9SXB8|Y1133_ARATH	AT1G11330.1	PF01453	IPR001480
DN16071_c0_g1_i2	XP_018860349.1	sp|Q9SXB8|Y1133_ARATH	AT1G11330.1	PF00954	IPR000858
DN15204_c0_g1_i1	XP_018860318.1	sp|Q94A57|PHL2_ARATH	AT3G24120.2	PF00249	IPR001005
DN2224_c0_g1_i1	XP_018860260.1	sp|Q9LX82|MYB48_ARATH	AT3G46130.2	PF00249	IPR001005
DN15606_c0_g1_i1	XP_018860041.1	-	-	PF07899	IPR012474
DN7446_c0_g1_i1	XP_018859975.1	-	AT1G58037.1	PF07649	IPR011424
DN9504_c0_g4_i1	XP_018859968.1	-	AT5G40590.1	PF07649	IPR011424
DN9576_c0_g1_i1	XP_018859959.1	sp|Q944Q0|WNK8_ARATH	AT5G41990.1	PF00069	IPR000719
DN9576_c0_g2_i1	XP_018859959.1	sp|Q944Q0|WNK8_ARATH	AT5G41990.1	PF00069	IPR000719
DN4627_c0_g1_i1	XP_018859945.1	sp|O82485|OPT7_ARATH	AT4G10770.1	PF03169	IPR004813
DN5348_c0_g1_i1	XP_018859919.1	-	AT5G49920.1	PF00564	IPR000270
DN18965_c0_g1_i1	XP_018859784.1	sp|Q9S7Y7|XYL1_ARATH	AT1G68560.1	PF01055	IPR000322
DN16363_c0_g1_i1	XP_018859735.1	sp|Q94KL7|SILD_FORIN	AT1G52340.1	PF00106	IPR002198
DN4965_c0_g1_i1	XP_018859722.1	sp|Q10CI8|ORC5_ORYSJ	AT4G29910.1	PF14630	IPR020796
DN18750_c1_g2_i2	XP_018859721.1	-	AT2G45990.2	PF12576	IPR022227
DN11160_c0_g1_i1	XP_018859590.1	sp|Q03663|GSTX2_TOBAC	AT2G29420.1	PF13417	IPR004045
DN10799_c0_g1_i1	XP_018859585.1	sp|O13942|YEPC_SCHPO	AT1G53760.1	PF10250	IPR019378
DN10059_c0_g1_i2	XP_018859508.1	sp|Q93ZE2|TGA7_ARATH	AT1G77920.1	PF14144	IPR025422
DN8685_c0_g1_i1	XP_018859496.1	sp|Q9FNC7|SUVR2_ARATH	AT5G43990.4	PF05033	IPR007728
DN20034_c1_g3_i1	XP_018859483.1	sp|Q9ZR72|AB1B_ARATH	AT2G36910.1	PF00664	IPR001140
DN9183_c0_g1_i1	XP_018859455.1	-	-	PF14309	IPR025486
DN11253_c0_g1_i1	XP_018859441.1	sp|Q8VXV7|LDL1_ARATH	AT1G62830.1	PF01593	IPR002937
DN15745_c0_g1_i1	XP_018859350.1	sp|Q8L799|MIOX1_ARATH	AT1G14520.1	PF05153	IPR007828
DN17380_c0_g1_i1	XP_018859347.1	sp|Q6NL24|ECH1P_ARATH	AT4G16210.1	PF00378	IPR001753
DN11544_c0_g3_i1	XP_018859228.1	sp|A2XQD3|LERK2_ORYSI	AT5G60900.1	PF01453	IPR001480
DN12626_c0_g2_i1	XP_018859040.1	sp|F4KFV7|SUV3L_ARATH	AT5G39840.1	PF12513	IPR022192
DN7956_c0_g2_i1	XP_018858973.1	sp|Q67YI9|EPN2_ARATH	AT2G43160.1	PF01417	IPR001026
DN17051_c0_g2_i1	XP_018858854.1	sp|P93017|DRMH1_ARATH	AT2G33830.1	PF05564	IPR008406
DN21032_c0_g2_i1	XP_018858741.1	-	AT5G66960.1	PF02897	IPR023302
DN21032_c0_g2_i3	XP_018858741.1	-	AT5G66960.1	PF02897	IPR023302
DN14318_c0_g1_i1	XP_018858740.1	sp|Q9M5M6|RL30_EUPES	AT1G77940.1	PF01248	IPR004038
DN20061_c3_g1_i1	XP_018858693.1	sp|Q9H4I3|TRABD_HUMAN	AT1G05270.1	PF01963	IPR002816
DN14193_c0_g1_i1	XP_018858675.1	sp|Q9C7T4|BH096_ARATH	AT1G72210.1	PF00010	IPR011598
DN19471_c0_g1_i2	XP_018858633.1	sp|Q9MA63|Y3550_ARATH	AT3G05500.1	PF05755	IPR008802
DN19471_c0_g1_i4	XP_018858633.1	sp|Q9MA63|Y3550_ARATH	AT3G05500.1	PF05755	IPR008802
DN12883_c0_g2_i1	XP_018858549.1	sp|F4IF99|LPXB_ARATH	AT2G04560.1	PF02684	IPR003835
DN20970_c2_g1_i4	XP_018858508.1	sp|P42744|AXR1_ARATH	AT1G05180.1	PF00899	IPR000594
DN20970_c2_g1_i7	XP_018858508.1	sp|P42744|AXR1_ARATH	AT1G05180.1	PF00899	IPR000594
DN21299_c0_g4_i3	XP_018858502.1	sp|O80983|FTSH4_ARATH	AT2G26140.1	PF00004	IPR003959
DN12019_c0_g1_i1	XP_018858460.1	-	AT2G42040.1	PF08879	IPR014977
DN16029_c1_g2_i3	XP_018858451.1	sp|Q9FX64|HOP2_ARATH	AT1G13330.1	PF03398	IPR005061
DN20742_c1_g1_i10	XP_018858290.1	sp|Q94C32|MRG1_ARATH	AT4G37280.1	PF05712	IPR026541
DN20742_c1_g1_i5	XP_018858289.1	sp|Q94C32|MRG1_ARATH	AT4G37280.1	PF05712	IPR026541
DN20742_c1_g1_i7	XP_018858289.1	sp|Q94C32|MRG1_ARATH	AT4G37280.1	PF05712	IPR026541
DN20742_c1_g1_i8	XP_018858289.1	sp|Q94C32|MRG1_ARATH	AT4G37280.1	PF05712	IPR026541
DN20742_c1_g1_i6	XP_018858289.1	sp|Q94C32|MRG1_ARATH	AT4G37280.1	PF05712	IPR026541
DN20742_c1_g1_i12	XP_018858289.1	sp|Q94C32|MRG1_ARATH	AT4G37280.1	PF05712	IPR026541
DN20742_c1_g1_i1	XP_018858289.1	sp|Q94C32|MRG1_ARATH	AT4G37280.1	PF05712	IPR026541
DN20742_c1_g1_i3	XP_018858289.1	sp|Q94C32|MRG1_ARATH	AT4G37280.1	PF05712	IPR026541
DN20742_c1_g1_i9	XP_018858289.1	sp|Q94C32|MRG1_ARATH	AT4G37280.1	PF05712	IPR026541
DN17051_c0_g2_i3	XP_018858239.1	sp|P93017|DRMH1_ARATH	AT2G33830.1	PF05564	IPR008406
DN20450_c2_g2_i2	XP_018858164.1	sp|Q8L4B2|NFYC9_ARATH	AT1G08970.2	PF00808	IPR003958
DN3608_c0_g1_i1	XP_018858103.1	sp|Q9SFH9|HEM21_ARATH	AT1G69740.2	PF00490	IPR001731
DN13170_c0_g1_i1	XP_018858094.1	-	-	PF02701	IPR003851
DN19475_c0_g2_i1	XP_018858075.1	sp|O04336|WRK21_ARATH	AT2G30590.1	PF03106	IPR003657
DN12927_c0_g1_i1	XP_018858037.1	-	AT4G21250.1	PF01925	IPR002781
DN20092_c0_g1_i1	XP_018858015.1	sp|Q8S9K3|VAR3_ARATH	AT1G48570.1	PF00641	IPR001876
DN4845_c0_g1_i1	XP_018857993.1	-	-	PF00046	IPR001356
DN17666_c0_g1_i2	XP_018857977.1	sp|Q94C59|PATL4_ARATH	AT1G30690.2	PF03765	IPR011074
DN19285_c0_g3_i2	XP_018857846.1	sp|P47905|RS27A_LUPAL	AT1G23410.1	PF01599	IPR002906
DN21101_c0_g1_i3	XP_018857825.1	sp|O81283|TC159_ARATH	AT4G02510.1	PF04548	IPR006703
DN10366_c0_g1_i1	XP_018857822.1	-	AT5G05350.1	PF11204	IPR021369
DN17122_c0_g1_i1	XP_018857811.1	-	AT1G69060.1	PF00226	IPR001623
DN17326_c0_g6_i1	XP_018857760.1	sp|Q9SCS3|PGML4_ARATH	AT3G50520.1	PF00300	IPR013078
DN10643_c0_g1_i1	XP_018857760.1	sp|Q9SCS3|PGML4_ARATH	AT3G50520.1	PF00300	IPR013078
DN20860_c2_g3_i2	XP_018857733.1	sp|U3U992|UGT8_CATRO	-	PF00201	IPR002213
DN17437_c0_g1_i1	XP_018857684.1	sp|Q9SCU1|PATL6_ARATH	AT3G51670.1	PF00650	IPR001251
DN8035_c0_g1_i1	XP_018857662.1	sp|Q9FG13|CXE15_ARATH	AT5G06570.2	PF07859	IPR013094
DN20027_c0_g1_i2	XP_018857316.1	sp|Q4KLQ5|WDR76_XENLA	AT1G80710.1	PF00400	IPR001680
DN5095_c0_g1_i1	XP_018857259.1	-	AT5G60580.4	PF12906	IPR011016
DN14579_c1_g1_i1	XP_018857259.1	-	AT5G60580.3	PF12906	IPR011016
DN16548_c0_g1_i1	XP_018857059.1	sp|Q9LYT3|DTX41_ARATH	AT3G59030.1	PF01554	IPR002528
DN12840_c0_g1_i4	XP_018857005.1	-	AT1G49975.1	PF05479	IPR008796
DN16728_c0_g1_i1	XP_018857000.1	sp|Q39224|SRG1_ARATH	AT5G20400.1	PF14226	IPR026992
DN16238_c0_g1_i1	XP_018856986.1	-	AT4G32290.1	PF02485	IPR003406
DN18925_c0_g1_i1	XP_018856812.1	sp|Q9UBS8|RNF14_HUMAN	AT1G32340.1	PF01485	IPR002867
DN18925_c0_g1_i3	XP_018856812.1	sp|Q9JI90|RNF14_MOUSE	AT1G32340.1	PF01485	IPR002867
DN19946_c4_g1_i2	XP_018856764.1	sp|Q8H0X6|CYT6_ARATH	AT3G12490.2	PF00031	IPR000010
DN20322_c2_g8_i1	XP_018856719.1	sp|F4K265|AT101_ARATH	AT5G66930.1	PF07855	IPR012445
DN7561_c0_g1_i1	XP_018856713.1	sp|Q9SCT2|PP277_ARATH	AT3G50420.1	PF13041	IPR002885
DN21340_c2_g2_i1	XP_018856706.1	sp|Q9FKZ1|DRL42_ARATH	AT5G66900.1	PF05659	IPR008808
DN21549_c0_g2_i6	XP_018856630.1	sp|P48147|PPCE_HUMAN	AT1G76140.1	PF00326	IPR001375
DN15732_c1_g1_i3	XP_018856531.1	sp|Q9ZU95|NUD17_ARATH	AT2G01670.1	PF00293	IPR000086
DN21388_c0_g1_i6	XP_018856474.1	sp|Q8S1X9|GT13_ORYSJ	AT3G57630.1	PF03016	IPR004263
DN17755_c2_g6_i1	XP_018856471.1	sp|A8WGS4|TLCD2_DANRE	AT1G21790.1	PF03798	IPR006634
DN16397_c0_g1_i2	XP_018856461.1	sp|Q8H5T6|LTI6A_ORYSJ	AT3G05890.1	PF01679	IPR000612
DN16397_c0_g1_i1	XP_018856461.1	sp|Q8H5T6|LTI6A_ORYSJ	AT3G05890.1	PF01679	IPR000612
DN20115_c2_g2_i1	XP_018856257.1	sp|Q94IA6|C90D1_ARATH	AT3G13730.1	PF00067	IPR001128
DN17274_c0_g1_i1	XP_018856220.1	sp|Q96S44|PRPK_HUMAN	AT5G26110.1	PF00069	IPR000719
DN19151_c1_g1_i5	XP_018856115.1	-	AT1G03110.1	PF00400	IPR001680
DN19151_c1_g1_i6	XP_018856115.1	-	AT1G03110.1	PF00400	IPR001680
DN24047_c0_g1_i1	XP_018856093.1	sp|F4IXE7|IDM1_ARATH	AT1G05380.2	PF00628	IPR019787
DN21503_c0_g1_i4	XP_018855883.1	sp|O04979|LONP2_SPIOL	AT5G47040.1	PF05362	IPR008269
DN21503_c0_g1_i5	XP_018855883.1	sp|O04979|LONP2_SPIOL	AT5G47040.1	PF05362	IPR008269
DN20574_c1_g2_i6	XP_018855842.1	sp|Q9FLS0|FB253_ARATH	AT5G07610.1	PF00646	IPR001810
DN6693_c0_g1_i1	XP_018855745.1	sp|Q9FJK8|RP8L4_ARATH	AT5G48620.1	PF00931	IPR002182
DN24547_c0_g1_i1	XP_018855615.1	sp|C0LGG9|Y5344_ARATH	AT1G53430.2	PF00069	IPR000719
DN11126_c0_g3_i1	XP_018855574.1	sp|Q9STF3|PP265_ARATH	AT3G46790.1	PF00575	IPR003029
DN21280_c2_g1_i3	XP_018855518.1	sp|P49592|NC2B_ARATH	AT5G23090.4	PF00808	IPR003958
DN15385_c0_g1_i1	XP_018855313.1	sp|Q9SEY5|AAE2_ARATH	AT2G17650.1	PF00501	IPR000873
DN20388_c0_g2_i2	XP_018855277.1	sp|Q9C5C8|MSRB2_ARATH	AT4G21860.3	PF00999	IPR006153
DN20388_c0_g2_i1	XP_018855277.1	sp|Q9M0Z6|MSRB3_ARATH	AT4G04800.1	PF00999	IPR006153
DN8391_c0_g3_i1	XP_018855179.1	sp|C0LGR3|Y4265_ARATH	AT4G26540.1	PF08263	IPR013210
DN20750_c1_g5_i5	XP_018855065.1	sp|C0LGH3|Y5614_ARATH	AT1G56140.1	PF00560	IPR001611
DN20750_c1_g5_i2	XP_018855065.1	sp|C0LGH3|Y5614_ARATH	AT1G56140.1	PF00560	IPR001611
DN20750_c1_g5_i4	XP_018855065.1	sp|C0LGH3|Y5614_ARATH	AT1G56140.1	PF00560	IPR001611
DN21239_c0_g1_i4	XP_018855055.1	sp|Q93Y31|ARL8B_ARATH	AT5G67560.1	PF00025	IPR006689
DN21239_c0_g1_i1	XP_018855055.1	sp|Q93Y31|ARL8B_ARATH	AT5G67560.1	PF00025	IPR006689
DN21239_c0_g1_i3	XP_018855055.1	sp|Q93Y31|ARL8B_ARATH	AT5G67560.1	PF00025	IPR006689
DN15977_c1_g2_i1	XP_018855044.1	sp|Q9ZU11|ATB15_ARATH	AT1G52150.3	PF08670	IPR013978
DN24490_c0_g1_i1	XP_018854978.1	sp|Q9SW80|BLH2_ARATH	AT4G36870.2	PF07526	IPR006563
DN12886_c1_g1_i1	XP_018854975.1	sp|Q9LXA8|BXL6_ARATH	AT5G10560.1	PF00933	IPR001764
DN23300_c0_g1_i1	XP_018854938.1	sp|Q9C9B0|U89B1_ARATH	AT1G73880.1	PF00201	IPR002213
DN12663_c0_g2_i1	XP_018854869.1	-	-	PF02847	IPR003891
DN20558_c0_g1_i1	XP_018854672.1	sp|Q93ZR6|WSD1_ARATH	AT5G53380.1	PF06974	IPR009721
DN19413_c0_g2_i1	XP_018854509.1	sp|Q6NLP7|GDL60_ARATH	AT3G62280.1	PF00657	IPR001087
DN6777_c0_g1_i1	XP_018854491.1	sp|F4I5Q6|MYO7_ARATH	AT1G04600.1	PF00063	IPR001609
DN17437_c0_g3_i1	XP_018854463.1	sp|Q9SCU1|PATL6_ARATH	AT3G51670.1	PF00650	IPR001251
DN20528_c1_g1_i5	XP_018854457.1	sp|Q54CM0|PPT3_DICDI	AT3G60340.2	PF02089	IPR002472
DN9812_c0_g1_i1	XP_018854111.1	sp|Q8GXL3|SPL8_ARATH	AT1G02065.1	PF03110	IPR004333
DN9859_c0_g1_i1	XP_018854062.1	sp|C0LGP4|Y3475_ARATH	AT3G47570.1	PF08263	IPR013210
DN19761_c0_g2_i1	XP_018853999.1	sp|Q6ZQ08|CNOT1_MOUSE	AT1G02080.2	PF04054	IPR007196
DN23338_c0_g1_i1	XP_018853964.1	sp|C0LGR3|Y4265_ARATH	AT5G56040.1	PF08263	IPR013210
DN8391_c0_g2_i1	XP_018853964.1	sp|C0LGR3|Y4265_ARATH	AT4G26540.1	PF08263	IPR013210
DN9263_c0_g1_i1	XP_018853950.1	sp|Q9LT96|Y5977_ARATH	AT1G79620.1	PF08263	IPR013210
DN18765_c1_g3_i1	XP_018853761.1	sp|Q8RW93|LBP65_ARATH	AT4G00165.2	PF14547	IPR027923
DN18765_c1_g3_i2	XP_018853761.1	sp|Q8RW93|LBP65_ARATH	AT4G00165.2	PF14547	IPR027923
DN16508_c0_g1_i2	XP_018853564.1	sp|F4J3T8|MYTM1_ARATH	AT3G10550.1	PF02893	IPR004182
DN2373_c0_g1_i1	XP_018853551.1	sp|Q9LY46|TBL29_ARATH	AT3G55990.1	PF13839	IPR026057
DN19478_c0_g1_i2	XP_018853521.1	sp|Q54CD6|DDX5_DICDI	AT2G28600.1	PF00270	IPR011545
DN3788_c0_g2_i1	XP_018853399.1	sp|Q00081|GLGL1_SOLTU	AT2G21590.2	PF00483	IPR005835
DN3788_c0_g1_i1	XP_018853399.1	sp|Q00081|GLGL1_SOLTU	AT2G21590.2	PF00483	IPR005835
DN21736_c0_g1_i13	XP_018853396.1	sp|Q94A94|DCDA2_ARATH	AT5G11880.1	PF02784	IPR022644
DN16927_c0_g2_i1	XP_018853356.1	sp|Q9ZRZ8|RH28_ARATH	AT4G16630.1	PF00271	IPR001650
DN17737_c0_g8_i1	XP_018853289.1	sp|Q9SHI7|UBC34_ARATH	AT1G17280.2	PF00179	IPR000608
DN21270_c0_g1_i1	XP_018853254.1	sp|Q9SCT4|IMK2_ARATH	AT2G34930.1	PF12799	IPR025875
DN14565_c0_g1_i2	XP_018853146.1	sp|Q8GVE8|CAPP4_ARATH	AT1G68750.1	PF00311	IPR021135
DN9549_c0_g1_i1	XP_018853089.1	-	AT5G05040.1	PF07714	IPR001245
DN15365_c0_g1_i1	XP_018853040.1	sp|Q9SKT6|GAUTA_ARATH	AT2G20810.1	PF01501	IPR002495
DN21086_c1_g1_i1	XP_018852920.1	-	-	PF00342	IPR001672
DN19089_c0_g2_i1	XP_018852883.1	sp|P09886|HS21C_PEA	AT4G27670.1	PF00011	IPR002068
DN20314_c0_g1_i1	XP_018852813.1	sp|P93257|MTDH_MESCR	AT4G37970.1	PF00107	IPR013149
DN15500_c0_g1_i1	XP_018852802.1	sp|Q9SCK0|AT13A_ARATH	AT3G49590.3	PF10033	IPR018731
DN16572_c0_g1_i2	XP_018852706.1	sp|Q8H0Z6|IP5P3_ARATH	AT1G71710.2	PF03372	IPR005135
DN19796_c0_g2_i1	XP_018852604.1	sp|Q9FQ25|TON1A_ARATH	AT3G55000.1	PF09807	IPR018627
DN12681_c0_g1_i1	XP_018852580.1	-	AT3G09360.1	PF00382	IPR013150
DN20093_c0_g1_i1	XP_018852578.1	-	AT3G20430.1	PF10258	IPR019385
DN16294_c0_g1_i1	XP_018852531.1	sp|Q9SUS5|RHA1B_ARATH	AT1G63840.1	PF13639	IPR001841
DN12224_c0_g1_i1	XP_018852396.1	sp|Q94C60|SPT42_ARATH	AT5G63670.1	PF06093	IPR022800
DN21391_c0_g3_i6	XP_018852236.1	-	-	PF12174	IPR022003
DN19718_c0_g1_i1	XP_018852201.1	sp|O82286|BPC7_ARATH	AT2G35550.4	PF06217	IPR010409
DN15126_c0_g1_i1	XP_018852196.1	sp|C0SVS4|PHLB_ARATH	AT5G45580.1	PF14379	IPR025756
DN21580_c0_g1_i1	XP_018852188.1	sp|Q9FIU7|BGL41_ARATH	AT5G54570.1	PF00232	IPR001360
DN21580_c0_g1_i11	XP_018852188.1	sp|Q9FIU7|BGL41_ARATH	AT5G54570.1	PF00232	IPR001360
DN21580_c0_g1_i8	XP_018852188.1	sp|Q9FIU7|BGL41_ARATH	AT5G54570.1	PF00232	IPR001360
DN17483_c1_g1_i1	XP_018852175.1	sp|Q9LHQ6|OCT4_ARATH	AT3G20660.1	PF00083	IPR005828
DN15581_c0_g2_i1	XP_018852162.1	sp|Q4UMH6|Y381_RICFE	AT4G19150.2	PF12796	IPR020683
DN16561_c0_g1_i1	XP_018852014.1	sp|P44439|PCNB_HAEIN	AT2G17580.1	PF02984	IPR004367
DN20167_c0_g3_i2	XP_018851978.1	sp|Q8RWY7|CYP95_ARATH	AT4G32420.4	PF00160	IPR002130
DN21344_c0_g1_i4	XP_018851859.1	sp|Q7XKU5|DAO_ORYSJ	AT1G14130.1	PF14226	IPR026992
DN21344_c0_g1_i2	XP_018851859.1	sp|Q7XKU5|DAO_ORYSJ	AT1G14130.1	PF03171	IPR005123
DN21298_c0_g1_i1	XP_018851805.1	sp|F4K4L7|TAF4B_ARATH	AT5G43130.1	PF12174	IPR022003
DN21184_c0_g3_i1	XP_018851802.1	sp|Q54M70|DNPEP_DICDI	AT5G04710.1	PF02127	IPR001948
DN16177_c0_g1_i3	XP_018851799.1	sp|Q9LZ23|ACR12_ARATH	AT5G04740.1	PF03108	IPR004332
DN16177_c0_g1_i2	XP_018851799.1	sp|Q9LZ23|ACR12_ARATH	AT5G04740.1	PF03108	IPR004332
DN18649_c0_g2_i1	XP_018851717.1	sp|Q8RWZ5|SD25_ARATH	AT4G32300.1	PF01878	IPR002740
DN18633_c0_g1_i1	XP_018851674.1	sp|Q4R8H1|TBL1X_MACFA	AT5G67320.1	PF00400	IPR001680
DN20834_c0_g2_i1	XP_018851666.1	sp|Q9S9K4|ASPL2_ARATH	AT5G43100.1	PF00026	IPR001461
DN20834_c0_g1_i2	XP_018851665.1	sp|Q9S9K4|ASPL2_ARATH	AT5G43100.1	PF00026	IPR001461
DN17724_c0_g1_i2	XP_018851629.1	-	AT2G39170.1	PF10167	IPR019320
DN9115_c0_g1_i1	XP_018851603.1	sp|Q9FIB6|PS12A_ARATH	AT5G09900.2	PF01399	IPR000717
DN13483_c0_g1_i1	XP_018851573.1	sp|Q9M0X5|CRK25_ARATH	AT4G05200.1	PF01657	IPR002902
DN13483_c0_g1_i2	XP_018851573.1	sp|Q9M0X5|CRK25_ARATH	AT4G05200.1	PF01657	IPR002902
DN21301_c1_g2_i4	XP_018851525.1	sp|Q9LV37|MPK9_ARATH	AT3G18040.1	PF00069	IPR000719
DN21301_c1_g2_i6	XP_018851523.1	sp|Q5Z9J0|MPK12_ORYSJ	AT3G18040.2	PF00069	IPR000719
DN9070_c0_g1_i1	XP_018851510.1	sp|Q9LXV0|U92A1_ARATH	AT5G12890.1	PF00201	IPR002213
DN12596_c0_g1_i2	XP_018851508.1	sp|Q38945|DPNPH_ARATH	AT5G54390.1	PF00459	IPR000760
DN8059_c0_g1_i1	XP_018851498.1	sp|Q8VYI0|LSM8_ARATH	AT1G65700.2	PF01423	IPR001163
DN18461_c0_g1_i1	XP_018851376.1	sp|O49289|RH29_ARATH	AT1G77030.1	PF08147	IPR012541
DN18461_c0_g1_i2	XP_018851376.1	sp|O49289|RH29_ARATH	AT1G77030.1	PF08147	IPR012541
DN18461_c0_g1_i4	XP_018851376.1	sp|O49289|RH29_ARATH	AT1G77030.1	PF08147	IPR012541
DN19793_c0_g2_i1	XP_018851345.1	sp|Q9SYK9|U74E2_ARATH	AT1G05680.1	PF00201	IPR002213
DN17692_c0_g1_i3	XP_018851224.1	sp|Q9C5R8|BAS1B_ARATH	AT5G06290.1	PF00578	IPR000866
DN14804_c0_g2_i1	XP_018851182.1	sp|Q6P8M1|TATD1_MOUSE	AT3G52390.1	PF01026	IPR001130
DN16362_c0_g1_i1	XP_018851136.1	sp|Q84WU2|UBP13_ARATH	AT5G06600.3	PF12436	IPR024729
DN20750_c1_g4_i1	XP_018851112.1	sp|F4IBD7|CSCLA_ARATH	AT1G58520.1	PF02714	IPR003864
DN12348_c0_g2_i1	XP_018851108.1	sp|Q316U7|DNAJ_DESAG	AT4G07990.1	PF00226	IPR001623
DN14488_c0_g1_i1	XP_018851041.1	sp|Q9FF17|ALG6_ARATH	AT5G38460.2	PF03155	IPR004856
DN8657_c0_g1_i1	XP_018850992.1	sp|Q0JH50|GAOX2_ORYSJ	AT5G07200.1	PF03171	IPR005123
DN1841_c0_g1_i1	XP_018850973.1	sp|Q9LZM8|BLH9_ARATH	AT5G02030.1	PF07526	IPR006563
DN15787_c0_g3_i2	XP_018850946.1	sp|Q5YLB4|GYRB_NICBE	AT3G10270.1	PF00986	IPR002288
DN16102_c0_g2_i1	XP_018850888.1	sp|Q9M5Q1|FUT1_PEA	AT2G03220.1	PF03254	IPR004938
DN20101_c1_g1_i8	XP_018850886.1	sp|Q43843|RPE_SOLTU	AT5G61410.2	PF00834	IPR000056
DN14387_c0_g2_i2	XP_018850843.1	-	AT4G39680.2	PF02037	IPR003034
DN18467_c0_g3_i1	XP_018850794.1	sp|Q9LDA7|P2C39_ARATH	AT3G15260.2	PF00481	IPR001932
DN18467_c0_g5_i1	XP_018850794.1	sp|Q9LDA7|P2C39_ARATH	AT3G15260.2	PF00481	IPR001932
DN17989_c0_g1_i1	XP_018850745.1	sp|Q3U821|WDR75_MOUSE	AT2G18900.1	PF00400	IPR001680
DN4018_c0_g1_i1	XP_018850714.1	-	AT3G55160.1	PF10350	IPR019442
DN17965_c0_g2_i1	XP_018850562.1	sp|Q9FYB7|RSZ32_ARATH	AT3G53500.1	PF00076	IPR000504
DN17965_c0_g2_i4	XP_018850562.1	sp|Q9FYB7|RSZ32_ARATH	AT2G37340.2	PF00076	IPR000504
DN17965_c0_g2_i3	XP_018850561.1	sp|Q9FYB7|RSZ32_ARATH	AT3G53500.2	PF00076	IPR000504
DN19509_c3_g1_i1	XP_018850543.1	sp|Q9LFQ0|GT14B_ARATH	AT3G15350.2	PF02485	IPR003406
DN12611_c0_g1_i1	XP_018850494.1	sp|O48915|NDR1_ARATH	AT3G20600.1	PF03168	IPR004864
DN21174_c0_g6_i5	XP_018850484.1	sp|Q9LJR3|SPA3_ARATH	AT3G15354.1	PF00400	IPR001680
DN21174_c0_g6_i4	XP_018850484.1	sp|Q9LJR3|SPA3_ARATH	AT3G15354.1	PF00400	IPR001680
DN21266_c1_g2_i3	XP_018850465.1	sp|Q9XE58|SCL14_ARATH	AT1G07530.1	PF03514	IPR005202
DN21266_c1_g1_i1	XP_018850465.1	sp|P0C883|SCL33_ARATH	AT2G29060.1	PF03514	IPR005202
DN20218_c0_g1_i1	XP_018850465.1	sp|P0C883|SCL33_ARATH	AT2G29060.1	PF03514	IPR005202
DN15082_c0_g1_i1	XP_018850461.1	sp|Q9ES53|UFD1_RAT	AT2G29070.2	PF03152	IPR004854
DN21174_c0_g6_i2	XP_018850440.1	sp|Q9LJR3|SPA3_ARATH	AT3G15354.1	PF00400	IPR001680
DN21174_c0_g6_i1	XP_018850440.1	sp|Q9LJR3|SPA3_ARATH	AT3G15354.1	PF00400	IPR001680
DN8466_c0_g1_i1	XP_018850438.1	sp|Q8H1U5|APC2_ARATH	AT2G04660.1	PF00888	IPR001373
DN20997_c2_g2_i1	XP_018850431.1	sp|Q9LUQ5|UBC25_ARATH	AT3G15355.1	PF00179	IPR000608
DN20997_c2_g1_i1	XP_018850431.1	sp|Q9LUQ5|UBC25_ARATH	AT3G15355.1	PF00179	IPR000608
DN20997_c2_g2_i2	XP_018850431.1	sp|Q8GY87|UBC26_ARATH	AT1G53025.1	PF00179	IPR000608
DN20224_c1_g1_i1	XP_018850381.1	sp|Q9SEU6|TRXM4_ARATH	AT3G15360.1	PF00085	IPR013766
DN15508_c0_g1_i1	XP_018850364.1	sp|Q84JR3|PP334_ARATH	AT4G21705.1	PF13812	IPR002885
DN8846_c0_g1_i2	XP_018850226.1	sp|Q0V7T5|Y1864_ARATH	AT2G25220.1	PF00069	IPR000719
DN18251_c2_g1_i2	XP_018850082.1	-	-	PF00031	IPR000010
DN2148_c0_g1_i1	XP_018850075.1	sp|Q9LZB2|GDL74_ARATH	AT5G03980.1	PF00657	IPR001087
DN19471_c0_g2_i1	XP_018850051.1	sp|Q9SW70|SRP_VITRI	AT3G05500.1	PF05755	IPR008802
DN18340_c0_g1_i1	XP_018850039.1	sp|Q9M2K4|BZP61_ARATH	AT3G58120.1	PF00170	IPR004827
DN18340_c0_g1_i2	XP_018850039.1	sp|Q9M2K4|BZP61_ARATH	AT3G58120.1	PF00170	IPR004827
DN19383_c0_g1_i3	XP_018850000.1	-	AT1G05780.1	PF09446	IPR019013
DN12904_c0_g1_i1	XP_018849949.1	sp|Q9MAU5|Y1049_ARATH	AT1G04970.1	PF01273	IPR017942
DN19298_c0_g1_i1	XP_018849944.1	sp|Q9SF32|IQD1_ARATH	AT5G35670.1	PF00612	IPR000048
DN19334_c3_g1_i3	XP_018849917.1	sp|F4IFC5|SYTM2_ARATH	AT2G04842.1	PF07973	IPR012947
DN19334_c3_g1_i8	XP_018849917.1	sp|F4IFC5|SYTM2_ARATH	AT2G04842.1	PF07973	IPR012947
DN19334_c3_g1_i9	XP_018849917.1	sp|F4IFC5|SYTM2_ARATH	AT2G04842.1	PF07973	IPR012947
DN19334_c3_g1_i4	XP_018849917.1	sp|F4IFC5|SYTM2_ARATH	AT2G04842.1	PF07973	IPR012947
DN16624_c0_g1_i1	XP_018849914.1	sp|Q9SJ74|B561G_ARATH	AT2G04850.1	PF03188	IPR004877
DN17224_c0_g1_i1	XP_018849874.1	sp|Q8VYU3|GCH1_SOLLC	AT3G07270.2	PF01227	IPR020602
DN12995_c0_g2_i2	XP_018849834.1	sp|Q96575|PME22_SOLLC	AT1G11580.1	PF04043	IPR006501
DN12995_c0_g1_i1	XP_018849834.1	sp|Q96576|PME3_SOLLC	AT1G11580.1	PF04043	IPR006501
DN18509_c1_g1_i1	XP_018849782.1	sp|Q9LNC4|GTE4_ARATH	AT1G06230.3	PF00439	IPR001487
DN17682_c2_g1_i1	XP_018849762.1	sp|F4JKK0|SUD1_ARATH	AT2G01275.2	PF12428	IPR022143
DN19931_c3_g2_i1	XP_018849733.1	-	AT1G68185.1	PF11976	IPR022617
DN17323_c0_g2_i1	XP_018849657.1	sp|Q55CU8|RSC5_DICDI	AT4G08690.1	PF03765	IPR011074
DN18786_c1_g1_i1	XP_018849632.1	sp|Q9LZM3|PPCS2_ARATH	AT1G12350.1	PF04127	IPR007085
DN18786_c1_g1_i2	XP_018849632.1	sp|Q9LZM3|PPCS2_ARATH	AT1G12350.1	PF04127	IPR007085
DN17846_c0_g1_i3	XP_018849478.1	sp|Q9H974|QTRT2_HUMAN	-	PF01702	IPR002616
DN17846_c0_g1_i4	XP_018849478.1	sp|Q9H974|QTRT2_HUMAN	-	PF01702	IPR002616
DN865_c0_g1_i1	XP_018849475.1	sp|Q9T0G0|HSD5_ARATH	AT4G10020.1	PF00106	IPR002198
DN2108_c0_g1_i1	XP_018849449.1	sp|Q9SIN1|TTL3_ARATH	AT2G42580.1	PF00085	IPR013766
DN20572_c0_g1_i1	XP_018849444.1	sp|Q8GWZ6|SRR1_ARATH	AT5G59560.2	PF07985	IPR012942
DN19057_c3_g1_i2	XP_018849426.1	sp|A5F5U6|BGAL_VIBC3	AT3G54440.1	PF02929	IPR004199
DN19057_c3_g1_i3	XP_018849426.1	sp|A5F5U6|BGAL_VIBC3	AT3G54440.1	PF02929	IPR004199
DN16866_c0_g1_i1	XP_018849389.1	sp|Q500W7|PIGM_ARATH	AT5G22130.1	PF05007	IPR007704
DN15579_c0_g1_i1	XP_018849247.1	sp|Q9SE42|RPE1_ORYSJ	AT3G01850.2	PF00834	IPR000056
DN11289_c0_g1_i1	XP_018849198.1	sp|Q9ZVP8|NAC35_ARATH	AT2G17040.1	PF02365	IPR003441
DN19544_c2_g4_i1	XP_018849198.1	sp|Q9ZVP8|NAC35_ARATH	AT2G17040.1	PF02365	IPR003441
DN18762_c1_g1_i2	XP_018849186.1	sp|Q2TE74|PCS2_LOTJA	AT5G44070.1	PF03283	IPR004963
DN21993_c1_g3_i7	XP_018849146.1	sp|O65268|TASP1_ARATH	AT4G00590.1	PF01112	IPR000246
DN15794_c0_g1_i1	XP_018849074.1	-	AT1G53380.3	PF04859	IPR006943
DN21461_c0_g3_i1	XP_018848969.1	sp|C0LGN2|Y3148_ARATH	AT3G14840.2	PF11721	IPR021720
DN16880_c0_g1_i1	XP_018848767.1	-	AT5G22320.2	PF00560	IPR001611
DN16880_c0_g1_i2	XP_018848767.1	-	AT5G22320.2	PF00560	IPR001611
DN8590_c0_g1_i1	XP_018848759.1	sp|Q9S7M9|P24B2_ARATH	AT3G07680.1	PF01105	IPR009038
DN19136_c2_g1_i2	XP_018848738.1	sp|A2BW76|EFTS_PROM5	AT4G29060.1	PF00627	IPR000449
DN20193_c0_g3_i4	XP_018848682.1	sp|Q9SYM2|BBX22_ARATH	AT1G78600.1	PF00643	IPR000315
DN21451_c0_g2_i4	XP_018848671.1	-	AT1G17130.1	PF04502	IPR007590
DN21451_c0_g2_i6	XP_018848671.1	-	AT1G17130.1	PF04502	IPR007590
DN20655_c0_g2_i1	XP_018848658.1	sp|Q652L2|HIRA_ORYSJ	AT3G44530.2	PF00400	IPR001680
DN15742_c0_g1_i1	XP_018848527.1	-	-	PF12796	IPR020683
DN21862_c3_g1_i3	XP_018848515.1	sp|Q7XA40|RGA3_SOLBU	-	PF00931	IPR002182
DN21862_c3_g1_i4	XP_018848515.1	sp|Q7XA40|RGA3_SOLBU	-	PF00931	IPR002182
DN17885_c0_g1_i1	XP_018848453.1	sp|O80885|ARASP_ARATH	AT2G32480.2	PF00595	IPR001478
DN12194_c0_g2_i1	XP_018848410.1	sp|O80366|ARR9_ARATH	AT3G57040.1	PF00072	IPR001789
DN18822_c1_g1_i1	XP_018848352.1	sp|Q07970|KN14C_ARATH	AT4G21270.1	PF04997	IPR007080
DN15885_c0_g1_i1	XP_018848346.1	sp|Q9M0X5|CRK25_ARATH	AT4G05200.1	PF00069	IPR000719
DN21331_c0_g3_i3	XP_018848315.1	sp|O23212|U2A2A_ARATH	AT4G36690.4	PF00076	IPR000504
DN5899_c0_g1_i1	XP_018848309.1	sp|P73625|MUTS2_SYNY3	AT1G65070.2	PF00488	IPR000432
DN9358_c0_g1_i1	XP_018848288.1	sp|Q9SM57|OEP21_PEA	AT1G76405.2	PF13639	IPR001841
DN17047_c0_g1_i2	XP_018848228.1	sp|Q9SEE9|SR45_ARATH	AT1G16610.1	PF00076	IPR000504
DN17047_c0_g1_i3	XP_018848228.1	sp|Q9SEE9|SR45_ARATH	AT1G16610.1	PF00076	IPR000504
DN18484_c0_g1_i1	XP_018848108.1	sp|Q9SU40|SKU5_ARATH	AT4G12420.2	PF00394	IPR001117
DN18691_c0_g2_i2	XP_018848063.1	sp|O81312|GAE3_ARATH	AT4G00110.1	PF01370	IPR001509
DN14615_c0_g1_i1	XP_018848056.1	-	AT5G04480.1	PF00534	IPR001296
DN20175_c1_g2_i1	XP_018848034.1	sp|Q42438|CDPK8_ARATH	AT5G12480.2	PF00069	IPR000719
DN21170_c0_g1_i4	XP_018848022.1	sp|O82802|SIR1_TOBAC	AT5G04590.1	PF01077	IPR006067
DN20079_c0_g1_i1	XP_018847947.1	sp|Q9SN43|CIPKC_ARATH	AT4G18700.1	PF00069	IPR000719
DN21122_c1_g1_i1	XP_018847918.1	sp|Q655V5|NFYC4_ORYSJ	AT1G56170.2	PF00808	IPR003958
DN11043_c0_g1_i1	XP_018847912.1	sp|Q8SAB7|SPK1_ARATH	AT4G16340.1	PF14429	IPR027007
DN21703_c2_g1_i3	XP_018847851.1	sp|Q8H1H9|AMO_ARATH	AT4G12290.1	PF02728	IPR015802
DN21703_c2_g1_i4	XP_018847851.1	sp|Q8H1H9|AMO_ARATH	AT4G12290.1	PF02728	IPR015802
DN18437_c0_g3_i1	XP_018847846.1	sp|P31022|RAB7_PEA	AT3G18820.1	PF00071	IPR001806
DN8214_c0_g1_i1	XP_018847754.1	sp|F4KGU4|DEAHC_ARATH	AT5G10370.1	PF00271	IPR001650
DN13717_c0_g3_i1	XP_018847745.1	sp|Q9LW83|CE101_ARATH	AT3G16030.1	PF07714	IPR001245
DN20439_c0_g4_i1	XP_018847685.1	sp|A7XDQ9|B3GTK_ARATH	AT4G21060.2	PF00337	IPR001079
DN21232_c1_g1_i5	XP_018847635.1	sp|P58223|Y4837_ARATH	AT5G46190.1	PF00013	IPR004088
DN18309_c0_g1_i1	XP_018847571.1	sp|O67781|AAT_AQUAE	AT1G80360.1	PF00155	IPR004839
DN18309_c0_g1_i8	XP_018847571.1	sp|O33822|AAT_THEAQ	AT1G80360.1	PF00155	IPR004839
DN15614_c0_g1_i2	XP_018847499.1	sp|Q8GW78|CLPT2_ARATH	AT4G12060.1	PF02861	IPR004176
DN15614_c0_g1_i1	XP_018847499.1	sp|Q8GW78|CLPT2_ARATH	AT4G12060.1	PF02861	IPR004176
DN12636_c0_g3_i3	XP_018847348.1	sp|Q9LQ10|1A110_ARATH	AT1G62960.1	PF00155	IPR004839
DN12636_c0_g3_i1	XP_018847329.1	sp|Q9LQ10|1A110_ARATH	AT1G62960.1	PF00155	IPR004839
DN12636_c0_g3_i2	XP_018847329.1	sp|Q9LQ10|1A110_ARATH	AT1G62960.1	PF00155	IPR004839
DN17894_c0_g2_i2	XP_018847323.1	sp|Q7ZZ25|ATD1A_DANRE	AT5G52882.1	PF00004	IPR003959
DN17894_c0_g1_i1	XP_018847323.1	-	AT4G28000.1	PF00004	IPR003959
DN24211_c0_g1_i1	XP_018847301.1	sp|Q6P1E7|PRIPO_MOUSE	AT5G52800.3	PF01896	IPR002755
DN14310_c0_g1_i1	XP_018847199.1	sp|Q8GW64|PTHC_ARATH	AT1G18440.1	PF08172	IPR012955
DN3023_c0_g1_i1	XP_018847159.1	sp|C0LGJ1|Y1743_ARATH	AT1G74360.1	PF00560	IPR001611
DN20592_c0_g1_i1	XP_018847137.1	sp|Q9SIV5|C3H19_ARATH	AT2G16485.1	PF05277	IPR007941
DN12229_c0_g1_i1	XP_018847116.1	sp|Q9C744|AP3D_ARATH	AT1G48760.3	PF01602	IPR002553
DN18509_c3_g3_i2	XP_018847087.1	sp|Q8GWR0|COX11_ARATH	AT1G02410.1	PF06886	IPR027329
DN18509_c3_g3_i1	XP_018847087.1	sp|Q8GWR0|COX11_ARATH	AT1G02410.1	PF06886	IPR027329
DN21451_c0_g2_i7	XP_018847072.1	sp|Q54WR5|CCD94_DICDI	AT1G17130.1	PF04502	IPR007590
DN12364_c0_g1_i1	XP_018846991.1	sp|O65351|SBT17_ARATH	AT5G67360.1	PF05922	IPR010259
DN12551_c0_g1_i1	XP_018846972.1	sp|Q9C503|NDF5_ARATH	AT1G55370.2	PF04857	IPR006941
DN8525_c0_g1_i1	XP_018846944.1	-	AT3G30300.1	PF10250	IPR019378
DN20831_c0_g1_i1	XP_018846895.1	sp|O22218|ACA4_ARATH	AT2G41560.1	PF00689	IPR006068
DN20971_c2_g1_i1	XP_018846836.1	sp|Q94KE2|TIC_ARATH	AT3G22380.1	PF00069	IPR000719
DN19314_c1_g3_i1	XP_018846831.1	sp|P32869|PSAD_CUCSA	AT5G14680.1	PF00582	IPR006016
DN20039_c1_g4_i1	XP_018846634.1	sp|P73920|TXLA_SYNY3	AT5G06430.1	PF00085	IPR013766
DN20039_c1_g4_i2	XP_018846634.1	sp|P73920|TXLA_SYNY3	AT5G06430.1	PF00085	IPR013766
DN17797_c0_g3_i1	XP_018846556.1	sp|Q9ZSA7|DLO2_ARATH	AT3G19000.1	PF14226	IPR026992
DN16698_c0_g1_i2	XP_018846538.1	sp|Q94AA4|PFKA3_ARATH	AT4G26270.1	PF00365	IPR000023
DN21734_c0_g1_i1	XP_018846490.1	sp|Q84J37|LAC15_ARATH	AT5G48100.1	PF00394	IPR001117
DN21333_c0_g1_i2	XP_018846370.1	sp|Q9M0G0|GAGT3_ARATH	AT4G29210.1	PF01019	IPR000101
DN16776_c0_g1_i1	XP_018846362.1	sp|Q03666|GSTX4_TOBAC	AT1G17180.1	PF13417	IPR004045
DN21467_c4_g1_i1	XP_018846347.1	sp|Q6NQJ8|SDG40_ARATH	AT5G17240.1	PF00856	IPR001214
DN21467_c4_g1_i2	XP_018846347.1	sp|Q6NQJ8|SDG40_ARATH	AT5G17240.1	PF00856	IPR001214
DN21581_c2_g1_i5	XP_018846215.1	sp|Q9FIB6|PS12A_ARATH	AT5G09900.2	PF01399	IPR000717
DN21581_c2_g1_i2	XP_018846215.1	sp|Q9FIB6|PS12A_ARATH	AT5G09900.2	PF01399	IPR000717
DN18990_c0_g2_i5	XP_018846184.1	sp|F4K5J1|MYO17_ARATH	AT5G20490.2	PF01843	IPR018444
DN15827_c0_g1_i1	XP_018846161.1	-	AT4G29520.1	PF11938	IPR021852
DN5743_c0_g2_i1	XP_018846143.1	sp|A6H619|PHRF1_MOUSE	-	PF00533	IPR001357
DN1100_c0_g1_i1	XP_018846124.1	sp|A7UL74|CTF7_ARATH	AT4G31400.1	PF13880	IPR028009
DN19545_c5_g3_i6	XP_018846092.1	sp|Q402F4|TOM1_TOBAC	AT4G21790.1	PF06454	IPR009457
DN20653_c0_g3_i1	XP_018846076.1	-	-	PF01171	IPR011063
DN19240_c3_g1_i5	XP_018845990.1	sp|Q9SX83|DTX33_ARATH	AT1G47530.1	PF01554	IPR002528
DN16246_c0_g1_i2	XP_018845969.1	sp|Q9SU91|LPXA_ARATH	AT4G29540.2	PF00132	IPR001451
DN2873_c0_g1_i1	XP_018845953.1	sp|Q8S8P3|GT14C_ARATH	AT3G24040.1	PF02485	IPR003406
DN17267_c0_g3_i1	XP_018845906.1	-	AT5G27650.1	PF00855	IPR000313
DN17267_c1_g2_i1	XP_018845906.1	-	AT5G27650.1	PF00855	IPR000313
DN11006_c0_g1_i1	XP_018845853.1	sp|Q8GXB1|U548_ARATH	AT2G17695.3	PF09348	IPR018960
DN11006_c0_g1_i3	XP_018845853.1	sp|Q8GXB1|U548_ARATH	AT2G17695.3	PF09348	IPR018960
DN18333_c5_g1_i1	XP_018845689.1	-	AT3G49601.1	PF08312	IPR013170
DN14581_c0_g1_i1	XP_018845683.1	sp|Q9SCJ9|UBP26_ARATH	AT3G49600.1	PF00443	IPR001394
DN13456_c0_g1_i1	XP_018845677.1	sp|Q9ZQ34|Y2433_ARATH	AT4G31080.1	PF10058	IPR019273
DN12375_c0_g2_i1	XP_018845610.1	sp|Q4UM42|TOP1_RICFE	AT4G31210.1	PF01131	IPR013497
DN12375_c0_g2_i2	XP_018845610.1	sp|Q4UM42|TOP1_RICFE	AT4G31210.1	PF01131	IPR013497
DN20253_c0_g1_i2	XP_018845571.1	sp|Q9LDK9|APBLA_ARATH	AT5G11490.1	PF01602	IPR002553
DN21281_c0_g2_i1	XP_018845552.1	sp|A7SDW5|EIF3L_NEMVE	AT5G25757.1	PF10255	IPR019382
DN21281_c0_g1_i1	XP_018845552.1	sp|Q7T2A5|EIF3L_DANRE	AT5G25757.1	PF10255	IPR019382
DN21281_c0_g1_i2	XP_018845552.1	sp|A7SDW5|EIF3L_NEMVE	AT5G25757.1	PF10255	IPR019382
DN23098_c0_g1_i1	XP_018845476.1	sp|Q8VYW1|PAPS4_ARATH	AT4G32850.3	PF04928	IPR007012
DN19731_c0_g1_i1	XP_018845448.1	sp|Q38910|XTH23_ARATH	AT4G25810.1	PF00722	IPR000757
DN16066_c1_g1_i1	XP_018845432.1	-	AT5G25820.1	PF03016	IPR004263
DN21109_c1_g4_i4	XP_018845402.1	sp|O65201|ACOX2_ARATH	AT5G65110.1	PF00441	IPR009075
DN21109_c1_g4_i3	XP_018845402.1	sp|O65201|ACOX2_ARATH	AT5G65110.1	PF00441	IPR009075
DN9947_c0_g1_i1	XP_018845395.1	-	AT3G61250.1	PF00249	IPR001005
DN20843_c2_g1_i2	XP_018845393.1	sp|Q8RXK6|RH8_ARATH	AT4G00660.1	PF00271	IPR001650
DN20843_c2_g1_i1	XP_018845393.1	sp|Q8RXK6|RH8_ARATH	AT4G00660.1	PF00271	IPR001650
DN21768_c0_g2_i1	XP_018845308.1	-	AT1G23890.1	PF01436	IPR001258
DN18119_c0_g1_i1	XP_018845304.1	sp|Q5G1S8|PP241_ARATH	AT3G18110.1	PF12854	IPR002885
DN13353_c0_g1_i1	XP_018845249.1	sp|Q1PFA4|AGL30_ARATH	AT2G03060.2	PF00319	IPR002100
DN9702_c0_g1_i1	XP_018845209.1	-	AT1G69610.1	PF07891	IPR012870
DN13108_c0_g2_i1	XP_018845195.1	-	AT2G02910.1	PF04765	IPR006852
DN20763_c2_g1_i1	XP_018845123.1	sp|Q9LK27|GTE8_ARATH	AT3G27260.1	PF00439	IPR001487
DN9723_c0_g1_i1	XP_018844989.1	sp|Q9FUA4|SPT_ARATH	AT4G36930.1	PF00010	IPR011598
DN8816_c0_g2_i1	XP_018844925.1	sp|Q8TC12|RDH11_HUMAN	AT5G04070.1	PF08263	IPR013210
DN13246_c0_g2_i1	XP_018844919.1	sp|Q54Y26|NDRA_DICDI	AT4G33080.1	PF00433	IPR017892
DN8439_c0_g1_i1	XP_018844902.1	sp|Q9SYG9|CCX4_ARATH	AT1G54115.1	PF01699	IPR004837
DN23240_c0_g1_i1	XP_018844727.1	sp|F4I8U2|APS2L_ARATH	AT1G05610.1	PF00483	IPR005835
DN21835_c1_g1_i1	XP_018844641.1	sp|Q96AE4|FUBP1_HUMAN	AT2G25970.1	PF00013	IPR004088
DN17488_c4_g1_i1	XP_018844636.1	sp|Q54Z24|PITH1_DICDI	AT2G25950.1	PF06201	IPR010400
DN19488_c1_g1_i2	XP_018844630.1	sp|Q9XJ35|CLPR1_ARATH	AT1G49970.1	PF00574	IPR023562
DN19488_c1_g1_i1	XP_018844630.1	sp|Q9XJ35|CLPR1_ARATH	AT1G49970.1	PF00574	IPR023562
DN19179_c1_g1_i4	XP_018844567.1	sp|F4IXE7|IDM1_ARATH	AT2G27980.1	PF00628	IPR019787
DN19179_c1_g1_i2	XP_018844567.1	sp|F4IXE7|IDM1_ARATH	AT2G27980.1	PF00628	IPR019787
DN5814_c0_g1_i1	XP_018844516.1	-	-	PF00136	IPR006134
DN5814_c0_g1_i2	XP_018844516.1	-	-	PF00136	IPR006134
DN14450_c0_g2_i1	XP_018844431.1	-	-	PF03908	IPR005606
DN17745_c0_g1_i2	XP_018844425.1	sp|Q8H1Q1|TL203_ARATH	AT1G12250.1	PF00394	IPR001117
DN8936_c0_g1_i1	XP_018844239.1	-	AT2G06025.1	PF00583	IPR000182
DN17842_c0_g1_i1	XP_018844129.1	sp|Q9ZPE7|EXO_ARATH	AT4G08950.1	PF04674	IPR006766
DN13324_c0_g2_i1	XP_018844054.1	sp|Q8W471|AAE15_ARATH	AT4G14070.1	PF00501	IPR000873
DN10276_c0_g2_i1	XP_018844013.1	sp|F4J2K2|FPGS2_ARATH	AT3G10160.1	PF08245	IPR013221
DN19718_c0_g2_i1	XP_018843904.1	sp|O82286|BPC7_ARATH	AT2G35550.4	PF04172	IPR007300
DN17399_c0_g4_i1	XP_018843842.1	-	AT1G75510.1	PF02270	IPR003196
DN12504_c0_g1_i1	XP_018843771.1	sp|Q9C827|COB22_ARATH	AT1G52360.1	PF00400	IPR001680
DN12504_c0_g2_i1	XP_018843771.1	sp|Q9C827|COB22_ARATH	AT1G52360.1	PF00400	IPR001680
DN12913_c0_g1_i1	XP_018843708.1	sp|Q9FE20|PBS1_ARATH	AT1G54820.1	PF00069	IPR000719
DN21514_c0_g1_i2	XP_018843659.1	sp|Q84LH3|WEX_ARATH	AT3G12410.1	PF01612	IPR002562
DN19946_c4_g1_i4	XP_018843657.1	sp|Q0JNR2|CYT12_ORYSJ	AT3G12490.1	PF00031	IPR000010
DN21753_c1_g1_i1	XP_018843655.1	sp|O48922|C98A2_SOYBN	AT2G40890.1	PF00067	IPR001128
DN21189_c0_g1_i18	XP_018843619.1	-	-	PF00249	IPR001005
DN8646_c0_g2_i1	XP_018843562.1	sp|Q9MA85|PP215_ARATH	AT3G05340.1	PF01535	IPR002885
DN13508_c0_g1_i1	XP_018843548.1	-	AT1G65180.1	PF07649	IPR011424
DN15098_c0_g1_i1	XP_018843519.1	sp|Q9BVC3|DCC1_HUMAN	AT2G44580.1	PF09724	IPR019128
DN18231_c0_g1_i1	XP_018843375.1	sp|O22607|MSI4_ARATH	AT2G19520.1	PF00400	IPR001680
DN20364_c1_g1_i1	XP_018843371.1	sp|Q9C889|PR1F2_ARATH	AT1G55190.1	PF03208	IPR004895
DN20364_c1_g1_i2	XP_018843371.1	sp|Q9C889|PR1F2_ARATH	AT1G55190.1	PF03208	IPR004895
DN11576_c0_g1_i1	XP_018843371.1	sp|Q9C889|PR1F2_ARATH	AT1G55190.1	PF03208	IPR004895
DN11576_c0_g2_i2	XP_018843371.1	sp|Q9C889|PR1F2_ARATH	AT1G55190.1	PF03208	IPR004895
DN16669_c1_g3_i1	XP_018843284.1	sp|Q9ZU27|PPR76_ARATH	AT1G51965.1	PF13812	IPR002885
DN18681_c0_g1_i2	XP_018843271.1	sp|Q8S9H7|DIV_ANTMA	AT3G16350.1	PF00249	IPR001005
DN20617_c0_g2_i2	XP_018843123.1	sp|Q6INR1|EIF3J_XENLA	AT1G66070.2	PF02780	IPR005476
DN14962_c0_g3_i1	XP_018843102.1	sp|F4K1J4|ATXR7_ARATH	AT5G42400.1	PF02213	IPR003169
DN15160_c0_g1_i1	XP_018843096.1	sp|P0AF48|YJBQ_ECOLI	AT1G21065.1	PF05193	IPR007863
DN21467_c3_g2_i1	XP_018843092.1	sp|O22808|LYK5_ARATH	AT2G33580.1	PF07714	IPR001245
DN17644_c0_g1_i1	XP_018843077.1	sp|Q9XF87|CB24_ARATH	AT1G76570.1	PF00504	IPR022796
DN896_c0_g1_i1	XP_018843014.1	sp|F4JI46|RGAP2_ARATH	AT4G03100.1	PF00786	IPR000095
DN1775_c0_g1_i1	XP_018842938.1	sp|A7LXU3|BGH3B_BACO1	AT3G47050.2	PF00933	IPR001764
DN22798_c0_g1_i1	XP_018842920.1	sp|Q9LY62|GT644_ARATH	AT3G55830.1	PF09258	IPR015338
DN14187_c1_g1_i1	XP_018842902.1	sp|Q680K2|GPPL1_ARATH	AT4G39970.1	PF00498	IPR000253
DN21277_c1_g2_i3	XP_018842838.1	-	AT5G53050.3	PF09341	IPR015419
DN21277_c1_g2_i1	XP_018842838.1	-	AT5G53050.1	PF09341	IPR015419
DN19071_c4_g1_i2	XP_018842834.1	-	AT5G53080.1	PF00515	IPR001440
DN19071_c4_g3_i1	XP_018842834.1	-	AT5G53080.1	PF00515	IPR001440
DN21575_c1_g3_i1	XP_018842830.1	-	AT5G53080.1	PF00515	IPR001440
DN16846_c0_g1_i1	XP_018842785.1	sp|Q9FJB8|GRF7_ARATH	AT5G53660.1	PF08879	IPR014977
DN20721_c0_g1_i1	XP_018842781.1	-	AT1G66480.1	PF14009	IPR025322
DN21723_c1_g2_i1	XP_018842644.1	sp|Q9CAZ0|SKI24_ARATH	AT1G08710.1	PF01080	IPR001108
DN21642_c0_g1_i3	XP_018842641.1	sp|O64668|PSNA_ARATH	AT1G08700.1	PF01080	IPR001108
DN19135_c0_g2_i1	XP_018842620.1	sp|Q39732|GCSH_FLAAN	AT1G32470.1	PF01597	IPR002930
DN15646_c0_g1_i2	XP_018842588.1	sp|F4IZC4|BASS4_ARATH	AT3G56160.1	PF04893	IPR006977
DN15646_c0_g1_i3	XP_018842588.1	sp|F4IZC4|BASS4_ARATH	AT3G56160.1	PF04893	IPR006977
DN16379_c0_g1_i1	XP_018842585.1	sp|P27788|FER3_MAIZE	AT2G27510.1	PF00111	IPR001041
DN16634_c0_g1_i3	XP_018842576.1	sp|Q94FY7|TOCC_ARATH	AT4G32770.1	PF14249	IPR025893
DN20017_c0_g2_i1	XP_018842533.1	sp|A9QM73|SMG7_ARATH	AT5G19400.2	PF10373	IPR018834
DN14266_c0_g2_i1	XP_018842528.1	sp|Q9SUD8|PP340_ARATH	AT4G28010.1	PF12854	IPR002885
DN17954_c0_g1_i4	XP_018842516.1	sp|Q93WI0|STR12_ARATH	AT5G19370.1	PF00639	IPR000297
DN11963_c0_g1_i2	XP_018842476.1	sp|Q8S4P4|EZ3_MAIZE	AT4G02020.1	PF00856	IPR001214
DN19902_c0_g1_i6	XP_018842379.1	sp|Q7XZF5|RST1_ARATH	AT3G27670.1	PF12530	IPR022542
DN19902_c0_g1_i3	XP_018842379.1	sp|Q7XZF5|RST1_ARATH	AT3G27670.1	PF12530	IPR022542
DN21388_c0_g1_i4	XP_018842341.1	sp|Q6NMM8|F8H_ARATH	AT3G57630.1	PF03016	IPR004263
[truncated: 38,356 more rows]

## Sheet: KEGG & GO
Supplementary table S1: Functional Annotation of assembled unigenes using nr, swissprot, TAIR, KEGG, GO and Transcription factor protein database
Contig ID	GO	KO
DN17574_c0_g1_i1	GO:0005794 GO:0006886 GO:0005783 GO:0005215	K21198
DN17618_c0_g2_i3	GO:0005575 GO:0008080 GO:0008152	K21121
DN10542_c0_g1_i1	GO:0005575 GO:0008080 GO:0008152	K21121
DN16467_c0_g1_i1	GO:0004808 GO:0008033 GO:0009507	K21027
DN14092_c0_g1_i3	GO:0004091 GO:0006629 GO:0012505	K21026
DN14632_c0_g1_i2	GO:0004091 GO:0016298 GO:0006629 GO:0012505	K21026
DN14092_c0_g1_i2	GO:0004091 GO:0006629 GO:0012505	K21026
DN10524_c0_g1_i1	GO:0004091 GO:0006629 GO:0012505	K21026
DN17622_c0_g2_i1	GO:0015370 GO:0006995 GO:0015204 GO:0005886	K20989
DN20277_c0_g1_i2	GO:0003674 GO:0008150 GO:0012505	K20929
DN9537_c0_g1_i1	GO:0003674 GO:0008150 GO:0012505	K20929
DN10106_c0_g4_i1	GO:0005794 GO:0009832 GO:0005783 GO:0000271 GO:0016759 GO:0009409	K20924
DN10106_c0_g3_i1	GO:0005794 GO:0009832 GO:0005783 GO:0000271 GO:0016759 GO:0009409	K20924
DN17933_c0_g1_i1	GO:0005575 GO:0003674	K20896
DN14802_c0_g2_i2	GO:0047262 GO:0016051	K20893
DN20042_c1_g1_i1	GO:0008150 GO:0003674 GO:0005783	K20892
DN18544_c0_g3_i2	GO:0005575 GO:0003674 GO:0008150	K20892
DN18544_c0_g3_i1	GO:0005575 GO:0003674 GO:0008150	K20892
DN16166_c0_g1_i1	GO:0008375 GO:0016020 GO:0016051	K20891
DN17493_c0_g1_i1	GO:0008375 GO:0016020 GO:0016051	K20891
DN18962_c1_g1_i2	GO:0008375 GO:0016020 GO:0012505 GO:0016051	K20891
DN14007_c0_g1_i1	GO:0008375 GO:0016020 GO:0016051	K20891
DN13885_c0_g1_i1	GO:0008375 GO:0016020 GO:0016051	K20891
DN16962_c0_g2_i3	GO:0008375 GO:0016020 GO:0016051	K20891
DN16962_c0_g1_i1	GO:0008375 GO:0016020 GO:0016051	K20891
DN16962_c0_g2_i2	GO:0008375 GO:0016020 GO:0016051	K20891
DN19509_c3_g1_i1	GO:0008375 GO:0016021 GO:0012505 GO:0016051	K20891
DN13394_c0_g1_i1	GO:0005575 GO:0009058 GO:0016757	K20890
DN14697_c0_g1_i1	GO:0005794 GO:0015020 GO:0010417 GO:0009834	K20889
DN14697_c0_g1_i4	GO:0005794 GO:0015020 GO:0010417 GO:0009834	K20889
DN19966_c0_g1_i1	GO:0009826 GO:0016757 GO:0009969 GO:0009863 GO:0010256 GO:0042353 GO:0030173	K20888
DN21098_c0_g1_i2	GO:0016759 GO:0008150	K20887
DN18242_c0_g1_i7	GO:0008531 GO:0003919 GO:0009231	K20884
DN18242_c0_g1_i3	GO:0008531 GO:0003919 GO:0009231	K20884
DN18242_c0_g1_i6	GO:0008531 GO:0003919 GO:0009231	K20884
DN15338_c0_g1_i2	GO:0016020 GO:0008150 GO:0015018	K20871
DN15338_c0_g2_i1	GO:0016020 GO:0008150 GO:0015018	K20871
DN17096_c0_g1_i1	GO:0005794 GO:0016020 GO:0009834 GO:0080116 GO:0010417	K20870
DN17096_c0_g1_i3	GO:0005794 GO:0016020 GO:0009834 GO:0080116 GO:0010417	K20870
DN20045_c5_g1_i1	GO:0016020 GO:0016757 GO:0006486	K20869
DN20045_c5_g1_i2	GO:0016020 GO:0016757 GO:0006486	K20869
DN17802_c0_g1_i3	GO:0005575 GO:0047262 GO:0016051	K20867
DN9983_c0_g1_i1	GO:0047262 GO:0016051	K20867
DN17802_c0_g1_i2	GO:0005575 GO:0047262 GO:0016051	K20867
DN20267_c0_g1_i1	GO:0016787 GO:0008152 GO:0009507	K20860
DN20267_c0_g1_i3	GO:0016787 GO:0008152 GO:0009507	K20860
DN21614_c0_g4_i1	GO:0008150 GO:0003674 GO:0005739	K20858
DN21028_c0_g1_i6	GO:0003674 GO:0008150	K20858
DN21028_c0_g1_i1	GO:0003674 GO:0008150	K20858
DN13050_c0_g1_i1	GO:0005575 GO:0003674 GO:0008150	K20858
DN13133_c0_g1_i1	GO:0016758 GO:0016020 GO:0006486	K20856
DN18886_c1_g1_i4	GO:0016758 GO:0016020 GO:0012505 GO:0006486	K20855
DN18886_c1_g1_i2	GO:0016758 GO:0016020 GO:0012505 GO:0006486	K20855
DN14097_c0_g1_i1	GO:0005794 GO:0006486 GO:0048531	K20855
DN18886_c1_g3_i1	GO:0016758 GO:0016020 GO:0006486	K20855
DN3643_c0_g2_i1	GO:0016758 GO:0016020 GO:0006486	K20854
DN3643_c0_g1_i1	GO:0016758 GO:0016020 GO:0006486	K20854
DN14457_c0_g2_i1	GO:0016020 GO:0008378 GO:0006486	K20854
DN20439_c0_g7_i1	GO:0016758 GO:0016020 GO:0006486	K20843
DN5691_c0_g1_i1	GO:0016758 GO:0016020 GO:0006486	K20843
DN20439_c0_g3_i1	GO:0005529 GO:0008378 GO:0006486 GO:0009507	K20843
DN20439_c0_g3_i5	GO:0005529 GO:0008378 GO:0006486 GO:0009507	K20843
DN21359_c0_g2_i1	GO:0005575 GO:0003674 GO:0008150	K20827
DN13815_c0_g1_i1	GO:0009507	K20826
DN20086_c1_g4_i1	GO:0005575 GO:0003674 GO:0008150	K20824
DN20086_c1_g4_i2	GO:0005575 GO:0003674 GO:0008150	K20824
DN7688_c0_g2_i1	GO:0005575 GO:0016407 GO:0008150	K20823
DN7688_c0_g1_i1	GO:0005575 GO:0016407 GO:0008150	K20823
DN7688_c0_g3_i1	GO:0005575 GO:0016407 GO:0008150	K20823
DN19807_c2_g1_i7	-	K20820
DN19807_c2_g1_i2	-	K20820
DN19807_c2_g1_i10	-	K20820
DN14731_c0_g1_i1	GO:0005575 GO:0003674 GO:0008150	K20818
DN14731_c0_g1_i2	GO:0005575 GO:0003674 GO:0008150	K20818
DN13540_c0_g1_i1	GO:0005575 GO:0003674 GO:0008150	K20799
DN17001_c0_g1_i1	-	K20798
DN18940_c0_g2_i1	GO:0005575 GO:0008080 GO:0008152	K20794
DN15428_c0_g1_i1	GO:0005575 GO:0008080 GO:0008152	K20793
DN20858_c0_g1_i9	GO:0009793	K20792
DN11899_c0_g1_i1	GO:0008080 GO:0008152 GO:0012505	K20791
DN10788_c0_g1_i1	GO:0006228 GO:0005524 GO:0006241 GO:0004550 GO:0012505 GO:0006183	K20790
DN17757_c2_g1_i1	GO:0008150 GO:0005794 GO:0003674	K20784
DN17757_c2_g1_i2	GO:0008150 GO:0005794 GO:0003674	K20784
DN18455_c0_g1_i1	GO:0005783	K20783
DN14039_c0_g1_i2	GO:0005783	K20783
DN20683_c4_g1_i3	GO:0003674 GO:0008150 GO:0005886	K20782
DN20683_c4_g1_i5	GO:0003674 GO:0008150 GO:0005886	K20782
DN20683_c4_g1_i6	GO:0003674 GO:0008150 GO:0005886	K20782
DN18056_c2_g1_i1	GO:0003674 GO:0008150 GO:0012505	K20782
DN20035_c0_g2_i1	GO:0003674 GO:0008150 GO:0012505	K20781
DN20035_c0_g1_i1	GO:0003674 GO:0008150 GO:0012505	K20781
DN14340_c0_g1_i1	GO:0005575 GO:0003674 GO:0008150	K20776
DN16291_c0_g1_i2	GO:0005575 GO:0003674 GO:0008150	K20776
DN7105_c0_g1_i1	GO:0005575 GO:0016847 GO:0009693	K20772
DN19512_c1_g3_i3	GO:0019825 GO:0009963 GO:0009926 GO:0009934 GO:0016117 GO:0010223	K20771
DN19512_c1_g3_i6	GO:0019825 GO:0009963 GO:0009926 GO:0009934 GO:0016117 GO:0010223	K20771
DN19512_c1_g3_i1	GO:0019825 GO:0009963 GO:0009926 GO:0009934 GO:0016117 GO:0010223	K20771
DN10073_c0_g1_i1	GO:0003674 GO:0008150 GO:0012505	K20729
DN2290_c0_g1_i1	GO:0010375 GO:0003674	K20729
DN2290_c0_g2_i1	GO:0010375 GO:0003674	K20729
DN14926_c0_g1_i1	GO:0005794 GO:0010105 GO:0003674 GO:0005783	K20726
DN14926_c1_g2_i1	GO:0005794 GO:0010105 GO:0003674 GO:0005783	K20726
DN15647_c0_g1_i2	GO:0005575 GO:0003674 GO:0008150	K20726
DN6479_c0_g1_i1	GO:0005575 GO:0003674 GO:0008150	K20725
DN13007_c0_g1_i1	GO:0005634 GO:0009870 GO:0005515	K20725
DN16425_c0_g1_i1	GO:0003674 GO:0016020 GO:0008150	K20724
DN16425_c0_g1_i3	GO:0003674 GO:0016020 GO:0008150	K20724
DN16425_c0_g1_i2	GO:0003674 GO:0016020 GO:0008150	K20724
DN20024_c2_g3_i1	GO:0008150 GO:0003674 GO:0005783	K20723
DN20024_c2_g3_i3	GO:0008150 GO:0003674 GO:0005783	K20723
DN20596_c4_g1_i1	GO:0008150 GO:0005783	K20721
DN21582_c1_g1_i2	GO:0008150 GO:0005783	K20721
DN12258_c0_g1_i4	GO:0005783 GO:0009507	K20720
DN9221_c0_g1_i1	GO:0005575 GO:0003674 GO:0008150	K20719
DN21837_c0_g4_i3	GO:0030155 GO:0009965 GO:0005739 GO:0050832 GO:0019199 GO:0010103	K20718
DN21837_c0_g4_i2	GO:0030155 GO:0009965 GO:0005739 GO:0050832 GO:0019199 GO:0010103	K20718
DN21837_c0_g4_i1	GO:0030155 GO:0009965 GO:0005739 GO:0050832 GO:0019199 GO:0010103	K20718
DN17562_c0_g1_i2	GO:0016301 GO:0010103	K20717
DN17562_c0_g2_i6	GO:0016301 GO:0010103	K20717
DN17562_c0_g2_i4	GO:0016301 GO:0010103	K20717
DN19698_c2_g5_i2	GO:0016301	K20716
DN19560_c0_g1_i4	GO:0005737 GO:0009638 GO:0010155 GO:0009882 GO:0009903 GO:0009898 GO:0009904 GO:0004674 GO:0010119 GO:0005515 GO:0010181 GO:0010362 GO:0046777	K20715
DN19560_c0_g1_i3	GO:0005737 GO:0009638 GO:0010155 GO:0009882 GO:0009903 GO:0009898 GO:0009904 GO:0004674 GO:0010119 GO:0005515 GO:0010181 GO:0010362 GO:0046777	K20715
DN15604_c0_g1_i1	GO:0005575 GO:0016301	K20714
DN12692_c0_g1_i1	GO:0019825	K20667
DN19005_c2_g1_i1	GO:0019825	K20661
DN20723_c1_g1_i1	GO:0030675 GO:0007165 GO:0005622	K20642
DN18357_c1_g1_i1	GO:0030675 GO:0007165 GO:0009507	K20642
DN10327_c0_g2_i1	GO:0006949 GO:0009826 GO:0009828	K20628
DN20085_c0_g2_i1	GO:0006949 GO:0009826 GO:0009831 GO:0009828	K20628
DN10327_c0_g1_i1	GO:0006949 GO:0009826 GO:0009828	K20628
DN20085_c0_g1_i1	GO:0006949 GO:0009826 GO:0009831 GO:0009828	K20628
DN16348_c0_g1_i1	GO:0009814 GO:0004708 GO:0000165 GO:0009866 GO:0009864	K20607
DN13907_c0_g4_i1	GO:0009693 GO:0009611 GO:0030295 GO:0010120 GO:0045941 GO:0046777 GO:0009873 GO:0009651 GO:0004708	K20604
DN18657_c0_g2_i2	GO:0005737 GO:0009868 GO:0009737 GO:0042539 GO:0016310 GO:0005634 GO:0004707 GO:0009620 GO:0006972 GO:0009862 GO:0009409	K20600
DN18657_c0_g2_i1	GO:0005737 GO:0009868 GO:0009737 GO:0042539 GO:0016310 GO:0005634 GO:0004707 GO:0009620 GO:0006972 GO:0009862 GO:0009409	K20600
DN18657_c0_g2_i4	GO:0005737 GO:0009868 GO:0009737 GO:0042539 GO:0016310 GO:0005634 GO:0004707 GO:0009620 GO:0006972 GO:0009862 GO:0009409	K20600
DN18581_c0_g2_i3	GO:0010224 GO:0009809 GO:0005783 GO:0046424	K20562
DN7968_c0_g1_i1	GO:0019825	K20562
DN22361_c0_g1_i1	GO:0003700 GO:0010374 GO:0005634 GO:0045449	K20558
DN13663_c0_g1_i1	GO:0003700 GO:0051170 GO:0005634 GO:0009294 GO:0005515	K20557
DN14257_c0_g1_i1	GO:0003700 GO:0051170 GO:0005634 GO:0009294 GO:0005515	K20557
DN18954_c0_g1_i1	GO:0019825	K20556
DN12113_c0_g1_i1	GO:0031087 GO:0000291 GO:0010587 GO:0009826 GO:0004534 GO:0040029 GO:0009961 GO:0003676 GO:0009873 GO:0005634 GO:0009630	K20553
DN10173_c0_g3_i1	GO:0031087 GO:0000291 GO:0010587 GO:0009826 GO:0004534 GO:0040029 GO:0009961 GO:0003676 GO:0009873 GO:0005634 GO:0009630	K20553
DN18028_c4_g3_i1	GO:0031087 GO:0000291 GO:0010587 GO:0009826 GO:0004534 GO:0040029 GO:0009961 GO:0003676 GO:0009873 GO:0005634 GO:0009630	K20553
DN18028_c4_g2_i1	GO:0031087 GO:0000291 GO:0010587 GO:0009826 GO:0004534 GO:0040029 GO:0009961 GO:0003676 GO:0009873 GO:0005634 GO:0009630	K20553
DN20552_c1_g2_i1	GO:0050832 GO:0004568 GO:0009871	K20547
DN21284_c0_g1_i1	GO:0050832 GO:0004568 GO:0009871	K20547
DN21284_c0_g2_i4	GO:0050832 GO:0004568 GO:0009871	K20547
DN20552_c1_g1_i1	GO:0050832 GO:0004568 GO:0009871	K20547
DN21284_c0_g2_i1	GO:0050832 GO:0004568 GO:0009871	K20547
DN20552_c1_g1_i2	GO:0050832 GO:0004568 GO:0009871	K20547
DN21301_c1_g2_i3	GO:0004707 GO:0007165 GO:0005739	K20538
DN21301_c1_g2_i1	GO:0004707 GO:0007165 GO:0005739	K20538
DN20709_c1_g2_i2	GO:0000169 GO:0009738 GO:0010200 GO:0080136 GO:0009617 GO:0009611 GO:0010120 GO:0004707 GO:0005515 GO:0048481 GO:0009409 GO:0006979	K20536
DN20709_c1_g1_i1	GO:0000169 GO:0009738 GO:0010200 GO:0080136 GO:0009617 GO:0009611 GO:0010120 GO:0004707 GO:0005515 GO:0048481 GO:0009409 GO:0006979	K20536
DN18556_c0_g1_i3	GO:0004707 GO:0009734	K20535
DN18556_c0_g1_i4	GO:0004707 GO:0009734	K20535
DN18556_c0_g1_i1	GO:0004707 GO:0009734	K20535
DN18556_c0_g1_i2	GO:0004707 GO:0009734	K20535
DN21725_c0_g2_i2	GO:0035091 GO:0007165 GO:0008270	K20523
DN21725_c0_g1_i2	GO:0035091 GO:0007165 GO:0008270	K20523
DN21725_c0_g1_i1	GO:0035091 GO:0007165 GO:0008270	K20523
DN16493_c0_g1_i1	GO:0005575 GO:0035091 GO:0007165 GO:0008270	K20523
DN4570_c0_g1_i1	GO:0005575 GO:0019825 GO:0010584	K20495
DN13106_c0_g1_i1	GO:0005575 GO:0003674 GO:0008150	K20478
DN13106_c0_g1_i2	GO:0005575 GO:0003674 GO:0008150	K20478
DN13106_c0_g1_i3	GO:0005575 GO:0003674 GO:0008150	K20478
DN20162_c0_g2_i1	GO:0005575 GO:0003674 GO:0008150	K20477
DN18900_c0_g3_i2	GO:0005575 GO:0003674 GO:0008150	K20476
DN18900_c0_g3_i3	GO:0005575 GO:0003674 GO:0008150	K20476
DN18900_c0_g3_i7	GO:0005575 GO:0003674 GO:0008150	K20476
DN21226_c0_g7_i1	GO:0006888 GO:0005829 GO:0003674 GO:0042406 GO:0006623	K20474
DN19367_c0_g1_i1	GO:0005575 GO:0003674 GO:0008150	K20473
DN19367_c0_g2_i1	GO:0005575 GO:0003674 GO:0008150	K20473
DN4733_c0_g1_i1	GO:0005575 GO:0003674 GO:0008150	K20473
DN11676_c0_g1_i1	GO:0006886 GO:0016192 GO:0005515 GO:0030125	K20472
DN19827_c0_g1_i2	GO:0006886 GO:0016192 GO:0005515 GO:0030125	K20472
DN19827_c0_g1_i1	GO:0006886 GO:0016192 GO:0005515 GO:0030125	K20472
DN20599_c0_g3_i3	GO:0006886 GO:0016192 GO:0005515	K20471
DN16418_c0_g1_i1	GO:0005575 GO:0008142 GO:0008202	K20464
DN20217_c0_g1_i1	GO:0005759 GO:0006730 GO:0008841 GO:0009793	K20457
DN20217_c0_g1_i3	GO:0005759 GO:0006730 GO:0008841 GO:0009793	K20457
DN16903_c1_g5_i1	GO:0035091 GO:0008142 GO:0005575 GO:0008202 GO:0007165	K20456
DN16903_c1_g5_i6	GO:0035091 GO:0008142 GO:0005575 GO:0008202 GO:0007165	K20456
DN16903_c1_g2_i1	GO:0035091 GO:0008142 GO:0005575 GO:0008202 GO:0007165	K20456
DN11124_c0_g1_i1	GO:0009579 GO:0010205 GO:0009979 GO:0006636	K20416
DN12000_c0_g2_i1	GO:0005575 GO:0008150 GO:0005488	K20403
DN12000_c0_g3_i1	GO:0005575 GO:0008150 GO:0005488	K20403
DN19641_c1_g2_i2	GO:0003674 GO:0016192 GO:0005783	K20393
DN19641_c1_g2_i3	GO:0003674 GO:0016192 GO:0005783	K20393
DN19641_c1_g2_i7	GO:0003674 GO:0016192 GO:0005783	K20393
DN13282_c0_g1_i1	GO:0016020 GO:0003674 GO:0012505 GO:0007242	K20368
DN17524_c0_g3_i1	GO:0016020 GO:0003674 GO:0012505 GO:0007242	K20368
DN17524_c0_g1_i1	GO:0016020 GO:0003674 GO:0012505 GO:0007242	K20368
DN19085_c0_g1_i2	GO:0016020 GO:0003674 GO:0012505 GO:0007242	K20368
DN20896_c1_g1_i3	GO:0005575 GO:0003674 GO:0008150	K20367
DN14848_c0_g1_i1	GO:0003674	K20367
DN19725_c0_g2_i2	GO:0003674	K20367
DN19725_c0_g2_i5	GO:0003674	K20367
DN20896_c1_g1_i2	GO:0005575 GO:0003674 GO:0008150	K20367
DN20896_c1_g1_i4	GO:0005575 GO:0003674 GO:0008150	K20367
DN19798_c0_g1_i1	GO:0008150 GO:0003674 GO:0009507	K20363
DN11271_c0_g1_i1	GO:0008150 GO:0003674 GO:0009507	K20363
DN21876_c1_g1_i2	GO:0016021 GO:0005783	K20362
DN19043_c0_g1_i1	GO:0032313 GO:0005097 GO:0005622	K20360
DN6596_c0_g1_i1	GO:0003674 GO:0016192 GO:0005783	K20359
DN15558_c0_g1_i1	GO:0003674 GO:0016192 GO:0005783	K20359
DN20837_c2_g2_i1	GO:0003674 GO:0016192 GO:0005783	K20359
DN20837_c2_g1_i1	-	K20359
DN16544_c0_g1_i1	GO:0016192 GO:0005783 GO:0005515 GO:0046739	K20359
DN20837_c2_g2_i2	GO:0003674 GO:0016192 GO:0005783	K20359
DN20364_c1_g1_i1	GO:0016192 GO:0005783	K20359
DN20364_c1_g1_i2	GO:0016192 GO:0005783	K20359
DN19501_c0_g2_i1	GO:0005575 GO:0008150	K20353
DN19501_c0_g1_i1	GO:0005575 GO:0008150	K20353
DN11714_c0_g1_i1	GO:0016021 GO:0006886 GO:0012505 GO:0008320	K20352
DN21235_c1_g2_i1	GO:0016021 GO:0006886 GO:0012505 GO:0008320	K20352
DN14492_c0_g1_i1	GO:0016021 GO:0006886 GO:0012505 GO:0008320	K20352
DN21191_c3_g1_i1	GO:0016021 GO:0006886 GO:0012505 GO:0008320	K20352
DN21191_c3_g3_i1	GO:0016021 GO:0006886 GO:0012505 GO:0008320	K20352
DN15723_c1_g3_i3	GO:0016021 GO:0006886 GO:0012505 GO:0008320	K20347
DN15723_c1_g2_i1	GO:0016021 GO:0006886 GO:0012505 GO:0008320	K20347
DN18679_c0_g1_i1	GO:0005773 GO:0006810	K20347
DN18371_c0_g2_i1	GO:0030126	K20318
DN18371_c0_g1_i1	GO:0030126	K20318
DN17909_c0_g1_i1	GO:0003674 GO:0008150	K20310
DN17506_c0_g2_i1	GO:0005575 GO:0008150 GO:0005488	K20309
DN23163_c0_g1_i1	GO:0005575 GO:0003674 GO:0008150	K20308
DN21780_c0_g2_i1	GO:0005575 GO:0003674 GO:0008150	K20308
DN21780_c0_g4_i1	GO:0005575 GO:0003674 GO:0008150	K20308
DN14805_c0_g1_i1	GO:0005575 GO:0003674 GO:0008150	K20307
DN11265_c0_g1_i1	GO:0005575 GO:0003674 GO:0008150	K20306
DN20120_c2_g1_i8	GO:0008150 GO:0012505	K20305
DN20120_c2_g2_i1	-	K20305
DN18453_c0_g1_i3	GO:0048868 GO:0005215 GO:0005575	K20304
DN18453_c0_g1_i1	GO:0048868 GO:0005215 GO:0005575	K20304
DN19667_c0_g1_i3	GO:0005801 GO:0006888 GO:0003674	K20303
DN19667_c0_g1_i1	GO:0005801 GO:0006888 GO:0003674	K20303
DN17711_c0_g1_i2	GO:0005575 GO:0003674 GO:0006888	K20302
DN17711_c0_g1_i1	GO:0005575 GO:0003674 GO:0006888	K20302
DN17915_c0_g1_i2	GO:0003674 GO:0006888 GO:0005622	K20301
DN17915_c0_g2_i1	GO:0003674 GO:0006888 GO:0005622	K20301
DN14319_c0_g1_i1	GO:0003674 GO:0006888 GO:0005622	K20301
DN17915_c0_g1_i3	GO:0003674 GO:0006888 GO:0005622	K20301
DN19755_c0_g1_i2	GO:0005215 GO:0006890 GO:0006970 GO:0005739 GO:0009408	K20299
DN19755_c0_g1_i1	GO:0005215 GO:0006890 GO:0006970 GO:0005739 GO:0009408	K20299
DN19755_c0_g2_i1	GO:0005215 GO:0006890 GO:0006970 GO:0005739 GO:0009408	K20299
DN16965_c0_g1_i1	GO:0009860 GO:0003674 GO:0019953 GO:0000139	K20298
DN18669_c1_g1_i7	GO:0005575 GO:0003674 GO:0008150	K20296
DN21938_c1_g6_i1	GO:0005575 GO:0003674 GO:0008150	K20295
DN21938_c1_g6_i2	GO:0005575 GO:0003674 GO:0008150	K20295
DN18190_c0_g3_i1	GO:0007030 GO:0016049 GO:0045053 GO:0009933 GO:0005575 GO:0009793 GO:0003674 GO:0010016	K20294
DN16450_c2_g4_i3	GO:0005575 GO:0003674 GO:0008150	K20293
DN20509_c0_g1_i4	GO:0009507	K20292
DN37_c0_g1_i1	GO:0005575 GO:0003674 GO:0008150	K20291
DN17807_c1_g1_i2	GO:0005575 GO:0003674 GO:0008150	K20291
DN17018_c1_g2_i1	GO:0005801 GO:0006886 GO:0016020 GO:0003674 GO:0009507	K20290
DN17755_c1_g3_i1	GO:0005801 GO:0006886 GO:0016020 GO:0003674 GO:0009507	K20290
DN20781_c2_g1_i4	GO:0005773 GO:0015031 GO:0007030 GO:0003674	K20289
DN20781_c2_g1_i2	GO:0005773 GO:0015031 GO:0007030 GO:0003674	K20289
DN20781_c2_g1_i1	GO:0005773 GO:0015031 GO:0007030 GO:0003674	K20289
DN22006_c0_g1_i1	GO:0005575 GO:0003674 GO:0008150	K20288
DN22006_c0_g1_i4	GO:0005575 GO:0003674 GO:0008150	K20288
DN22006_c0_g1_i6	GO:0005575 GO:0003674 GO:0008150	K20288
DN21439_c0_g1_i1	-	K20288
DN20158_c0_g1_i1	-	K20286
DN11723_c0_g1_i1	GO:0046686 GO:0003674 GO:0005886	K20283
DN12357_c0_g1_i1	-	K20283
DN20839_c0_g1_i1	GO:0005575 GO:0003674 GO:0006888	K20280
DN20839_c0_g1_i2	GO:0005575 GO:0003674 GO:0006888	K20280
DN20839_c0_g1_i3	GO:0005575 GO:0003674 GO:0006888	K20280
DN19328_c0_g1_i1	-	K20279
DN14339_c0_g1_i1	GO:0005834 GO:0007165 GO:0004871	K20241
DN16854_c0_g1_i4	GO:0005834 GO:0007165 GO:0004871	K20241
DN16854_c0_g1_i1	GO:0005834 GO:0007165 GO:0004871	K20241
DN16854_c0_g1_i2	GO:0005834 GO:0007165 GO:0004871	K20241
DN8536_c0_g1_i1	GO:0005737 GO:0008565 GO:0000059 GO:0005488 GO:0005643	K20224
DN20605_c0_g2_i1	GO:0005737 GO:0008565 GO:0000059 GO:0005643	K20223
DN8877_c0_g1_i1	GO:0005737 GO:0008565 GO:0000059 GO:0005488 GO:0005643	K20223
DN20605_c0_g2_i2	GO:0005737 GO:0008565 GO:0000059 GO:0005643	K20223
DN15176_c0_g1_i1	GO:0016829 GO:0030089 GO:0009793	K20222
DN19666_c0_g2_i3	GO:0016829 GO:0030089 GO:0009793	K20222
DN16312_c0_g2_i1	GO:0005737 GO:0008565 GO:0000059 GO:0005488 GO:0005643	K20221
DN17515_c0_g2_i3	GO:0005634 GO:0004842 GO:0005515	K20217
DN20872_c3_g2_i1	GO:0009507	K20195
DN17446_c1_g2_i1	GO:0005575 GO:0003674 GO:0008150	K20185
DN17446_c1_g2_i2	GO:0005575 GO:0003674 GO:0008150	K20185
DN20611_c1_g1_i2	GO:0006886 GO:0016192 GO:0008270 GO:0005515 GO:0000166	K20184
DN5842_c0_g1_i1	GO:0006886 GO:0016192 GO:0008270 GO:0005515 GO:0000166	K20184
DN20298_c1_g2_i9	GO:0005575 GO:0009793	K20183
DN20298_c1_g3_i1	GO:0005575 GO:0009793	K20183
DN17882_c0_g2_i5	GO:0008565 GO:0009306 GO:0009705 GO:0007033	K20182
DN17882_c0_g2_i2	GO:0008565 GO:0009306 GO:0009705 GO:0007033	K20182
DN23068_c0_g1_i1	GO:0008565 GO:0009306 GO:0009705 GO:0007033	K20182
DN21464_c0_g1_i1	GO:0008270 GO:0005515	K20181
DN21464_c0_g1_i4	GO:0008270 GO:0005515	K20181
DN18843_c0_g1_i5	GO:0007033 GO:0003674 GO:0009705	K20180
DN15143_c0_g1_i1	GO:0005215 GO:0009705 GO:0007033	K20179
DN17334_c0_g2_i1	GO:0005575 GO:0008150 GO:0008270 GO:0005515	K20178
DN5955_c0_g2_i1	GO:0005575 GO:0008150 GO:0008270 GO:0005515	K20178
DN20427_c0_g1_i3	GO:0005575 GO:0003674 GO:0008150	K20177
DN20427_c0_g1_i5	GO:0005575 GO:0003674 GO:0008150	K20177
DN20427_c0_g1_i2	GO:0005575 GO:0003674 GO:0008150	K20177
DN20332_c0_g2_i2	GO:0032313 GO:0005097 GO:0005622	K20168
DN19453_c0_g1_i1	GO:0032313 GO:0005097 GO:0005622	K20165
DN16344_c0_g2_i1	GO:0005089 GO:0042546 GO:0000919 GO:0005634 GO:0006810 GO:0009790 GO:0048528 GO:0005829	K20131
DN14608_c0_g1_i1	GO:0005089 GO:0042546 GO:0000919 GO:0005634 GO:0006810 GO:0009790 GO:0048528 GO:0005829	K20131
DN20059_c0_g1_i3	GO:0009507 GO:0008150 GO:0004721 GO:0004672	K20115
DN20059_c0_g1_i2	GO:0009507 GO:0008150 GO:0004721 GO:0004672	K20115
DN11270_c0_g1_i1	-	K20102
DN20926_c0_g1_i1	GO:0005575 GO:0003674 GO:0008150	K20102
DN20874_c0_g2_i2	GO:0005737 GO:0005634 GO:0005515	K20102
DN15212_c0_g1_i1	GO:0005575 GO:0003674 GO:0008150	K20100
DN14792_c0_g1_i1	GO:0004386	K20098
DN10731_c0_g1_i1	GO:0004386 GO:0005524 GO:0003677	K20093
DN11710_c0_g1_i1	GO:0004386 GO:0005524 GO:0030528 GO:0003677	K20092
DN13151_c0_g1_i1	GO:0006342 GO:0005634	K20091
DN17618_c0_g3_i1	GO:0042626 GO:0006858	K20069
DN18159_c0_g1_i1	GO:0003674 GO:0016020 GO:0006897	K20069
DN19420_c0_g1_i1	GO:0048268 GO:0005634 GO:0030276 GO:0005545 GO:0005886	K20043
DN20553_c0_g2_i5	GO:0048268 GO:0016020 GO:0030276 GO:0005545	K20043
DN18192_c3_g1_i2	GO:0048268 GO:0030276 GO:0005545 GO:0005886	K20043
DN17182_c0_g1_i2	GO:0016020 GO:0008150 GO:0008270	K20032
DN21705_c4_g3_i1	-	K20032
DN21705_c4_g3_i4	-	K20032
DN18868_c0_g1_i3	GO:0016417 GO:0000035 GO:0009932	K20032
DN13912_c0_g1_i1	GO:0008150 GO:0008270 GO:0012505	K20029
DN17476_c0_g1_i2	GO:0008150 GO:0008270 GO:0012505	K20029
DN14343_c0_g1_i1	GO:0008150 GO:0008270 GO:0012505	K20028
DN14343_c0_g1_i3	GO:0008150 GO:0008270 GO:0012505	K20028
DN21493_c0_g2_i2	GO:0008150 GO:0008270	K20028
DN21493_c0_g2_i3	GO:0008150 GO:0008270	K20028
DN15193_c0_g1_i1	GO:0008150 GO:0008270 GO:0012505	K20027
DN11095_c0_g1_i1	GO:0008150 GO:0008270 GO:0005886	K20027
DN23844_c0_g1_i1	GO:0008150 GO:0008270	K20027
DN16479_c0_g1_i1	GO:0008150 GO:0008270 GO:0012505	K20003
DN16479_c0_g1_i2	GO:0008150 GO:0008270 GO:0012505	K20003
DN21653_c0_g2_i1	GO:0008565 GO:0009306	K19998
DN21653_c0_g2_i6	GO:0008565 GO:0009306	K19998
DN17666_c0_g1_i5	GO:0005215 GO:0005829 GO:0006810 GO:0005634	K19996
DN18968_c0_g1_i1	GO:0005215 GO:0006810 GO:0009507	K19996
DN17666_c0_g1_i2	GO:0005215 GO:0005829 GO:0006810 GO:0005634	K19996
DN18784_c0_g1_i4	GO:0022857	K19995
DN18784_c0_g1_i7	GO:0022857	K19995
DN18708_c1_g2_i5	GO:0015031 GO:0022857 GO:0005739 GO:0005886	K19995
DN18708_c1_g2_i1	GO:0015031 GO:0022857 GO:0005739 GO:0005886	K19995
DN18708_c1_g2_i4	GO:0015031 GO:0022857 GO:0005739 GO:0005886	K19995
DN18822_c2_g3_i4	GO:0015031 GO:0022857 GO:0005886	K19995
DN17088_c0_g1_i4	GO:0005886	K19986
DN14891_c0_g1_i2	GO:0005575 GO:0003674 GO:0008150	K19986
DN13188_c0_g1_i1	GO:0009860 GO:0000145 GO:0009846	K19985
DN17975_c0_g1_i2	GO:0005886 GO:0009860 GO:0003674 GO:0000145 GO:0009846	K19985
DN18784_c2_g1_i3	GO:0003674 GO:0000145	K19984
DN18285_c0_g1_i1	GO:0008150 GO:0000145 GO:0005886	K19983
DN21361_c4_g3_i1	GO:0032313 GO:0005829 GO:0005097	K19951
DN16450_c2_g4_i1	GO:0032313 GO:0005097 GO:0009507	K19951
DN18767_c0_g1_i1	GO:0032313 GO:0005097 GO:0005622	K19944
DN18767_c0_g1_i2	GO:0032313 GO:0005097 GO:0005622	K19944
DN18767_c0_g2_i2	-	K19944
DN17307_c0_g1_i4	GO:0005575 GO:0003674 GO:0008150	K19937
DN17307_c0_g1_i2	GO:0005575 GO:0003674 GO:0008150	K19937
DN8612_c0_g1_i1	GO:0043169 GO:0005975 GO:0005773 GO:0046658 GO:0004553 GO:0009505	K19893
DN12250_c0_g1_i1	GO:0046658 GO:0004553 GO:0005975 GO:0043169	K19891
DN16641_c0_g1_i1	GO:0046658 GO:0004553 GO:0005975 GO:0043169	K19891
DN18762_c1_g2_i1	GO:0004091 GO:0008150 GO:0012505	K19882
DN18762_c1_g1_i1	GO:0004091 GO:0008150 GO:0012505	K19882
DN19484_c0_g1_i2	GO:0004091 GO:0012505	K19882
DN11116_c0_g1_i1	GO:0004091 GO:0008150	K19882
DN11116_c0_g1_i3	GO:0004091 GO:0008150	K19882
DN15202_c0_g1_i1	GO:0005575 GO:0008150 GO:0016747	K19861
DN21498_c0_g1_i3	GO:0005575 GO:0008150 GO:0016747	K19861
DN15434_c0_g1_i2	GO:0009507 GO:0008150 GO:0005525	K19828
DN15434_c0_g1_i4	GO:0009507 GO:0008150 GO:0005525	K19828
DN17415_c0_g1_i5	GO:0005525 GO:0008150 GO:0005622	K19828
DN14429_c0_g1_i1	GO:0009507 GO:0008150 GO:0005525	K19828
DN10175_c0_g1_i1	GO:0016020 GO:0048768 GO:0004430 GO:0005829 GO:0009860 GO:0046489 GO:0005634	K19801
DN10175_c0_g3_i1	GO:0016020 GO:0048768 GO:0004430 GO:0005829 GO:0009860 GO:0046489 GO:0005634	K19801
DN18519_c0_g2_i1	GO:0046686 GO:0005525 GO:0005622	K19788
DN20705_c0_g5_i1	GO:0009570 GO:0008150 GO:0005525	K19788
DN20705_c0_g5_i2	GO:0009570 GO:0008150 GO:0005525	K19788
DN15985_c0_g1_i1	GO:0005575 GO:0003674 GO:0008150	K19765
DN17992_c1_g1_i1	GO:0005575 GO:0003674 GO:0008150	K19765
DN16811_c1_g1_i5	GO:0005575 GO:0003674 GO:0008150	K19761
DN16811_c1_g1_i2	GO:0005575 GO:0003674 GO:0008150	K19761
DN20043_c1_g1_i1	GO:0005575 GO:0010090 GO:0009793 GO:0016740	K19747
DN12036_c0_g2_i1	GO:0006571 GO:0009789 GO:0009740 GO:0009749 GO:0005834 GO:0003924 GO:0010244 GO:0010119 GO:0005095 GO:0051020 GO:0001789 GO:0009845 GO:0004871 GO:0016247 GO:0006800 GO:0010027 GO:0005789 GO:0009094 GO:0008219 GO:0005525	K19729
DN16405_c0_g1_i4	GO:0080132 GO:0043069 GO:0000038	K19706
DN24114_c0_g1_i1	GO:0008150 GO:0004722	K19704
DN20316_c0_g1_i4	GO:0080023 GO:0005777 GO:0033542 GO:0016491	K19658
DN20316_c0_g1_i9	GO:0080023 GO:0005777 GO:0033542 GO:0016491	K19658
DN20316_c0_g1_i10	GO:0080023 GO:0005777 GO:0033542 GO:0016491	K19658
DN7674_c0_g2_i1	GO:0009651 GO:0016491	K19642
DN19716_c1_g1_i2	GO:0016787 GO:0008270 GO:0005622	K19619
DN13418_c0_g1_i2	GO:0006952 GO:0006915 GO:0012505 GO:0005524 GO:0005515	K19613
DN13418_c0_g1_i3	GO:0006952 GO:0006915 GO:0012505 GO:0005524 GO:0005515	K19613
DN10141_c0_g2_i1	GO:0005575 GO:0008168 GO:0032259 GO:0003676	K19589
DN10141_c0_g3_i1	GO:0005575 GO:0008168 GO:0032259 GO:0003676	K19589
DN7624_c0_g1_i1	GO:0004015 GO:0009102	K19562
DN2518_c0_g1_i1	GO:0004015 GO:0009102	K19562
DN17165_c0_g1_i1	-	K19525
DN20016_c0_g4_i2	GO:0035091 GO:0007165 GO:0009507	K19525
DN7939_c0_g1_i1	GO:0035091 GO:0007165 GO:0009507	K19525
DN18169_c0_g1_i2	GO:0016301 GO:0008150	K19517
DN18169_c0_g1_i4	GO:0016301 GO:0008150	K19517
DN7001_c0_g3_i1	GO:0008150 GO:0003674 GO:0005739	K19513
DN8313_c0_g1_i1	GO:0008150 GO:0003674 GO:0005739	K19513
DN12495_c0_g1_i1	GO:0008150 GO:0003674 GO:0005739	K19513
DN7001_c0_g2_i1	GO:0008150 GO:0003674 GO:0005739	K19513
DN22645_c0_g1_i1	-	K19513
DN18898_c0_g2_i1	GO:0008150	K19476
DN16029_c1_g2_i1	GO:0006979	K19476
DN19092_c0_g1_i3	GO:0005575 GO:0003674 GO:0008150	K19476
DN19092_c0_g1_i5	GO:0005575 GO:0003674 GO:0008150	K19476
DN19092_c0_g1_i6	GO:0005575 GO:0003674 GO:0008150	K19476
DN19092_c0_g1_i10	GO:0005575 GO:0003674 GO:0008150	K19476
DN11586_c0_g1_i1	GO:0008150 GO:0005739	K19476
DN3027_c0_g1_i1	GO:0005575 GO:0003674 GO:0008150	K19476
DN16029_c1_g3_i1	GO:0006979	K19476
DN18950_c0_g1_i2	GO:0008150	K19476
DN18950_c0_g1_i4	GO:0008150	K19476
DN7005_c0_g2_i1	-	K19476
DN9503_c0_g1_i1	GO:0005575 GO:0008150 GO:0008026 GO:0003676 GO:0005524	K19466
DN17643_c0_g1_i1	GO:0005575 GO:0015391 GO:0008150	K19373
DN17798_c0_g1_i1	GO:0031072 GO:0006457 GO:0005783 GO:0051082	K19371
DN17313_c0_g1_i1	GO:0005575 GO:0003824 GO:0008150	K19367
DN18550_c0_g1_i3	GO:0009409 GO:0009651 GO:0009644 GO:0003674 GO:0009414	K19366
DN18550_c0_g2_i1	GO:0009409 GO:0009651 GO:0009644 GO:0003674 GO:0009414	K19366
DN13203_c0_g1_i1	GO:0005575 GO:0003674 GO:0008150	K19365
DN19318_c0_g1_i1	GO:0005575 GO:0008150	K19363
DN17710_c0_g1_i1	GO:0043169 GO:0005975 GO:0012505 GO:0004553	K19355
DN16193_c0_g1_i1	GO:0043169 GO:0005975 GO:0012505 GO:0004553	K19355
DN8475_c0_g1_i1	GO:0043169 GO:0005975 GO:0012505 GO:0004553	K19355
DN20359_c1_g1_i1	GO:0008150 GO:0005635 GO:0003674 GO:0005783	K19347
DN14937_c0_g1_i1	GO:0005488 GO:0008152 GO:0016491	K19329
DN20958_c1_g2_i2	GO:0005488 GO:0008152 GO:0016491	K19329
DN14210_c0_g1_i1	-	K19327
DN22126_c0_g1_i1	GO:0005575 GO:0009793	K19323
DN21611_c0_g1_i1	GO:0005737 GO:0004826 GO:0005524 GO:0006432	K19307
DN10100_c0_g1_i1	GO:0005737 GO:0004826 GO:0005524 GO:0006432	K19307
DN11952_c0_g1_i1	GO:0005737 GO:0004826 GO:0005524 GO:0006432	K19307
DN19244_c0_g1_i2	GO:0008168 GO:0008152	K19306
DN14574_c0_g1_i3	GO:0004674 GO:0008967	K19269
DN21538_c0_g2_i1	-	K19269
DN20627_c0_g1_i5	GO:0005575	K19219
DN20627_c0_g1_i11	GO:0005575	K19219
DN13976_c0_g2_i1	GO:0005575 GO:0003674 GO:0008150	K19199
DN11651_c0_g2_i1	GO:0051744 GO:0015995 GO:0009507	K19073
DN17099_c0_g1_i2	GO:0009060 GO:0003674 GO:0005739 GO:0042542	K19054
DN17099_c0_g1_i1	GO:0009060 GO:0003674 GO:0005739 GO:0042542	K19054
DN14147_c1_g2_i1	GO:0005575 GO:0046621 GO:0048437 GO:0051865 GO:0008270 GO:0005515 GO:0004842	K19045
DN21395_c0_g1_i2	GO:0008270 GO:0005515	K19045
DN10161_c0_g1_i1	GO:0008270 GO:0005515	K19045
DN14671_c0_g1_i1	GO:0005575 GO:0046621 GO:0048437 GO:0051865 GO:0008270 GO:0005515 GO:0004842	K19045
DN14671_c0_g1_i3	GO:0005575 GO:0046621 GO:0048437 GO:0051865 GO:0008270 GO:0005515 GO:0004842	K19045
DN21395_c0_g1_i4	GO:0008270 GO:0005515	K19045
DN15617_c0_g2_i1	GO:0008270 GO:0005515	K19044
DN21798_c0_g1_i1	GO:0004842 GO:0005515	K19044
DN21798_c0_g1_i2	GO:0004842 GO:0005515	K19044
DN20765_c3_g2_i2	GO:0051603 GO:0051726 GO:0009561 GO:0055046 GO:0008270 GO:0005515	K19043
DN20765_c3_g5_i1	GO:0051603 GO:0051726 GO:0009561 GO:0055046 GO:0008270 GO:0005515	K19043
DN20765_c3_g2_i1	GO:0051603 GO:0051726 GO:0009561 GO:0055046 GO:0008270 GO:0005515	K19043
DN21644_c0_g1_i2	GO:0051726 GO:0009561 GO:0010498 GO:0055046 GO:0008270 GO:0005515 GO:0004842	K19043
DN21644_c0_g1_i5	GO:0051726 GO:0009561 GO:0010498 GO:0055046 GO:0008270 GO:0005515 GO:0004842	K19043
DN21644_c0_g1_i3	GO:0051726 GO:0009561 GO:0010498 GO:0055046 GO:0008270 GO:0005515 GO:0004842	K19043
DN16116_c0_g1_i1	GO:0005575 GO:0008150 GO:0008270 GO:0005515	K19042
DN20913_c1_g1_i1	GO:0008270 GO:0005515	K19042
DN12843_c0_g1_i1	GO:0005575 GO:0008150	K19042
DN21313_c0_g1_i2	GO:0005575 GO:0008150 GO:0008270 GO:0005515	K19042
DN16676_c0_g1_i1	GO:0005634 GO:0008150 GO:0008270 GO:0005515	K19042
DN21595_c3_g1_i2	GO:0005575 GO:0008150 GO:0008270 GO:0005515	K19042
DN16443_c0_g1_i2	GO:0005575 GO:0008150 GO:0008270 GO:0005515	K19042
DN21313_c0_g1_i1	GO:0005575 GO:0008150 GO:0008270 GO:0005515	K19042
DN17920_c0_g1_i1	GO:0005575 GO:0003674 GO:0008150	K19042
DN18344_c1_g1_i1	GO:0005575 GO:0003674 GO:0008150	K19042
DN18297_c1_g1_i3	GO:0008270 GO:0005515	K19041
DN14356_c0_g1_i3	GO:0008270 GO:0005515	K19041
DN14356_c0_g1_i2	GO:0008270 GO:0005515	K19041
DN8419_c0_g1_i1	GO:0008270 GO:0005515	K19040
DN21853_c3_g3_i1	GO:0008270 GO:0005515	K19040
DN23082_c0_g1_i1	GO:0008270 GO:0005515	K19040
DN21369_c1_g1_i1	GO:0008270 GO:0005515	K19040
DN10755_c0_g1_i1	GO:0008270 GO:0005515	K19039
DN132_c0_g1_i1	GO:0005575 GO:0008150 GO:0008270 GO:0005515	K19039
DN10298_c0_g1_i1	GO:0008270 GO:0005515	K19038
DN9040_c0_g1_i1	GO:0004842 GO:0008270 GO:0005515	K19037
DN15405_c0_g1_i1	GO:0003674 GO:0008150	K19035
DN15048_c0_g1_i1	-	K19034
DN14828_c1_g1_i1	GO:0003735 GO:0006412 GO:0005840 GO:0009507	K19032
DN14828_c1_g1_i2	GO:0003735 GO:0009535 GO:0006412	K19032
DN16351_c0_g1_i1	GO:0003735 GO:0009535 GO:0006412	K19032
DN7655_c0_g1_i1	-	K19027
DN15441_c0_g2_i1	-	K19027
DN95_c0_g1_i1	-	K19027
DN21383_c1_g3_i1	GO:0005575 GO:0008150	K19026
DN10191_c0_g1_i1	GO:0005575 GO:0008150	K19026
DN21383_c1_g1_i1	GO:0005575 GO:0008150	K19026
DN20948_c0_g2_i4	GO:0005575 GO:0008150	K19025
DN20948_c0_g2_i3	GO:0005575 GO:0008150	K19025
DN18779_c1_g1_i1	GO:0030131 GO:0006886 GO:0016192 GO:0005515	K19023
DN10737_c0_g1_i1	GO:0005575 GO:0008150 GO:0005488	K19022
DN21504_c2_g1_i2	GO:0005634	K18999
DN11742_c0_g2_i1	GO:0005634 GO:0008420	K18999
DN18715_c0_g1_i2	GO:0009628 GO:0009738 GO:0016481 GO:0003725 GO:0019204	K18998
DN18715_c0_g1_i1	GO:0009628 GO:0009738 GO:0016481 GO:0003725 GO:0019204	K18998
DN19845_c0_g1_i1	-	K18998
DN14903_c0_g1_i1	GO:0009507 GO:0008150 GO:0005524 GO:0003676 GO:0004386	K18995
DN13427_c0_g2_i2	GO:0009507 GO:0008150 GO:0005524 GO:0003676 GO:0004386	K18995
DN13427_c0_g3_i1	GO:0009507 GO:0008150 GO:0005524 GO:0003676 GO:0004386	K18995
DN14903_c0_g2_i1	GO:0009507 GO:0008150 GO:0005524 GO:0003676 GO:0004386	K18995
DN18958_c0_g2_i1	GO:0009579 GO:0009941 GO:0009570 GO:0010319 GO:0048046 GO:0008270 GO:0009409 GO:0016491	K18980
DN21806_c1_g1_i1	GO:0008270	K18932
DN15210_c0_g1_i3	GO:0008150 GO:0008270 GO:0005886	K18932
DN15210_c0_g1_i5	GO:0008150 GO:0008270 GO:0005886	K18932
DN15210_c0_g1_i1	GO:0008150 GO:0008270 GO:0005886	K18932
DN15210_c0_g1_i4	GO:0008150 GO:0008270 GO:0005886	K18932
DN21958_c3_g1_i3	GO:0003824 GO:0009055 GO:0005488 GO:0008152 GO:0005886	K18914
DN18204_c1_g1_i1	GO:0005575 GO:0008150 GO:0016798	K18881
DN20943_c0_g1_i1	GO:0004165 GO:0009062 GO:0080024 GO:0080026	K18880
DN20943_c0_g1_i5	GO:0004165 GO:0009062 GO:0080024 GO:0080026	K18880
DN16420_c0_g1_i1	GO:0005575 GO:0004806 GO:0006629 GO:0004871	K18875
DN21544_c0_g1_i6	GO:0006970 GO:0005829 GO:0001666 GO:0045333 GO:0004022	K18857
DN21544_c0_g1_i1	GO:0006970 GO:0005829 GO:0001666 GO:0045333 GO:0004022	K18857
DN24033_c0_g1_i1	GO:0005575 GO:0008757 GO:0009944 GO:0051749	K18848
DN20728_c2_g1_i2	GO:0003700 GO:0006355	K18835
DN20409_c0_g2_i1	GO:0003700 GO:0006355	K18834
DN20409_c0_g1_i2	GO:0006355 GO:0009863 GO:0016563 GO:0045941 GO:0003700 GO:0008270	K18834
DN126_c0_g1_i1	GO:0005575 GO:0003674 GO:0008150	K18826
DN126_c0_g2_i1	GO:0005575 GO:0003674 GO:0008150	K18826
DN10800_c0_g1_i1	GO:0005575 GO:0016758 GO:0016051	K18819
DN20724_c1_g1_i2	GO:0005575 GO:0016758 GO:0016051	K18819
DN20724_c1_g2_i1	GO:0005575 GO:0016758 GO:0016051	K18819
DN21776_c2_g1_i2	GO:0042542 GO:0016051 GO:0005575 GO:0016758 GO:0009408 GO:0009644	K18819
DN21776_c2_g2_i2	GO:0042542 GO:0016051 GO:0005575 GO:0016758 GO:0009408 GO:0009644	K18819
DN13939_c0_g1_i1	GO:0004693 GO:0051726	K18812
DN3010_c0_g1_i1	GO:0016538 GO:0009744 GO:0005515 GO:0000080 GO:0051726	K18810
DN20870_c0_g1_i2	GO:0003674 GO:0008150 GO:0012505	K18801
DN20870_c0_g2_i1	GO:0003674 GO:0008150 GO:0012505	K18801
DN12093_c0_g1_i2	GO:0005737 GO:0009826 GO:0048759 GO:0010487 GO:0009926 GO:0016768	K18787
DN12093_c0_g2_i1	GO:0005737 GO:0009826 GO:0048759 GO:0010487 GO:0009926 GO:0016768	K18787
DN12876_c0_g1_i2	GO:0005737 GO:0009826 GO:0048759 GO:0010487 GO:0009926 GO:0016768	K18787
DN21903_c0_g1_i1	GO:0004540 GO:0003723 GO:0009507	K18758
DN19476_c2_g1_i4	GO:0009507	K18757
DN19476_c2_g3_i2	GO:0009507	K18757
DN19476_c2_g1_i3	GO:0008150 GO:0003674 GO:0009507	K18757
DN17054_c0_g1_i1	GO:0008150 GO:0005829 GO:0003674 GO:0005634	K18757
DN19476_c2_g1_i1	GO:0008150 GO:0003674 GO:0009507	K18757
DN19476_c2_g3_i1	GO:0009507	K18757
DN16518_c0_g1_i1	-	K18756
DN16518_c0_g1_i2	-	K18756
DN4841_c0_g1_i1	GO:0005737 GO:0009409 GO:0005634 GO:0032508 GO:0003676	K18754
DN6579_c0_g2_i1	GO:0005575 GO:0003676	K18754
DN6579_c0_g3_i1	GO:0005575 GO:0003676	K18754
DN21369_c2_g1_i5	GO:0005737 GO:0008565 GO:0000059 GO:0005643	K18752
DN15952_c0_g1_i1	GO:0005575 GO:0003674 GO:0008150	K18749
DN15952_c0_g1_i2	GO:0005575 GO:0003674 GO:0008150	K18749
DN15952_c0_g1_i3	GO:0005575 GO:0003674 GO:0008150	K18749
DN15952_c0_g1_i4	GO:0005575 GO:0003674 GO:0008150	K18749
DN20326_c1_g3_i2	GO:0005575 GO:0003674 GO:0008150	K18749
DN20326_c1_g3_i1	GO:0005575 GO:0003674 GO:0008150	K18749
DN20571_c0_g7_i1	GO:0006139 GO:0008408 GO:0003723 GO:0005622	K18740
DN13768_c0_g1_i1	-	K18735
DN11741_c0_g1_i2	-	K18734
DN21556_c0_g1_i1	GO:0005575 GO:0003674 GO:0008150	K18732
DN18902_c1_g1_i2	GO:0005575 GO:0003674 GO:0008150	K18732
DN18902_c1_g1_i1	GO:0005575 GO:0003674 GO:0008150	K18732
DN20783_c0_g1_i1	GO:0009507	K18730
DN4575_c0_g1_i1	GO:0003700 GO:0006355 GO:0005634	K18730
DN8401_c0_g1_i1	GO:0005575 GO:0008150	K18726
DN20100_c0_g1_i3	GO:0005575 GO:0008150	K18726
DN20100_c0_g1_i1	GO:0005575 GO:0008150	K18726
DN12795_c0_g1_i1	GO:0009793 GO:0003674	K18723
DN15677_c1_g1_i1	GO:0008654 GO:0004605 GO:0010276 GO:0016020 GO:0010189	K18678
DN11803_c0_g1_i1	GO:0005737 GO:0046835 GO:0004335 GO:0005524 GO:0006012	K18677
DN20257_c2_g2_i4	GO:0004335 GO:0005524	K18674
DN19638_c0_g1_i2	GO:0005829 GO:0016301	K18670
DN17150_c0_g1_i2	GO:0008150 GO:0003674 GO:0009507	K18667
DN16472_c0_g1_i1	GO:0005575 GO:0008150 GO:0003676	K18667
DN18435_c0_g1_i5	-	K18666
DN18435_c0_g1_i2	-	K18666
DN24343_c0_g1_i1	GO:0008026 GO:0003676 GO:0005524	K18663
DN13619_c0_g2_i1	-	K18663
DN18173_c1_g2_i2	GO:0003824 GO:0016208 GO:0016020 GO:0008152	K18660
DN18173_c1_g2_i1	GO:0003824 GO:0016208 GO:0016020 GO:0008152	K18660
DN19331_c0_g1_i3	GO:0005737 GO:0016973 GO:0009737 GO:0008026 GO:0005635 GO:0003724 GO:0008186 GO:0009409 GO:0009408	K18655
DN12352_c1_g1_i1	GO:0008934 GO:0010347 GO:0006790 GO:0008441	K18649
DN20020_c2_g1_i1	GO:0005575 GO:0008150 GO:0005515	K18647
DN20020_c2_g1_i2	GO:0005575 GO:0008150 GO:0005515	K18647
DN20020_c2_g1_i3	GO:0005575 GO:0008150 GO:0005515	K18647
DN20020_c2_g1_i4	GO:0005575 GO:0008150 GO:0005515	K18647
DN19476_c2_g2_i2	GO:0005575 GO:0008150 GO:0005515	K18647
DN19476_c2_g2_i1	GO:0005575 GO:0008150 GO:0005515	K18647
DN19164_c2_g1_i11	GO:0005834 GO:0080008 GO:0000166	K18643
DN19164_c2_g1_i4	GO:0005834 GO:0080008 GO:0000166	K18643
DN19164_c2_g1_i3	GO:0005834 GO:0080008 GO:0000166	K18643
DN19164_c2_g1_i5	GO:0005834 GO:0080008 GO:0000166	K18643
DN19164_c2_g1_i8	GO:0005834 GO:0080008 GO:0000166	K18643
DN10486_c0_g1_i1	GO:0000914 GO:0007108 GO:0003674 GO:0009574 GO:0005875	K18636
DN14287_c0_g1_i1	GO:0000914 GO:0007108 GO:0003674 GO:0009574 GO:0005875	K18636
DN12225_c0_g1_i1	GO:0005575 GO:0003674 GO:0008150	K18635
DN19851_c0_g2_i3	GO:0003674 GO:0008150	K18635
DN19851_c0_g2_i2	GO:0003674 GO:0008150	K18635
DN13220_c0_g1_i1	-	K18635
DN16175_c0_g1_i2	-	K18635
DN13211_c0_g1_i1	-	K18635
DN15607_c0_g1_i2	GO:0005575	K18633
DN15550_c0_g1_i2	GO:0005575	K18633
DN15550_c0_g1_i1	GO:0005575	K18633
DN17510_c0_g1_i1	GO:0008150 GO:0003674 GO:0009507	K18624
DN17510_c0_g1_i3	GO:0008150 GO:0003674 GO:0009507	K18624
DN17510_c0_g1_i2	GO:0008150 GO:0003674 GO:0009507	K18624
DN19178_c0_g1_i2	GO:0048046 GO:0006751 GO:0003840 GO:0006979 GO:0016756	K18592
DN21333_c0_g1_i2	GO:0005773 GO:0006805 GO:0006751 GO:0003840 GO:0016756	K18592
DN15532_c0_g1_i1	GO:0008150 GO:0003674 GO:0009507	K18588
DN10394_c0_g1_i1	GO:0006744 GO:0003674 GO:0005739	K18587
DN19299_c0_g1_i3	GO:0006744 GO:0003674	K18586
DN19299_c0_g1_i1	GO:0006744 GO:0003674	K18586
DN16455_c0_g1_i1	GO:0010090 GO:0007015 GO:0009825 GO:0005200 GO:0005885	K18584
DN16455_c0_g1_i3	GO:0010090 GO:0007015 GO:0009825 GO:0005200 GO:0005885	K18584
DN21917_c2_g3_i1	GO:0005773 GO:0043169 GO:0005975 GO:0004553	K18577
DN11700_c0_g1_i1	GO:0008152 GO:0005524 GO:0005739 GO:0016491	K18532
DN14086_c0_g1_i1	GO:0008696 GO:0046654 GO:0009507	K18482
DN11619_c0_g1_i1	GO:0008696 GO:0046654 GO:0009507	K18482
DN18185_c0_g1_i2	GO:0008168 GO:0008150 GO:0005515	K18477
DN20852_c0_g2_i1	GO:0032313 GO:0005097 GO:0005622	K18469
DN20852_c0_g3_i1	GO:0032313 GO:0005097 GO:0005622	K18469
DN20852_c0_g3_i2	GO:0032313 GO:0005097 GO:0005622	K18469
DN19049_c0_g1_i4	GO:0005575 GO:0006886 GO:0042147	K18468
DN20911_c0_g1_i1	GO:0005575 GO:0006886 GO:0042147	K18468
DN15237_c0_g1_i1	GO:0005792 GO:0005771 GO:0008333 GO:0004722 GO:0006623 GO:0030904	K18467
DN19423_c0_g1_i1	GO:0006886 GO:0003674 GO:0042147	K18466
DN16791_c0_g1_i1	GO:0006886 GO:0003674 GO:0042147	K18466
DN19423_c0_g2_i1	GO:0006886 GO:0003674 GO:0042147	K18466
DN9861_c0_g1_i1	-	K18460
DN20261_c0_g1_i1	GO:0047884 GO:0009507	K18453
DN19170_c0_g1_i5	GO:0080042 GO:0080041 GO:0008150 GO:0009507	K18447
DN19170_c0_g1_i6	GO:0080042 GO:0080041 GO:0008150 GO:0009507	K18447
DN19170_c0_g1_i2	GO:0080042 GO:0080041 GO:0008150 GO:0009507	K18447
DN19170_c0_g1_i3	GO:0080042 GO:0080041 GO:0008150 GO:0009507	K18447
DN19170_c0_g1_i1	GO:0080042 GO:0080041 GO:0008150 GO:0009507	K18447
DN20005_c0_g1_i1	-	K18443
DN12393_c0_g1_i1	GO:0032012 GO:0009507 GO:0005488 GO:0005086	K18442
DN4074_c0_g2_i1	GO:0032012 GO:0005622 GO:0005488 GO:0005086	K18442
DN19935_c2_g2_i5	GO:0032012 GO:0005622 GO:0005488 GO:0005086	K18442
DN19935_c2_g2_i1	GO:0032012 GO:0005622 GO:0005488 GO:0005086	K18442
DN17498_c0_g1_i1	GO:0005737 GO:0000059 GO:0008262 GO:0005643 GO:0008283	K18423
DN17498_c0_g1_i2	GO:0005737 GO:0000059 GO:0008262 GO:0005643 GO:0008283	K18423
DN13196_c0_g1_i1	GO:0005575 GO:0009616 GO:0003724	K18422
DN18375_c0_g1_i2	GO:0004527 GO:0009507	K18417
DN18375_c0_g1_i1	-	K18417
DN14985_c0_g1_i1	GO:0004527 GO:0009507	K18416
DN16060_c0_g1_i1	GO:0005739	K18404
DN18818_c0_g1_i1	GO:0008150 GO:0003674 GO:0009507	K18401
DN18818_c0_g1_i2	GO:0008150 GO:0003674 GO:0009507	K18401
DN18818_c0_g1_i3	GO:0008150 GO:0003674 GO:0009507	K18401
DN16511_c0_g1_i1	GO:0005575 GO:0003824	K18368
DN11068_c0_g1_i1	GO:0008150 GO:0008234	K18342
DN18035_c0_g1_i1	-	K18342
DN18450_c0_g1_i1	GO:0008419 GO:0005575 GO:0004722 GO:0009790	K18328
DN13165_c0_g1_i2	GO:0004527 GO:0008150 GO:0008270 GO:0003676 GO:0005622	K18327
DN15583_c0_g1_i1	GO:0004527 GO:0003676 GO:0005622	K18327
DN15583_c0_g1_i4	GO:0004527 GO:0003676 GO:0005622	K18327
DN15583_c0_g1_i2	GO:0004527 GO:0003676 GO:0005622	K18327
DN15583_c0_g1_i3	GO:0004527 GO:0003676 GO:0005622	K18327
DN20807_c0_g2_i1	GO:0008150 GO:0003674 GO:0009507	K18270
DN15759_c0_g1_i1	GO:0005575 GO:0003674 GO:0008150	K18270
DN20807_c0_g1_i1	GO:0008150 GO:0003674 GO:0009507	K18270
DN15441_c0_g1_i1	GO:0008150 GO:0003674 GO:0009507	K18270
DN20991_c0_g1_i1	GO:0006855 GO:0016020 GO:0015297 GO:0009507 GO:0015238	K18213
DN21482_c0_g1_i9	GO:0006855 GO:0016020 GO:0015297 GO:0015238	K18213
DN18773_c0_g2_i1	GO:0000911 GO:0016192 GO:0051707 GO:0000299 GO:0009612 GO:0006944 GO:0005886 GO:0005484 GO:0009504	K18211
DN18773_c0_g1_i1	GO:0000911 GO:0016192 GO:0051707 GO:0000299 GO:0009612 GO:0006944 GO:0005886 GO:0005484 GO:0009504	K18211
DN15089_c0_g1_i1	GO:0008150 GO:0051990 GO:0009055	K18204
DN15089_c0_g1_i2	GO:0008150 GO:0051990 GO:0009055	K18204
DN15089_c0_g1_i3	GO:0008150 GO:0051990 GO:0009055	K18204
DN13253_c0_g1_i1	GO:0005575 GO:0016829 GO:0008150	K18195
DN5156_c0_g1_i1	GO:0016829 GO:0005975	K18195
DN14050_c0_g1_i1	GO:0033615 GO:0005743 GO:0003674	K18192
DN14050_c0_g1_i5	GO:0033615 GO:0005743 GO:0003674	K18192
DN14050_c0_g1_i2	GO:0033615 GO:0005743 GO:0003674	K18192
DN17185_c2_g2_i1	GO:0003674 GO:0008150 GO:0012505	K18187
DN15563_c1_g1_i2	GO:0005575 GO:0003674 GO:0008150	K18185
DN15360_c0_g1_i2	GO:0005575 GO:0003674 GO:0008150	K18183
DN15360_c0_g1_i1	GO:0005575 GO:0003674 GO:0008150	K18183
DN21489_c0_g4_i1	GO:0008150 GO:0003674 GO:0009507	K18182
DN15992_c1_g1_i2	GO:0005575 GO:0003674 GO:0008150	K18179
DN15992_c1_g1_i3	GO:0005575 GO:0003674 GO:0008150	K18179
DN15992_c1_g1_i1	GO:0005575 GO:0003674 GO:0008150	K18179
DN13925_c0_g1_i1	GO:0005575 GO:0003674 GO:0008150	K18178
DN13268_c0_g1_i1	GO:0005575 GO:0003674 GO:0008150	K18177
DN18662_c0_g2_i2	GO:0005575 GO:0003674 GO:0008150	K18172
DN18662_c0_g2_i3	GO:0005575 GO:0003674 GO:0008150	K18172
DN4411_c0_g1_i1	GO:0003674 GO:0008150 GO:0005887	K18171
DN10989_c0_g1_i1	GO:0005575 GO:0003674 GO:0008150	K18171
DN21326_c3_g1_i1	GO:0003824	K18170
DN16371_c0_g1_i1	GO:0003824 GO:0005739	K18167
DN13397_c0_g1_i1	GO:0005575 GO:0003674 GO:0008150	K18164
DN20473_c0_g2_i7	GO:0016740 GO:0009058	K18163
DN9620_c0_g1_i1	GO:0005575 GO:0008168 GO:0008152	K18162
DN7067_c0_g1_i1	GO:0008137 GO:0016020 GO:0008150 GO:0009055	K18160
DN21307_c0_g1_i5	GO:0008150 GO:0003674 GO:0005739	K18159
DN21307_c0_g1_i8	GO:0008150 GO:0003674 GO:0005739	K18159
DN21307_c0_g1_i12	GO:0008150 GO:0003674 GO:0005739	K18159
DN21307_c0_g1_i13	GO:0008150 GO:0003674 GO:0005739	K18159
DN21017_c0_g4_i2	GO:0019375 GO:0005741 GO:0050665	K18158
DN21907_c0_g1_i1	GO:0005575 GO:0005488	K18156
DN21907_c0_g2_i1	GO:0005575 GO:0005488	K18156
DN17661_c0_g1_i1	GO:0006508 GO:0047652 GO:0008237	K18151
DN6850_c0_g1_i1	-	K18134
DN6850_c0_g2_i1	GO:0008150 GO:0016757	K18134
DN14019_c0_g1_i1	GO:0004616 GO:0030267 GO:0009507	K18121
DN18523_c0_g1_i1	GO:0005829 GO:0003858 GO:0004616 GO:0006979	K18121
DN16508_c0_g1_i2	GO:0005575 GO:0016311 GO:0004725	K18081
DN15155_c0_g1_i1	GO:0006468 GO:0046685 GO:0004725 GO:0030611	K18065
DN15024_c0_g2_i1	GO:0015116	K18059
DN15024_c0_g1_i1	-	K18059
DN10610_c0_g1_i1	GO:0005575 GO:0016311 GO:0004725	K18045
DN17013_c0_g2_i1	GO:0005575 GO:0016311 GO:0004725	K18045
DN17013_c0_g2_i2	GO:0005575 GO:0016311 GO:0004725	K18045
DN17013_c0_g2_i3	GO:0005575 GO:0016311 GO:0004725	K18045
DN17013_c0_g1_i4	GO:0005575 GO:0016311 GO:0004725	K18045
DN20673_c1_g4_i2	GO:0005737 GO:0005634 GO:0004725 GO:0007243	K18039
DN14868_c0_g1_i1	GO:0050454 GO:0008150 GO:0009507	K18010
DN14868_c0_g1_i2	GO:0050454 GO:0008150 GO:0009507	K18010
DN14868_c0_g3_i1	GO:0050454 GO:0008150 GO:0009507	K18010
DN16386_c1_g1_i1	GO:0005575 GO:0008150 GO:0005509	K17991
DN20109_c0_g1_i1	GO:0005737 GO:0008150 GO:0008270	K17987
DN21486_c0_g2_i1	GO:0009507 GO:0008150 GO:0000166	K17985
DN21486_c0_g1_i1	GO:0009507 GO:0008150 GO:0000166	K17985
DN21486_c0_g1_i5	GO:0009507 GO:0008150 GO:0000166	K17985
DN17023_c0_g2_i1	GO:0005575 GO:0008150 GO:0005488	K17973
DN17023_c0_g3_i1	GO:0005575 GO:0008150 GO:0005488	K17973
DN16660_c0_g1_i3	GO:0005575 GO:0008080 GO:0008152	K17972
DN16660_c0_g1_i1	GO:0005575 GO:0008080 GO:0008152	K17972
DN15857_c0_g1_i1	GO:0005739 GO:0005777 GO:0016559 GO:0007005	K17969
DN15857_c0_g1_i2	GO:0005739 GO:0005777 GO:0016559 GO:0007005	K17969
DN7678_c0_g1_i1	GO:0005575 GO:0003674 GO:0008150	K17968
DN7678_c0_g2_i1	GO:0005575 GO:0003674 GO:0008150	K17968
DN14986_c0_g1_i1	GO:0003674 GO:0008150	K17966
DN18119_c0_g3_i1	GO:0009793	K17964
DN18119_c0_g2_i1	GO:0009793	K17964
DN4864_c0_g1_i2	GO:0005575	K17964
DN18119_c0_g1_i1	GO:0009793	K17964
DN10120_c0_g1_i1	GO:0019825	K17961
DN14974_c0_g1_i1	GO:0019825	K17961
DN19800_c0_g2_i2	GO:0003723	K17943
DN16261_c0_g2_i1	-	K17943
DN15600_c0_g1_i1	GO:0005575 GO:0008150 GO:0003723	K17943
DN15600_c0_g1_i5	GO:0005575 GO:0008150 GO:0003723	K17943
DN16261_c0_g1_i1	-	K17943
DN16376_c0_g2_i1	GO:0005575 GO:0035091 GO:0007242	K17925
DN16376_c0_g2_i2	GO:0005575 GO:0035091 GO:0007242	K17925
DN18558_c1_g3_i1	GO:0035091 GO:0007242	K17925
DN16376_c0_g1_i2	GO:0005575 GO:0035091 GO:0007242	K17925
DN16376_c0_g1_i3	GO:0005575 GO:0035091 GO:0007242	K17925
DN16376_c0_g1_i1	GO:0005575 GO:0035091 GO:0007242	K17925
DN21078_c0_g1_i1	GO:0006896 GO:0005792 GO:0010252 GO:0005771 GO:0008333 GO:0048364 GO:0006623 GO:0030904 GO:0007242 GO:0009958	K17917
DN21078_c0_g1_i3	GO:0006896 GO:0005792 GO:0010252 GO:0005771 GO:0008333 GO:0048364 GO:0006623 GO:0030904 GO:0007242 GO:0009958	K17917
DN17890_c0_g1_i7	GO:0003674 GO:0008150	K17908
DN17890_c0_g1_i2	GO:0003674 GO:0008150	K17908
DN20590_c1_g1_i2	GO:0006914	K17907
DN21405_c0_g2_i3	GO:0005575 GO:0003674 GO:0008150	K17906
DN6719_c0_g1_i1	GO:0003700 GO:0006355 GO:0005634	K17895
DN19432_c0_g1_i1	GO:0009536 GO:0031930 GO:0009916 GO:0005739 GO:0045333 GO:0009409 GO:0055114	K17893
DN18145_c0_g1_i1	GO:0010230 GO:0005740 GO:0009916 GO:0055114	K17893
DN18145_c0_g2_i1	GO:0010230 GO:0005740 GO:0009916 GO:0055114	K17893
DN18723_c1_g1_i2	GO:0009579 GO:0009916 GO:0009658 GO:0009266 GO:0016117 GO:0009644	K17893
DN12351_c0_g1_i1	GO:0009536 GO:0031930 GO:0009916 GO:0005739 GO:0045333 GO:0009409 GO:0055114	K17893
DN17944_c0_g4_i1	GO:0008937 GO:0030385 GO:0009507	K17892
DN17944_c0_g2_i1	GO:0008937 GO:0030385 GO:0009507	K17892
DN17944_c1_g2_i3	GO:0008937 GO:0030385 GO:0009507	K17892
DN7025_c0_g1_i1	GO:0005834 GO:0007275 GO:0000166	K17890
DN16179_c0_g1_i6	GO:0005575 GO:0005215 GO:0006914 GO:0004839	K17888
DN8629_c0_g1_i1	GO:0008150 GO:0005739 GO:0010945	K17879
DN22779_c0_g1_i1	-	K17878
DN20324_c1_g5_i2	GO:0031304 GO:0010287 GO:0003954	K17872
DN15675_c0_g1_i1	GO:0031304 GO:0003954	K17871
DN15675_c0_g2_i2	GO:0031304 GO:0003954	K17871
DN16522_c0_g2_i6	GO:0031314 GO:0015036	K17871
DN15954_c0_g1_i3	GO:0031314 GO:0003954 GO:0015036	K17871
DN4534_c0_g1_i1	GO:0008150 GO:0080008 GO:0000166	K17868
DN21615_c0_g4_i3	GO:0005575 GO:0003674 GO:0008150	K17867
DN20252_c0_g1_i2	GO:0005575 GO:0031072 GO:0006457	K17867
DN21615_c0_g3_i4	GO:0005575 GO:0003674 GO:0008150	K17867
DN12285_c0_g1_i2	GO:0005575 GO:0003674 GO:0008150	K17866
DN20279_c1_g4_i1	GO:0005575 GO:0008131	K17839
DN14677_c0_g1_i1	GO:0046592 GO:0006598 GO:0005777 GO:0008131	K17839
DN20054_c0_g2_i1	GO:0008150	K17824
DN20054_c0_g1_i3	GO:0008150	K17824
DN20489_c3_g6_i2	GO:0005575 GO:0003674 GO:0008150	K17822
DN18721_c3_g1_i5	GO:0005575 GO:0003674 GO:0008150	K17822
DN18721_c3_g1_i3	GO:0005575 GO:0003674 GO:0008150	K17822
DN19243_c0_g1_i2	GO:0005634 GO:0003674 GO:0009734	K17822
DN19243_c0_g1_i1	GO:0005634 GO:0003674 GO:0009734	K17822
DN18341_c0_g1_i1	GO:0008150 GO:0003674 GO:0009507	K17815
DN20367_c0_g1_i4	GO:0009507	K17808
DN17938_c0_g1_i5	GO:0008150 GO:0003674 GO:0009507	K17808
DN17938_c0_g1_i6	GO:0008150 GO:0003674 GO:0009507	K17808
DN17938_c0_g1_i1	GO:0008150 GO:0003674 GO:0009507	K17808
DN12885_c0_g1_i1	GO:0005575 GO:0003674 GO:0008150	K17808
DN19383_c0_g2_i2	GO:0003674 GO:0008150 GO:0012505	K17807
DN15219_c0_g1_i2	GO:0008150	K17805
DN20257_c1_g1_i1	GO:0008150	K17805
DN15219_c0_g1_i1	GO:0008150	K17805
DN12261_c0_g1_i1	GO:0008150	K17805
DN15546_c0_g1_i1	GO:0015462 GO:0006626 GO:0005744	K17804
DN18708_c0_g3_i5	GO:0005509 GO:0005739	K17800
DN18708_c0_g3_i3	GO:0005509 GO:0005739	K17800
DN14391_c0_g1_i3	GO:0008150 GO:0003674 GO:0009507	K17796
DN14391_c0_g1_i1	GO:0008150 GO:0003674 GO:0009507	K17796
DN10711_c0_g1_i1	GO:0015031 GO:0015450 GO:0005741 GO:0005744	K17795
DN20932_c0_g1_i3	GO:0015031 GO:0015450 GO:0005741 GO:0005744	K17795
DN20932_c0_g1_i1	GO:0015031 GO:0015450 GO:0005741 GO:0005744	K17795
DN20932_c0_g1_i2	GO:0015031 GO:0015450 GO:0005741 GO:0005744	K17795
DN21967_c0_g2_i1	GO:0015031 GO:0015450 GO:0005744	K17794
DN16502_c1_g3_i1	GO:0006626 GO:0015450 GO:0005744	K17794
DN12818_c0_g1_i1	GO:0015031 GO:0009793 GO:0015450 GO:0005744	K17790
DN14398_c0_g1_i2	GO:0015031 GO:0009527 GO:0015450 GO:0005744 GO:0045271	K17790
DN17292_c1_g1_i1	GO:0015031 GO:0009941 GO:0015450 GO:0005744	K17790
DN16792_c0_g1_i1	GO:0015031 GO:0009527 GO:0015450 GO:0005744	K17790
DN16792_c0_g1_i2	GO:0015031 GO:0009527 GO:0015450 GO:0005744	K17790
DN16576_c0_g3_i3	GO:0008150 GO:0003674 GO:0005739	K17785
DN16576_c0_g3_i2	GO:0008150 GO:0003674 GO:0005739	K17785
DN19575_c0_g1_i1	GO:0008150 GO:0003674 GO:0005739	K17784
DN10889_c0_g1_i1	GO:0016972 GO:0055114	K17783
DN17491_c1_g1_i1	GO:0008150 GO:0003674 GO:0009507	K17782
DN14111_c0_g1_i1	GO:0005758 GO:0006626 GO:0015450 GO:0005743	K17781
DN14111_c0_g2_i1	GO:0005758 GO:0006626 GO:0015450 GO:0005743	K17781
DN15940_c0_g1_i1	GO:0005758 GO:0006626 GO:0015450 GO:0005743	K17780
DN15940_c0_g1_i3	GO:0005758 GO:0006626 GO:0015450 GO:0005743	K17780
DN15940_c0_g1_i2	GO:0005758 GO:0006626 GO:0015450 GO:0005743	K17780
DN15252_c0_g1_i1	GO:0005758 GO:0006626 GO:0015450 GO:0005743	K17778
DN14659_c0_g1_i2	GO:0005758 GO:0006626 GO:0015450 GO:0005743	K17778
DN14659_c0_g1_i1	GO:0005758 GO:0006626 GO:0015450 GO:0005743	K17778
DN13928_c0_g1_i1	GO:0005758 GO:0006626 GO:0015450 GO:0009793 GO:0005743	K17777
DN13928_c0_g2_i1	GO:0005758 GO:0006626 GO:0015450 GO:0009793 GO:0005743	K17777
DN17369_c0_g1_i1	GO:0005743 GO:0006626 GO:0009536 GO:0003674 GO:0005741	K17776
DN10907_c0_g1_i2	GO:0006886 GO:0015450 GO:0005741	K17771
DN15112_c0_g2_i1	GO:0005742 GO:0006626 GO:0015450 GO:0009536	K17769
DN15112_c0_g3_i1	GO:0005742 GO:0006626 GO:0015450 GO:0009536	K17769
DN15112_c0_g1_i1	GO:0005742 GO:0006626 GO:0015450 GO:0009536	K17769
DN17521_c0_g1_i3	GO:0004028 GO:0051287 GO:0006540 GO:0009450 GO:0006800 GO:0009416 GO:0005759 GO:0009408 GO:0004777	K17761
DN17521_c0_g1_i2	GO:0004028 GO:0051287 GO:0006540 GO:0009450 GO:0006800 GO:0009416 GO:0005759 GO:0009408 GO:0004777	K17761
DN20052_c0_g2_i3	GO:0008615 GO:0004733 GO:0042817	K17759
DN20052_c0_g1_i1	GO:0008615 GO:0004733 GO:0042817	K17759
DN12129_c0_g1_i1	GO:0008150 GO:0009507	K17757
DN20414_c3_g1_i2	GO:0046577 GO:0009055 GO:0005792	K17756
DN5651_c0_g1_i1	GO:0005575 GO:0050660 GO:0016614 GO:0009055	K17756
DN20478_c0_g1_i6	GO:0004033 GO:0019853 GO:0010349	K17744
DN21289_c1_g3_i7	GO:0004222 GO:0005750 GO:0005741 GO:0006508 GO:0005759 GO:0005758	K17732
DN21289_c1_g3_i1	GO:0004222 GO:0005750 GO:0005741 GO:0006508 GO:0005759 GO:0005758	K17732
DN18796_c0_g1_i2	GO:0004416 GO:0019243	K17725
DN18796_c0_g1_i3	GO:0004416 GO:0019243	K17725
DN18796_c0_g1_i4	GO:0004416 GO:0019243	K17725
DN11933_c0_g1_i1	GO:0008150 GO:0009507	K17710
DN19486_c0_g1_i1	GO:0005575 GO:0008150	K17710
DN13162_c0_g1_i1	-	K17710
DN19104_c3_g1_i1	GO:0005794 GO:0005375 GO:0010119 GO:0015662 GO:0009873	K17686
DN18586_c0_g1_i1	GO:0015662 GO:0010273	K17686
DN16742_c0_g1_i1	GO:0005524 GO:0016887	K17681
DN21922_c1_g2_i9	GO:0005524 GO:0016887 GO:0009505	K17681
DN18358_c0_g1_i2	GO:0003678 GO:0006260 GO:0005524 GO:0003676	K17680
DN17832_c0_g1_i3	GO:0005575 GO:0008150 GO:0008026 GO:0003676 GO:0005524	K17679
DN19756_c0_g3_i2	GO:0005575 GO:0008150 GO:0008026 GO:0003676 GO:0005524	K17679
DN9594_c1_g2_i1	GO:0004004 GO:0016070 GO:0009561 GO:0005739 GO:0009555	K17675
DN12626_c0_g2_i1	GO:0004004 GO:0008150 GO:0005739 GO:0003676 GO:0005524	K17675
DN15809_c0_g1_i1	GO:0008150 GO:0003674 GO:0005739	K17662
DN17872_c0_g2_i1	GO:0005829 GO:0009860 GO:0003674 GO:0009846	K17637
DN17872_c0_g1_i1	GO:0005829 GO:0009860 GO:0003674 GO:0009846	K17637
DN12825_c0_g1_i1	GO:0016787 GO:0005739	K17623
DN12825_c0_g1_i2	GO:0016787 GO:0005739	K17623
DN16361_c0_g1_i1	GO:0005575 GO:0006470 GO:0030946	K17622
DN16369_c0_g2_i1	GO:0005575 GO:0003674 GO:0008150	K17619
DN16369_c0_g1_i1	GO:0005575 GO:0003674 GO:0008150	K17619
DN17973_c0_g1_i1	GO:0005634 GO:0006464 GO:0004721	K17618
DN17973_c0_g1_i2	GO:0005634 GO:0006464 GO:0004721	K17618
DN21417_c0_g1_i1	GO:0005575 GO:0008150 GO:0016791	K17616
DN15789_c0_g1_i1	GO:0008150 GO:0005634 GO:0016791 GO:0000775	K17616
DN14900_c0_g1_i3	GO:0051026 GO:0000794 GO:0003677	K17616
DN14900_c0_g1_i8	GO:0051026 GO:0000794 GO:0003677	K17616
DN17906_c3_g1_i3	GO:0005575 GO:0008150 GO:0005488	K17613
DN18415_c0_g1_i1	GO:0005575 GO:0046686 GO:0016209 GO:0016491	K17609
DN19781_c0_g1_i2	GO:0005575 GO:0046686 GO:0016209 GO:0016491	K17609
DN20522_c3_g1_i1	GO:0005575 GO:0046686 GO:0016209 GO:0016491	K17609
DN8473_c0_g1_i1	GO:0005575 GO:0045454	K17609
DN19781_c0_g1_i1	GO:0005575 GO:0046686 GO:0016209 GO:0016491	K17609
DN13685_c0_g1_i1	GO:0005575 GO:0003674 GO:0008150	K17607
DN21769_c0_g1_i2	GO:0005575 GO:0008601 GO:0009409 GO:0009408	K17606
DN21566_c2_g1_i2	GO:0019211 GO:0005575 GO:0008150	K17605
DN21566_c2_g1_i1	GO:0019211 GO:0005575 GO:0008150	K17605
DN21989_c1_g2_i3	GO:0005575 GO:0009639	K17604
DN19310_c1_g3_i2	GO:0010018 GO:0003700 GO:0005634 GO:0016563	K17604
DN20391_c2_g1_i2	GO:0005575 GO:0009639	K17604
DN20533_c0_g3_i1	GO:0005575 GO:0008150 GO:0008270	K17604
DN16689_c0_g2_i1	GO:0005575 GO:0009639	K17604
DN16689_c0_g2_i2	GO:0005575 GO:0009639	K17604
DN16689_c0_g2_i4	GO:0005575 GO:0009639	K17604
DN16689_c0_g2_i5	GO:0005575 GO:0009639	K17604
DN17302_c0_g4_i1	GO:0005575 GO:0009639	K17604
DN16164_c2_g1_i2	-	K17602
DN16164_c2_g1_i1	-	K17602
DN17737_c0_g7_i1	GO:0004674 GO:0006468 GO:0080008 GO:0004713 GO:0005524	K17601
DN8161_c0_g3_i1	GO:0004674 GO:0006468 GO:0080008 GO:0004713 GO:0005524	K17601
DN8161_c0_g2_i1	GO:0004674 GO:0006468 GO:0080008 GO:0004713 GO:0005524	K17601
DN24024_c0_g1_i1	-	K17600
DN11317_c0_g1_i1	-	K17600
DN17490_c1_g1_i1	-	K17600
DN1973_c0_g1_i1	GO:0008270 GO:0005524 GO:0005515	K17592
DN20577_c2_g2_i1	GO:0008270 GO:0005524 GO:0005515	K17592
DN14277_c0_g1_i1	GO:0009507 GO:0008150 GO:0005524 GO:0003677	K17592
DN21756_c0_g1_i5	GO:0016070 GO:0005575 GO:0005515	K17583
DN21311_c0_g2_i3	GO:0005575 GO:0003674 GO:0008150	K17573
DN21345_c1_g1_i5	GO:0008150 GO:0003676 GO:0009507	K17569
DN21345_c1_g1_i3	GO:0008150 GO:0003676 GO:0009507	K17569
DN21345_c1_g2_i1	GO:0008150 GO:0003676 GO:0009507	K17569
DN14792_c1_g1_i1	GO:0006457 GO:0016272 GO:0051082	K17560
DN15586_c1_g1_i1	GO:0009790 GO:0032515 GO:0003674 GO:0000164	K17553
DN15586_c1_g2_i1	GO:0009790 GO:0032515 GO:0003674 GO:0000164	K17553
DN21613_c0_g2_i5	GO:0005575 GO:0008150 GO:0005515	K17550
DN11026_c0_g3_i1	GO:0010342 GO:0009793 GO:0016301 GO:0000914 GO:0008017	K17545
DN21662_c2_g1_i2	GO:0005575 GO:0004674 GO:0006468 GO:0004713 GO:0005524	K17541
DN17784_c0_g1_i1	GO:0009535 GO:0009941 GO:0003674 GO:0042742	K17525
DN17426_c0_g1_i2	GO:0005575 GO:0043169 GO:0005975 GO:0004568	K17525
DN17426_c0_g1_i9	GO:0005575 GO:0043169 GO:0005975 GO:0004568	K17525
DN17426_c0_g1_i4	GO:0005575 GO:0043169 GO:0005975 GO:0004568	K17525
DN17426_c0_g1_i8	GO:0005575 GO:0043169 GO:0005975 GO:0004568	K17525
DN12707_c0_g1_i1	GO:0003824 GO:0008150	K17508
DN13854_c0_g1_i1	GO:0003824	K17508
DN14748_c0_g4_i1	GO:0004722 GO:0009507	K17508
DN21561_c0_g2_i1	GO:0003824	K17508
DN14558_c0_g1_i1	GO:0003824	K17508
DN16150_c0_g1_i1	GO:0006470 GO:0008287 GO:0004722 GO:0009507	K17506
DN17386_c1_g1_i3	GO:0050832 GO:0004722 GO:0008287 GO:0009611 GO:0009507	K17506
DN19086_c0_g1_i1	GO:0008150 GO:0004722 GO:0005886	K17506
DN20250_c0_g3_i3	GO:0006470 GO:0008287 GO:0004722	K17506
DN18607_c0_g1_i1	GO:0008150 GO:0004722 GO:0005886	K17506
DN14240_c0_g1_i1	GO:0005575 GO:0004722	K17506
DN20250_c0_g2_i2	GO:0006470 GO:0008287 GO:0004722	K17506
DN20250_c0_g2_i3	GO:0006470 GO:0008287 GO:0004722	K17506
DN20751_c0_g1_i2	GO:0006470 GO:0004722 GO:0042742	K17506
DN20751_c0_g1_i1	GO:0006470 GO:0004722 GO:0042742	K17506
DN20751_c0_g2_i4	GO:0006470 GO:0008287 GO:0004722	K17506
DN18467_c0_g3_i1	GO:0004722	K17506
DN18467_c0_g5_i1	GO:0004722	K17506
DN20716_c0_g1_i2	GO:0004722	K17505
DN19940_c0_g1_i2	GO:0005575 GO:0008150 GO:0004722	K17500
DN19940_c0_g1_i1	GO:0005575 GO:0008150 GO:0004722	K17500
DN21861_c1_g2_i1	GO:0006470 GO:0004722 GO:0005886	K17499
DN19747_c0_g1_i3	GO:0005575 GO:0003674 GO:0008150	K17498
DN19747_c0_g1_i5	GO:0005575 GO:0003674 GO:0008150	K17498
DN19747_c0_g1_i6	GO:0005575 GO:0003674 GO:0008150	K17498
DN20260_c1_g1_i6	GO:0005737 GO:0019853 GO:0019307 GO:0004615	K17497
DN20260_c1_g1_i9	GO:0005737 GO:0019853 GO:0019307 GO:0004615	K17497
DN20260_c1_g1_i2	GO:0005737 GO:0019853 GO:0019307 GO:0004615	K17497
DN18676_c0_g1_i1	GO:0005743 GO:0009793 GO:0003674	K17496
DN18577_c0_g1_i1	GO:0005743 GO:0009793 GO:0003674	K17496
DN20034_c2_g4_i2	GO:0005575 GO:0008150 GO:0005488	K17491
DN21120_c1_g2_i1	GO:0005575 GO:0045454 GO:0015035 GO:0009055	K17479
DN4952_c0_g1_i1	GO:0045454 GO:0015035 GO:0009055	K17479
DN21120_c1_g2_i2	GO:0005575 GO:0045454 GO:0015035 GO:0009055	K17479
DN17413_c1_g1_i1	GO:0045454 GO:0015035 GO:0009055	K17479
DN9532_c0_g1_i1	GO:0005575 GO:0045454 GO:0015035 GO:0009055	K17479
DN11887_c0_g1_i1	GO:0005575 GO:0045454 GO:0015035 GO:0009055	K17479
DN21595_c6_g1_i1	GO:0045454 GO:0009507 GO:0015035 GO:0009055	K17479
DN14475_c0_g1_i1	GO:0045454 GO:0015035 GO:0009055	K17479
DN12228_c0_g1_i1	GO:0045454 GO:0015035 GO:0009055	K17479
DN11484_c0_g1_i1	GO:0045454 GO:0015035 GO:0009055	K17479
DN11484_c0_g1_i2	GO:0045454 GO:0015035 GO:0009055	K17479
DN14435_c0_g1_i1	GO:0045454 GO:0015035 GO:0009055	K17479
DN18132_c0_g1_i1	GO:0015116	K17471
DN11183_c0_g2_i1	GO:0015116	K17470
DN11183_c0_g1_i1	GO:0015116 GO:0009970	K17470
DN20023_c1_g1_i3	GO:0003674 GO:0008150	K17435
DN20023_c1_g1_i7	GO:0003674 GO:0008150	K17435
DN20023_c1_g1_i8	GO:0003674 GO:0008150	K17435
DN20023_c1_g1_i9	GO:0003674 GO:0008150	K17435
DN16533_c0_g1_i7	GO:0005575 GO:0003674 GO:0008150	K17434
DN16533_c0_g1_i4	GO:0005575 GO:0003674 GO:0008150	K17434
DN20760_c0_g2_i1	GO:0003735 GO:0005761 GO:0006412	K17428
DN20760_c0_g2_i3	GO:0003735 GO:0005761 GO:0006412	K17428
DN12753_c0_g1_i1	GO:0005575 GO:0003674 GO:0008150	K17427
DN20165_c0_g1_i1	GO:0006886 GO:0015450 GO:0005744	K17426
DN15140_c0_g1_i1	GO:0008150 GO:0003674 GO:0005739	K17424
DN20001_c3_g3_i1	GO:0005575 GO:0003674 GO:0008150	K17422
DN20001_c3_g3_i2	GO:0005575 GO:0003674 GO:0008150	K17422
DN16563_c0_g1_i1	GO:0008150 GO:0005829 GO:0003674 GO:0005634	K17413
DN19199_c0_g3_i1	GO:0005575 GO:0003674 GO:0008150	K17411
DN19863_c0_g1_i1	GO:0005575 GO:0003674 GO:0008150	K17408
DN18085_c0_g1_i1	GO:0005575 GO:0003674 GO:0008150	K17402
DN12905_c0_g1_i1	GO:0005575 GO:0003674 GO:0008150	K17398
DN17267_c1_g2_i1	GO:0005575 GO:0003674 GO:0008150	K17398
DN17759_c0_g1_i3	GO:0008150 GO:0005777 GO:0016291	K17362
DN17759_c0_g1_i4	GO:0008150 GO:0005777 GO:0016291	K17362
DN17759_c0_g1_i1	GO:0008150 GO:0005777 GO:0016291	K17362
DN17759_c0_g1_i2	GO:0008150 GO:0005777 GO:0016291	K17362
DN14057_c0_g1_i1	GO:0008150 GO:0005777 GO:0016291	K17362
DN20954_c0_g2_i2	GO:0008150 GO:0005777 GO:0016291	K17362
DN9705_c0_g1_i1	GO:0005777 GO:0016291	K17361
DN20979_c1_g1_i3	GO:0005575 GO:0003674 GO:0008150	K17338
DN17273_c0_g2_i3	GO:0005575 GO:0003674 GO:0008150	K17338
DN17273_c0_g1_i1	GO:0005575 GO:0003674 GO:0008150	K17338
DN20040_c1_g2_i1	GO:0003674 GO:0008150	K17338
DN21382_c0_g1_i1	GO:0006886 GO:0030126 GO:0016192 GO:0005515 GO:0005198	K17302
DN12504_c0_g1_i1	GO:0006886 GO:0030126 GO:0016192 GO:0005515 GO:0005198	K17302
DN12504_c0_g2_i1	GO:0006886 GO:0030126 GO:0016192 GO:0005515 GO:0005198	K17302
DN17794_c0_g1_i1	-	K17301
DN18089_c0_g1_i1	-	K17292
DN18872_c0_g1_i1	-	K17285
DN10993_c0_g1_i1	GO:0009409 GO:0003674 GO:0009737 GO:0042538 GO:0009414	K17279
DN19506_c1_g2_i1	GO:0009409 GO:0003674 GO:0009737 GO:0042538 GO:0009414	K17279
DN12310_c0_g1_i1	GO:0005575 GO:0004747 GO:0006014	K17279
DN12310_c0_g1_i2	GO:0005575 GO:0004747 GO:0006014	K17279
DN19506_c1_g1_i1	GO:0009409 GO:0003674 GO:0009737 GO:0042538 GO:0009414	K17279
DN14139_c0_g1_i2	GO:0009409 GO:0003674 GO:0009737 GO:0042538 GO:0009414	K17279
DN12002_c0_g1_i1	GO:0003674 GO:0008150	K17279
DN14954_c0_g2_i1	GO:0005575 GO:0003674 GO:0008150	K17279
DN14954_c0_g1_i2	GO:0005575 GO:0003674 GO:0008150	K17279
DN18957_c0_g1_i1	GO:0005634	K17278
DN14058_c0_g1_i2	GO:0005575	K17278
DN18957_c0_g1_i2	GO:0005634	K17278
DN15007_c0_g1_i2	GO:0005496 GO:0005783 GO:0030308 GO:0005886	K17278
DN16534_c2_g1_i1	GO:0005575 GO:0008150	K17275
DN12149_c0_g1_i1	GO:0003779 GO:0008150	K17275
DN19167_c2_g1_i1	GO:0008565 GO:0006890 GO:0005515 GO:0005886 GO:0005198	K17268
DN20458_c2_g1_i5	GO:0016192 GO:0006886 GO:0016020 GO:0005198 GO:0030276 GO:0009507	K17267
DN20700_c1_g1_i1	GO:0009733 GO:0010051 GO:0010228	K17263
DN16422_c0_g2_i2	GO:0007021 GO:0005634 GO:0003674 GO:0009524	K17262
DN17193_c0_g1_i1	GO:0003779 GO:0009826 GO:0030036	K17261
DN11630_c0_g1_i1	GO:0010090 GO:0007015 GO:0009825 GO:0005200 GO:0005885	K17260
DN18569_c0_g1_i1	GO:0005575 GO:0048227 GO:0005093	K17255
DN21610_c0_g1_i1	GO:0006680 GO:0004348	K17108
DN21610_c0_g1_i4	GO:0006680 GO:0004348	K17108
DN14701_c0_g1_i2	GO:0016021 GO:0004348 GO:0006680	K17108
DN17958_c0_g1_i1	GO:0016021 GO:0004348 GO:0006680	K17108
DN14081_c0_g1_i1	GO:0005544 GO:0005509	K17099
DN15110_c0_g1_i1	GO:0015774 GO:0005829 GO:0005544 GO:0005509 GO:0009986 GO:0005634	K17095
DN20768_c0_g1_i4	GO:0005575 GO:0005544 GO:0005509	K17095
DN10066_c0_g1_i1	GO:0005544 GO:0005509	K17095
DN12132_c0_g1_i1	GO:0009737 GO:0005829 GO:0016020 GO:0005544 GO:0006979 GO:0006970 GO:0005509 GO:0004601 GO:0042803	K17095
DN20768_c0_g1_i6	GO:0005575 GO:0005544 GO:0005509	K17095
DN21651_c0_g1_i3	GO:0005794 GO:0016021	K17087
DN21651_c0_g1_i8	GO:0005794 GO:0016021	K17087
DN21306_c0_g2_i2	GO:0005794 GO:0016021 GO:0005886	K17086
DN21306_c0_g2_i7	GO:0005794 GO:0016021 GO:0005886	K17086
DN21135_c2_g1_i1	GO:0005794 GO:0016021 GO:0005886	K17086
DN20317_c0_g1_i1	-	K17086
DN14845_c0_g1_i1	GO:0005794 GO:0016021 GO:0009505 GO:0005886	K17086
DN21135_c2_g2_i1	GO:0016021 GO:0012505	K17086
DN21306_c0_g2_i9	GO:0005794 GO:0016021 GO:0005886	K17086
DN19021_c0_g3_i2	GO:0009536 GO:0008150 GO:0005739 GO:0045271	K17081
DN21023_c2_g5_i2	GO:0009733 GO:0045271 GO:0016049 GO:0005739 GO:0006950 GO:0051301 GO:0007005	K17080
DN20014_c1_g1_i4	GO:0009941 GO:0016559 GO:0000266 GO:0003924 GO:0005829 GO:0016020 GO:0005777 GO:0005739 GO:0009791 GO:0035091 GO:0009658 GO:0005525	K17065
DN20014_c1_g1_i5	GO:0009941 GO:0016559 GO:0000266 GO:0003924 GO:0005829 GO:0016020 GO:0005777 GO:0005739 GO:0009791 GO:0035091 GO:0009658 GO:0005525	K17065
DN19291_c1_g1_i1	-	K17046
DN21059_c0_g1_i3	GO:0005739	K17046
DN21708_c0_g1_i1	GO:0005575 GO:0003674 GO:0008150	K16912
DN21708_c0_g1_i3	GO:0005575 GO:0003674 GO:0008150	K16912
DN16706_c0_g1_i1	GO:0016070 GO:0017151 GO:0008026 GO:0005730	K16911
DN21860_c0_g3_i2	GO:0009793 GO:0005524 GO:0008026	K16911
DN21860_c0_g3_i4	GO:0009793 GO:0005524 GO:0008026	K16911
DN14673_c0_g1_i1	GO:0009570 GO:0019684 GO:0009089 GO:0008839	K16908
DN12548_c0_g1_i1	GO:0005575 GO:0003674 GO:0008150	K16904
DN13824_c0_g1_i1	GO:0005575 GO:0003674 GO:0008150	K16904
DN20876_c0_g6_i1	GO:0005575 GO:0003674 GO:0008150	K16904
DN20876_c0_g6_i2	GO:0005575 GO:0003674 GO:0008150	K16904
DN11851_c0_g1_i1	GO:0005575 GO:0003674 GO:0008150	K16904
DN20876_c0_g6_i3	GO:0005575 GO:0003674 GO:0008150	K16904
DN18535_c0_g1_i2	GO:0000325 GO:0006816 GO:0005774 GO:0010119 GO:0005886 GO:0009845 GO:0005245	K16900
DN18535_c0_g1_i8	GO:0000325 GO:0006816 GO:0005774 GO:0010119 GO:0005886 GO:0009845 GO:0005245	K16900
DN21242_c0_g1_i2	GO:0022621 GO:0010154 GO:0019484 GO:0009860 GO:0006540 GO:0009450 GO:0034387 GO:0005739 GO:0009865 GO:0006979 GO:0010033 GO:0010183	K16871
DN8716_c0_g2_i1	-	K16860
DN8716_c0_g1_i1	-	K16860
DN19195_c2_g2_i2	GO:0005575 GO:0003674 GO:0008150	K16833
DN19195_c2_g1_i3	GO:0005575 GO:0003674 GO:0008150	K16833
DN19195_c2_g2_i1	GO:0005575 GO:0003674 GO:0008150	K16833
DN19195_c2_g2_i3	GO:0005575 GO:0003674 GO:0008150	K16833
DN6881_c0_g1_i1	GO:0008017 GO:0005634 GO:0051225	K16812
DN19407_c1_g4_i1	GO:0005575 GO:0008150 GO:0005488	K16810
DN19514_c1_g1_i1	GO:0009524 GO:0005819 GO:0008017 GO:0030981 GO:0009574 GO:0009920 GO:0000226 GO:0005874	K16803
DN14644_c0_g1_i1	GO:0009524 GO:0005819 GO:0008017 GO:0030981 GO:0009574 GO:0009920 GO:0000226 GO:0005874	K16803
DN12230_c0_g1_i1	GO:0005575 GO:0003674 GO:0008150	K16750
DN10109_c0_g1_i1	GO:0005575 GO:0003674 GO:0008150	K16750
DN14004_c0_g1_i1	GO:0005516 GO:0009507	K16743
DN14859_c0_g1_i2	GO:0000910 GO:0007020 GO:0009524 GO:0005819 GO:0031116 GO:0051322 GO:0001578 GO:0008017 GO:0009574 GO:0010005 GO:0005634	K16732
DN15804_c0_g1_i1	GO:0000911 GO:0009524 GO:0055028 GO:0008017 GO:0000280 GO:0009574 GO:0009624 GO:0046785 GO:0052096	K16732
DN18240_c0_g1_i1	GO:0007020 GO:0009524 GO:0009536 GO:0031116 GO:0008017 GO:0009574 GO:0005739	K16732
DN15505_c0_g1_i1	GO:0008150 GO:0008270 GO:0005886	K16675
DN21069_c3_g1_i1	-	K16675
DN18868_c1_g1_i1	GO:0008150 GO:0008270 GO:0005886	K16675
DN12249_c0_g1_i1	GO:0005634 GO:0005200 GO:0030029	K16616
DN18629_c0_g1_i2	GO:0005200 GO:0006325 GO:0005634 GO:0009793 GO:0010227 GO:0009653	K16615
DN18629_c0_g1_i3	GO:0005200 GO:0006325 GO:0005634 GO:0009793 GO:0010227 GO:0009653	K16615
DN12810_c0_g1_i1	GO:0005515 GO:0006464 GO:0004835 GO:0009507	K16609
DN17669_c0_g1_i10	GO:0005575 GO:0003674 GO:0008150	K16587
DN17669_c0_g1_i8	GO:0005575 GO:0003674 GO:0008150	K16587
DN23649_c0_g1_i1	GO:0003674 GO:0005634 GO:0008150	K16586
DN18064_c1_g3_i6	GO:0003674 GO:0005634 GO:0008150	K16586
DN18064_c1_g3_i7	GO:0003674 GO:0005634 GO:0008150	K16586
DN19052_c0_g2_i1	GO:0005575 GO:0003674 GO:0008150	K16585
DN21617_c0_g1_i1	GO:0005575 GO:0003674 GO:0008150	K16584
DN19581_c0_g3_i1	GO:0050821 GO:0007067 GO:0016049 GO:0005876	K16578
DN2121_c0_g1_i1	GO:0015631 GO:0009793	K16572
DN5033_c0_g1_i1	GO:0015631 GO:0009793	K16572
DN13076_c0_g2_i2	GO:0015631 GO:0005815 GO:0000226 GO:0000922	K16571
DN13076_c0_g1_i1	GO:0015631 GO:0005815 GO:0000226 GO:0000922	K16571
DN12146_c0_g1_i1	GO:0007020 GO:0015631 GO:0005635 GO:0009898	K16570
DN5535_c0_g4_i1	GO:0000922 GO:0000226 GO:0005815	K16569
DN2081_c0_g1_i1	GO:0009553 GO:0009555 GO:0080008 GO:0000919 GO:0005828 GO:0060236 GO:0000166 GO:0032467	K16547
DN21181_c1_g2_i6	GO:0009553 GO:0009555 GO:0080008 GO:0000919 GO:0005828 GO:0060236 GO:0000166 GO:0032467	K16547
DN19796_c0_g3_i1	GO:0000226 GO:0003674 GO:0005792	K16546
DN19796_c0_g4_i7	GO:0000226 GO:0003674 GO:0005792	K16546
DN17407_c0_g1_i1	GO:0005575 GO:0005509	K16465
DN19278_c2_g1_i1	GO:0005575 GO:0009733 GO:0005509 GO:0005515	K16465
DN19278_c2_g2_i1	GO:0008150 GO:0005509	K16465
DN4002_c0_g1_i1	GO:0008150 GO:0005509	K16465
DN13314_c0_g1_i2	GO:0008150 GO:0005509	K16465
DN17407_c0_g2_i1	GO:0005575 GO:0005509	K16465
DN2920_c0_g1_i1	GO:0008150 GO:0005509	K16465
DN12314_c0_g1_i1	GO:0008150 GO:0005509	K16465
DN19364_c0_g1_i1	GO:0005575 GO:0008150 GO:0005488	K16365
DN19364_c0_g1_i2	GO:0005575 GO:0008150 GO:0005488	K16365
DN16162_c0_g1_i2	GO:0008150 GO:0005777 GO:0005886	K16329
DN13460_c0_g1_i1	GO:0005575 GO:0006468 GO:0005524 GO:0004672	K16315
DN21235_c0_g1_i3	GO:0005575 GO:0003674 GO:0008150	K16302
DN21065_c1_g3_i2	GO:0003674 GO:0008150 GO:0012505	K16302
DN10783_c0_g1_i1	GO:0003674 GO:0008150 GO:0012505	K16302
DN21065_c1_g3_i6	GO:0003674 GO:0008150 GO:0012505	K16302
DN20875_c1_g1_i3	GO:0003674 GO:0008150 GO:0005886	K16302
DN20907_c1_g1_i8	GO:0006508 GO:0004185	K16298
DN20907_c1_g1_i7	GO:0006508 GO:0004185	K16298
DN11365_c0_g1_i1	GO:0006508 GO:0004185	K16297
DN21534_c2_g1_i9	GO:0006508 GO:0004185	K16297
DN10837_c0_g1_i1	GO:0006508 GO:0009505 GO:0004185	K16297
DN21907_c0_g3_i2	GO:0006508 GO:0004185	K16297
DN21074_c1_g3_i3	GO:0006508 GO:0004185	K16297
DN21074_c1_g3_i1	GO:0006508 GO:0004185	K16297
DN17195_c0_g1_i1	GO:0006508 GO:0004185	K16297
DN12158_c1_g1_i3	GO:0006508 GO:0009505 GO:0004185	K16297
DN20550_c0_g1_i1	GO:0006508 GO:0004185	K16297
DN19990_c4_g1_i2	GO:0006508 GO:0004185	K16297
DN16657_c0_g2_i2	GO:0006508 GO:0004185	K16296
DN19610_c0_g1_i1	GO:0006508 GO:0004185	K16296
DN21565_c0_g1_i5	GO:0006508 GO:0004185	K16296
DN19990_c5_g1_i1	GO:0006508 GO:0004185	K16296
DN19990_c5_g1_i3	GO:0006508 GO:0004185	K16296
DN19839_c1_g1_i1	GO:0006508 GO:0004185	K16296
DN19581_c0_g6_i7	GO:0006508 GO:0004185	K16296
DN21195_c0_g1_i4	GO:0006508 GO:0010282 GO:0010150 GO:0008234 GO:0009723	K16292
DN13500_c0_g1_i1	GO:0010623 GO:0006508 GO:0000325 GO:0008234	K16290
DN15909_c0_g2_i1	GO:0005634 GO:0016929 GO:0010228 GO:0016926 GO:0009651 GO:0006508	K16287
DN12056_c0_g1_i1	GO:0010200 GO:0009739 GO:0009687 GO:0008270 GO:0005515 GO:0009651	K16285
DN5306_c0_g2_i1	GO:0005575 GO:0008150 GO:0008270 GO:0005515	K16285
DN2991_c0_g1_i1	GO:0005575 GO:0008150 GO:0008270 GO:0005515	K16285
DN20675_c0_g7_i1	GO:0008270 GO:0005515 GO:0012505	K16284
DN20675_c0_g8_i1	GO:0008270 GO:0005515 GO:0012505	K16284
DN21091_c0_g3_i3	GO:0043231 GO:0005515 GO:0005792 GO:0008270 GO:0009414 GO:0009651 GO:0009789 GO:0004842	K16283
DN21661_c0_g1_i1	GO:0010200 GO:0008270 GO:0005515 GO:0009741	K16282
DN12307_c0_g1_i1	GO:0047484 GO:0008270 GO:0005515 GO:0009651 GO:0009789 GO:0004842	K16282
DN21592_c0_g1_i1	GO:0010200 GO:0008270 GO:0005515 GO:0009741	K16281
DN16294_c0_g2_i1	GO:0010200 GO:0008270 GO:0005515 GO:0009741	K16281
DN21030_c0_g2_i3	GO:0004842 GO:0009850 GO:0009690 GO:0005886	K16280
DN11566_c0_g1_i2	GO:0008270 GO:0005515	K16280
DN13761_c0_g1_i2	GO:0004842 GO:0009850 GO:0009690 GO:0005886	K16280
DN20298_c1_g2_i6	GO:0004842 GO:0009850 GO:0009690 GO:0005886	K16280
DN20298_c1_g2_i7	GO:0004842 GO:0009850 GO:0009690 GO:0005886	K16280
DN15913_c0_g1_i3	GO:0005575 GO:0008150 GO:0008270 GO:0005515	K16280
DN21030_c0_g2_i7	GO:0004842 GO:0009850 GO:0009690 GO:0005886	K16280
DN16652_c0_g2_i1	GO:0048589 GO:0009738 GO:0006952 GO:0016567 GO:0005515 GO:0004672 GO:0004842	K16279
DN15686_c0_g2_i1	GO:0005737 GO:0016481 GO:0005634 GO:0016567 GO:0009409 GO:0004842	K16278
DN15686_c0_g1_i1	GO:0005737 GO:0016481 GO:0005634 GO:0016567 GO:0009409 GO:0004842	K16278
DN20792_c0_g1_i1	GO:0009414 GO:0004842 GO:0008270 GO:0005515	K16277
DN17035_c1_g1_i1	GO:0009414 GO:0004842 GO:0008270 GO:0005515	K16277
DN21948_c1_g2_i1	GO:0009793 GO:0008270 GO:0005515	K16276
DN1485_c0_g1_i1	GO:0080021 GO:0010167 GO:0009751 GO:0005634 GO:0010337 GO:0009626 GO:0009697 GO:0009627 GO:0004842 GO:0042742	K16275
DN1485_c0_g2_i1	GO:0080021 GO:0010167 GO:0009751 GO:0005634 GO:0010337 GO:0009626 GO:0009697 GO:0009627 GO:0004842 GO:0042742	K16275
DN11329_c0_g1_i1	GO:0008270 GO:0005515	K16275
DN16786_c0_g1_i1	GO:0005634 GO:0008270 GO:0005515	K16274
DN19327_c0_g1_i2	GO:0008270 GO:0005515 GO:0009507	K16271
DN20280_c1_g2_i5	GO:0080137 GO:0006350 GO:0003899	K16253
DN20280_c1_g2_i2	GO:0080137 GO:0006350 GO:0003899	K16253
DN20280_c1_g2_i4	GO:0080137 GO:0006350 GO:0003899	K16253
DN15889_c0_g1_i1	GO:0080137 GO:0006350 GO:0003899	K16253
DN20049_c0_g1_i1	-	K16252
DN7321_c0_g1_i1	GO:0006306 GO:0016604 GO:0005730 GO:0030422 GO:0000418 GO:0006350 GO:0003677 GO:0003899 GO:0080137	K16251
DN10493_c0_g1_i1	-	K16250
DN21707_c1_g1_i1	GO:0010099 GO:0031539 GO:0009737 GO:0009740 GO:0003700 GO:0005634 GO:0010218 GO:0006355 GO:0010017 GO:0010114 GO:0003690 GO:0010224	K16241
DN11674_c0_g1_i1	GO:0004871 GO:0080008 GO:0048575 GO:0005834 GO:0005634 GO:0010218 GO:0005515 GO:0010017 GO:0010114 GO:0010100 GO:0009585	K16240
DN21174_c0_g4_i1	GO:0005834 GO:0080008 GO:0004871 GO:0005515	K16240
DN21174_c0_g4_i3	GO:0005834 GO:0080008 GO:0004871 GO:0005515	K16240
DN991_c0_g1_i1	GO:0005737 GO:0048573 GO:0008429 GO:0005634 GO:0005515 GO:0009911	K16223
DN19870_c0_g1_i1	GO:0008168 GO:0008150 GO:0009507	K16219
DN19870_c0_g1_i2	GO:0008168 GO:0008150 GO:0009507	K16219
DN10603_c0_g1_i1	GO:0005737 GO:0006468 GO:0004812 GO:0004713 GO:0006418 GO:0005524	K16196
DN16477_c0_g1_i1	GO:0005737 GO:0016310 GO:0008266 GO:0005524 GO:0004335	K16190
DN16477_c0_g1_i2	GO:0005737 GO:0016310 GO:0008266 GO:0005524 GO:0004335	K16190
DN16135_c1_g1_i2	GO:0046873 GO:0016020 GO:0030001	K16075
DN22011_c0_g2_i2	GO:0015693 GO:0016020 GO:0015095	K16075
DN10812_c0_g1_i1	GO:0046873 GO:0016020 GO:0030001	K16075
DN15353_c0_g1_i3	GO:0046873 GO:0030001 GO:0005886	K16075
DN16135_c2_g1_i1	GO:0046873 GO:0016020 GO:0030001	K16075
DN15353_c0_g1_i1	GO:0046873 GO:0030001 GO:0005886	K16075
DN20492_c0_g1_i1	-	K16075
DN15980_c0_g3_i1	GO:0046873 GO:0030001 GO:0005886	K16075
DN22011_c0_g2_i1	GO:0015693 GO:0016020 GO:0015095	K16075
DN22028_c1_g1_i6	GO:0046873 GO:0030001 GO:0005886	K16075
DN22028_c1_g1_i3	GO:0046873 GO:0030001 GO:0005886	K16075
DN22028_c1_g1_i1	GO:0046873 GO:0030001 GO:0005886	K16075
DN18092_c1_g1_i2	GO:0003825 GO:0005992 GO:0004805	K16055
DN19310_c0_g1_i1	GO:0016757 GO:0005739	K16055
DN21341_c0_g1_i1	GO:0005992 GO:0016757 GO:0004805	K16055
DN21341_c0_g1_i2	GO:0005992 GO:0016757 GO:0004805	K16055
DN21472_c0_g1_i2	GO:0003825 GO:0005992 GO:0004805	K16055
DN18478_c4_g1_i3	GO:0009832 GO:0005991 GO:0003825 GO:0009793 GO:0010182 GO:0051301	K16055
DN23918_c0_g1_i1	GO:0009832 GO:0005991 GO:0003825 GO:0009793 GO:0010182 GO:0051301	K16055
DN21993_c1_g1_i1	GO:0009832 GO:0005991 GO:0003825 GO:0009793 GO:0010182 GO:0051301	K16055
DN20817_c0_g1_i2	GO:0043874 GO:0046872 GO:0019509 GO:0008967	K16054
DN21889_c1_g2_i5	GO:0005515 GO:0005618 GO:0004518 GO:0003676 GO:0005886 GO:0046686 GO:0009507	K15979
DN18965_c0_g1_i1	GO:0048046 GO:0045493 GO:0046556 GO:0009044 GO:0009505	K15925
DN19976_c0_g1_i1	GO:0047513 GO:0008150	K15923
DN21720_c3_g2_i1	GO:0051287 GO:0008152 GO:0016616	K15919
DN13942_c0_g3_i1	GO:0005575 GO:0051287 GO:0008152 GO:0016616	K15919
DN18265_c0_g2_i1	GO:0005575 GO:0051287 GO:0008152 GO:0016616	K15919
DN5117_c0_g2_i1	GO:0051287 GO:0008152 GO:0016616	K15919
DN13942_c1_g1_i1	GO:0051287 GO:0008152 GO:0016616	K15919
DN19801_c3_g1_i1	GO:0005575 GO:0051287 GO:0008152 GO:0016616	K15919
DN15016_c0_g2_i1	GO:0051287 GO:0008152 GO:0016616	K15919
DN10399_c0_g1_i1	GO:0009570 GO:0009853 GO:0008887	K15918
DN17093_c0_g1_i1	GO:0005575 GO:0003674 GO:0008150	K15902
DN16158_c0_g1_i3	GO:0005575 GO:0003674 GO:0008150	K15901
DN20916_c3_g2_i2	GO:0008266 GO:0009853 GO:0005777 GO:0008465	K15893
DN16169_c0_g1_i1	GO:0004605 GO:0016020 GO:0008654	K15892
DN16169_c0_g1_i2	GO:0004605 GO:0016020 GO:0008654	K15892
DN17118_c0_g1_i1	GO:0050662 GO:0005783 GO:0003824 GO:0005773 GO:0006721 GO:0005886	K15891
DN21893_c1_g3_i3	GO:0005575 GO:0008150	K15889
DN14837_c0_g1_i1	GO:0003824 GO:0051536 GO:0016020 GO:0005783 GO:0008152	K15865
DN14546_c0_g1_i1	GO:0004069 GO:0009793	K15849
DN18457_c0_g1_i1	GO:0042300	K15813
DN18855_c0_g4_i4	-	K15803
DN18855_c0_g4_i5	-	K15803
DN13109_c0_g1_i1	GO:0005575 GO:0006725 GO:0016701 GO:0008198 GO:0008270 GO:0055114 GO:0009055	K15777
DN14358_c0_g1_i2	GO:0019825 GO:0016123 GO:0010291	K15747
DN19602_c1_g1_i2	GO:0016123 GO:0016119 GO:0010291	K15746
DN19602_c1_g1_i4	GO:0016123 GO:0016119 GO:0010291	K15746
DN12410_c0_g1_i1	GO:0008150 GO:0003674 GO:0009507	K15744
DN21668_c2_g1_i3	GO:0008150 GO:0016791	K15731
DN21668_c2_g1_i2	GO:0008150 GO:0016791	K15731
DN20480_c4_g1_i1	GO:0008150 GO:0016791	K15731
DN20480_c4_g1_i2	GO:0008150 GO:0016791	K15731
DN20241_c1_g1_i1	GO:0016791	K15731
DN17899_c0_g1_i1	GO:0008150 GO:0016791	K15731
DN17899_c0_g1_i3	GO:0008150 GO:0016791	K15731
DN17886_c0_g2_i1	GO:0005575 GO:0003674 GO:0008150	K15728
DN14850_c0_g1_i4	GO:0048046 GO:0016020 GO:0008150	K15728
DN17886_c0_g1_i1	GO:0005575 GO:0003674 GO:0008150	K15728
DN21229_c0_g2_i5	GO:0030397 GO:0009737 GO:0040007 GO:0009753 GO:0009816 GO:0009611 GO:0016165 GO:0005575 GO:0009695 GO:0048364	K15718
DN16712_c0_g1_i1	GO:0030397 GO:0009737 GO:0040007 GO:0009753 GO:0009816 GO:0009611 GO:0016165 GO:0005575 GO:0009695 GO:0048364	K15718
DN11922_c0_g1_i1	GO:0004386 GO:0008270 GO:0005515 GO:0005524 GO:0003677	K15711
DN6019_c0_g1_i1	GO:0004386 GO:0008270 GO:0005515 GO:0005524 GO:0003677	K15711
DN19987_c0_g4_i1	GO:0004386 GO:0008270 GO:0005515 GO:0005524 GO:0003677	K15710
DN21234_c0_g1_i1	GO:0010200 GO:0005515 GO:0008270	K15707
DN21234_c0_g2_i1	GO:0010200 GO:0005515 GO:0008270	K15707
DN21723_c0_g1_i1	GO:0008270 GO:0005515	K15707
DN21723_c0_g1_i2	GO:0008270 GO:0005515	K15707
DN13208_c0_g1_i2	GO:0010200 GO:0005515 GO:0008270	K15707
DN18918_c1_g1_i1	GO:0008233 GO:0008270 GO:0005515 GO:0012505	K15692
DN14651_c0_g1_i1	GO:0008270 GO:0005515	K15691
DN19589_c0_g1_i1	GO:0008270 GO:0005515	K15688
DN19589_c0_g1_i2	GO:0008270 GO:0005515	K15688
DN21000_c0_g1_i1	GO:0008270 GO:0005515 GO:0012505	K15688
DN14895_c0_g1_i1	GO:0003676 GO:0008270 GO:0005515	K15687
DN14895_c0_g1_i2	GO:0003676 GO:0008270 GO:0005515	K15687
DN21148_c0_g1_i1	GO:0008150 GO:0008270 GO:0005515 GO:0005622	K15685
DN20945_c0_g1_i5	GO:0003700 GO:0006355 GO:0005634	K15683
DN13465_c0_g1_i1	GO:0019825	K15639
DN15232_c0_g1_i2	-	K15637
DN17326_c0_g6_i1	GO:0005575 GO:0003824 GO:0008152	K15634
DN18345_c0_g3_i1	-	K15634
DN10643_c0_g1_i1	GO:0005575 GO:0003824 GO:0008152	K15634
DN19069_c0_g2_i2	GO:0005829 GO:0046537 GO:0030145 GO:0009409 GO:0005740 GO:0005886 GO:0046686 GO:0009507	K15633
DN19069_c0_g2_i1	GO:0005829 GO:0046537 GO:0030145 GO:0009409 GO:0005740 GO:0005886 GO:0046686 GO:0009507	K15633
DN11171_c0_g1_i1	GO:0009688 GO:0009734 GO:0042742 GO:0018315 GO:0005575 GO:0008265 GO:0010182 GO:0009000 GO:0009651 GO:0009409 GO:0009408 GO:0010118	K15631
DN20084_c0_g2_i3	GO:0005625 GO:0043241 GO:0035265	K15627
DN20084_c0_g2_i1	GO:0005625 GO:0043241 GO:0035265	K15627
DN20084_c0_g1_i1	GO:0005625 GO:0043241 GO:0035265	K15627
DN20637_c1_g2_i5	GO:0005575 GO:0003674 GO:0008150	K15622
DN9054_c0_g1_i1	GO:0003700	K15601
DN14852_c0_g1_i2	GO:0003700 GO:0008270 GO:0005515	K15601
DN16055_c0_g1_i1	GO:0003700 GO:0008270 GO:0005515	K15601
DN15313_c0_g1_i2	GO:0009555 GO:0032776 GO:0003700 GO:0005575 GO:0048366 GO:0032454 GO:0033169 GO:0009908	K15601
DN15901_c0_g4_i1	GO:0003700 GO:0008270 GO:0005515	K15601
DN15901_c0_g2_i1	GO:0003700	K15601
DN19201_c0_g1_i1	GO:0003674 GO:0008150 GO:0012505	K15559
DN18513_c0_g1_i1	GO:0003674 GO:0008150	K15559
DN7083_c0_g1_i1	GO:0008150 GO:0003674 GO:0009507	K15559
DN19201_c0_g1_i2	GO:0003674 GO:0008150 GO:0012505	K15559
DN16294_c1_g1_i1	GO:0006397 GO:0004721 GO:0009507	K15544
DN11876_c0_g1_i1	-	K15542
DN20491_c0_g2_i1	GO:0051752 GO:0019200 GO:0005983 GO:0046777 GO:0009507	K15535
DN13249_c0_g1_i1	GO:0008173 GO:0003723 GO:0006396 GO:0009507	K15507
DN20328_c0_g1_i1	GO:0004386 GO:0008270 GO:0005515 GO:0003677 GO:0009294 GO:0005524	K15505
DN21877_c2_g1_i7	GO:0008150 GO:0012505	K15501
DN21877_c2_g1_i4	GO:0008150 GO:0012505	K15501
DN2075_c0_g1_i1	GO:0008150 GO:0012505	K15501
DN21108_c3_g3_i3	GO:0003674 GO:0008150 GO:0005886	K15501
DN14503_c0_g3_i1	GO:0005737 GO:0000159 GO:0005634 GO:0009910 GO:0004722 GO:0004674 GO:0009793 GO:0005515	K15498
DN20653_c0_g2_i1	GO:0005575 GO:0006417 GO:0016763	K15463
DN20489_c1_g1_i1	GO:0005575 GO:0017076 GO:0009933 GO:0005516 GO:0048366	K15456
DN13236_c0_g1_i1	-	K15455
DN13236_c0_g1_i3	-	K15455
DN21383_c2_g1_i1	-	K15455
DN21383_c2_g1_i2	-	K15455
DN19124_c0_g1_i1	GO:0005575 GO:0008168 GO:0008150	K15451
DN15156_c1_g1_i1	GO:0005575 GO:0031591	K15450
DN19591_c1_g1_i1	GO:0051536 GO:0010181 GO:0005506 GO:0009055 GO:0016491	K15449
DN19591_c1_g1_i3	GO:0051536 GO:0010181 GO:0005506 GO:0009055 GO:0016491	K15449
DN17757_c0_g1_i1	GO:0005575 GO:0003674 GO:0008150	K15448
DN18087_c0_g1_i1	GO:0008168 GO:0008033	K15446
DN16224_c0_g1_i2	GO:0005575 GO:0003674 GO:0008150	K15445
DN19151_c0_g1_i1	GO:0005575 GO:0008150 GO:0000166	K15443
DN19151_c0_g3_i1	GO:0005575 GO:0008150 GO:0000166	K15443
DN19151_c1_g1_i5	GO:0005575 GO:0008150 GO:0000166	K15443
DN19151_c1_g1_i6	GO:0005575 GO:0008150 GO:0000166	K15443
DN5109_c0_g1_i1	GO:0005575 GO:0016787 GO:0008150 GO:0008270	K15442
DN11287_c0_g1_i1	GO:0005575 GO:0016787 GO:0008150 GO:0008270	K15442
DN14846_c0_g1_i5	GO:0005575 GO:0009793	K15441
DN14846_c0_g1_i1	GO:0005575 GO:0009793	K15441
DN17774_c0_g3_i6	GO:0005575 GO:0004000 GO:0003723 GO:0006396	K15440
DN17774_c0_g3_i1	GO:0005575 GO:0004000 GO:0003723 GO:0006396	K15440
DN18747_c0_g1_i1	GO:0000049	K15437
DN18494_c1_g3_i1	GO:0000049 GO:0009507	K15437
DN9976_c0_g1_i1	GO:0005575 GO:0008150 GO:0005488	K15436
DN9976_c0_g2_i1	GO:0005575 GO:0008150 GO:0005488	K15436
DN17895_c1_g1_i2	GO:0005737 GO:0008565 GO:0000059 GO:0005488 GO:0005643	K15436
DN17895_c1_g1_i1	GO:0005737 GO:0008565 GO:0000059 GO:0005488 GO:0005643	K15436
DN18571_c0_g1_i1	GO:0008168 GO:0032259 GO:0012505 GO:0003676	K15430
DN11180_c0_g1_i1	GO:0005575 GO:0003674 GO:0008150	K15429
DN17482_c0_g1_i4	GO:0008150	K15429
DN20859_c0_g1_i3	GO:0005575 GO:0003674 GO:0008150	K15425
DN20859_c0_g1_i2	GO:0005575 GO:0003674 GO:0008150	K15425
DN20859_c0_g1_i5	GO:0005575 GO:0003674 GO:0008150	K15425
DN20585_c1_g1_i3	GO:0005575 GO:0008150 GO:0004722	K15423
DN20585_c1_g1_i1	GO:0005575 GO:0008150 GO:0004722	K15423
DN20585_c1_g1_i2	GO:0005575 GO:0008150 GO:0004722	K15423
DN17217_c0_g1_i3	GO:0005737 GO:0048573 GO:0010587 GO:0009968 GO:0008441 GO:0051512 GO:0016481 GO:0005634 GO:0009738 GO:0004437 GO:0043157 GO:0006790 GO:0009414 GO:0009409 GO:0048015	K15422
DN17217_c0_g1_i1	GO:0005737 GO:0048573 GO:0010587 GO:0009968 GO:0008441 GO:0051512 GO:0016481 GO:0005634 GO:0009738 GO:0004437 GO:0043157 GO:0006790 GO:0009414 GO:0009409 GO:0048015	K15422
DN19022_c1_g4_i1	GO:0005739	K15414
DN14052_c0_g1_i1	GO:0005759 GO:0008150 GO:0003674	K15414
DN19593_c1_g3_i2	GO:0005759 GO:0008150 GO:0003674	K15414
DN19593_c1_g4_i1	GO:0005759 GO:0008150 GO:0003674	K15414
DN12930_c0_g1_i1	GO:0005759 GO:0008150 GO:0003674	K15414
DN17846_c0_g1_i1	-	K15407
DN17846_c0_g1_i3	-	K15407
DN17846_c0_g1_i4	-	K15407
DN1758_c0_g1_i1	GO:0006633 GO:0005506 GO:0005783 GO:0055114 GO:0016491	K15404
DN13677_c0_g1_i1	GO:0005575 GO:0008150 GO:0016747	K15400
DN7193_c0_g1_i1	GO:0005575 GO:0008150 GO:0016747	K15400
DN24018_c0_g1_i1	GO:0005634 GO:0008150 GO:0016747	K15400
DN7729_c0_g1_i1	GO:0005575 GO:0008150 GO:0016747	K15400
DN14244_c0_g1_i1	GO:0006631 GO:0019825 GO:0008393	K15398
DN15719_c0_g1_i1	GO:0042335 GO:0005783 GO:0009913 GO:0008415 GO:0009416 GO:0000038 GO:0009409 GO:0008610	K15397
DN19832_c3_g4_i1	GO:0042335 GO:0005783 GO:0016020 GO:0030497 GO:0009922 GO:0010025 GO:0009416 GO:0000038 GO:0009409	K15397
DN20260_c2_g2_i2	GO:0042335 GO:0000038	K15397
DN20260_c2_g3_i1	GO:0042335 GO:0000038	K15397
DN15349_c0_g1_i1	GO:0009826 GO:0042335 GO:0005783 GO:0010025 GO:0009416 GO:0000038 GO:0009409	K15397
DN21295_c2_g1_i13	GO:0042335 GO:0005783 GO:0016020 GO:0030497 GO:0009922 GO:0010025 GO:0009416 GO:0000038 GO:0009409	K15397
DN9442_c0_g1_i1	GO:0009409 GO:0009416	K15397
DN21602_c0_g1_i3	GO:0009409 GO:0008415 GO:0009416	K15397
DN5829_c0_g1_i1	GO:0009409 GO:0009416	K15397
DN21295_c2_g1_i14	GO:0009409 GO:0009416	K15397
DN21193_c0_g2_i3	GO:0016021 GO:0008150 GO:0012505	K15382
DN9770_c0_g1_i1	GO:0016021 GO:0008150 GO:0012505	K15382
DN21193_c0_g2_i2	GO:0016021 GO:0008150 GO:0012505	K15382
DN21193_c0_g2_i1	GO:0016021 GO:0008150 GO:0012505	K15382
DN6365_c0_g1_i1	GO:0016021 GO:0008150 GO:0012505	K15382
DN15092_c0_g1_i9	GO:0003674 GO:0016021 GO:0008150 GO:0012505	K15382
DN15863_c0_g1_i1	GO:0003674 GO:0016021 GO:0008150 GO:0012505	K15382
DN15092_c0_g1_i7	GO:0003674 GO:0016021 GO:0008150 GO:0012505	K15382
DN15863_c0_g1_i3	GO:0003674 GO:0016021 GO:0008150 GO:0012505	K15382
DN20517_c1_g1_i3	GO:0008506 GO:0009915 GO:0005886	K15378
DN16378_c0_g2_i1	GO:0005773 GO:0008506 GO:0005886	K15378
DN20593_c2_g1_i1	GO:0005886 GO:0008506 GO:0015770 GO:0009611	K15378
DN20593_c2_g1_i3	GO:0005886 GO:0008506 GO:0015770 GO:0009611	K15378
DN20517_c1_g1_i2	GO:0008506 GO:0009915 GO:0005886	K15378
DN16744_c0_g1_i1	GO:0008150 GO:0005886	K15377
DN17554_c0_g1_i2	GO:0005575 GO:0006777 GO:0030151 GO:0009734	K15376
DN14197_c0_g1_i1	GO:0005575 GO:0008150 GO:0003676	K15365
DN14197_c0_g1_i2	GO:0005575 GO:0008150 GO:0003676	K15365
DN7591_c0_g1_i1	GO:0016818 GO:0005739 GO:0008150 GO:0008270 GO:0003676	K15363
DN18366_c0_g2_i1	GO:0008150 GO:0080008 GO:0000166	K15361
DN14265_c0_g1_i2	GO:0005575 GO:0003674 GO:0008150	K15360
DN14265_c0_g1_i3	GO:0005575 GO:0003674 GO:0008150	K15360
DN14265_c0_g1_i1	GO:0005575 GO:0003674 GO:0008150	K15360
DN21584_c1_g5_i1	-	K15356
DN12079_c0_g1_i1	GO:0005575 GO:0003674 GO:0008150	K15340
DN23234_c0_g1_i1	GO:0005575 GO:0003674 GO:0006281	K15340
DN21657_c0_g1_i3	GO:0006281 GO:0004518 GO:0005634 GO:0006333 GO:0000785 GO:0003677 GO:0003682	K15338
DN6002_c0_g3_i1	-	K15338
DN21657_c0_g1_i1	GO:0006281 GO:0004518 GO:0005634 GO:0006333 GO:0000785 GO:0003677 GO:0003682	K15338
DN11282_c0_g1_i1	GO:0005575 GO:0006306 GO:0003677	K15336
DN21166_c1_g6_i1	GO:0005575	K15334
DN18665_c2_g1_i2	GO:0005575 GO:0008173 GO:0006396 GO:0008270 GO:0003676	K15332
DN18857_c0_g1_i4	GO:0005575 GO:0003674 GO:0008150	K15326
DN18857_c0_g1_i2	GO:0005575 GO:0003674 GO:0008150	K15326
DN18857_c0_g1_i3	GO:0005575 GO:0003674 GO:0008150	K15326
DN18857_c0_g1_i5	GO:0005575 GO:0003674 GO:0008150	K15326
DN16260_c0_g1_i2	GO:0000213 GO:0000214 GO:0006388	K15322
DN22319_c0_g1_i1	-	K15308
DN20489_c2_g2_i3	GO:0005575 GO:0000060 GO:0005515	K15306
DN20489_c2_g2_i1	GO:0005575 GO:0000060 GO:0005515	K15306
DN20489_c2_g2_i2	GO:0005575 GO:0000060 GO:0005515	K15306
DN17714_c0_g1_i1	GO:0005575 GO:0000060 GO:0005515	K15306
DN20833_c0_g1_i2	GO:0008150 GO:0005488 GO:0005886	K15305
DN20833_c0_g1_i3	GO:0008150 GO:0005488 GO:0005886	K15305
DN20833_c0_g1_i6	GO:0008150 GO:0005488 GO:0005886	K15305
DN20833_c0_g1_i1	GO:0008150 GO:0005488 GO:0005886	K15305
DN21003_c2_g2_i1	GO:0005634 GO:0003674 GO:0005829 GO:0046907	K15304
DN21024_c0_g1_i1	GO:0005634 GO:0003674 GO:0005829 GO:0046907	K15304
DN17208_c1_g2_i1	GO:0005483	K15296
DN17208_c1_g1_i2	GO:0005483	K15296
DN19278_c1_g1_i1	GO:0005483	K15296
DN18360_c0_g4_i2	GO:0008565 GO:0009306 GO:0005829 GO:0000300	K15292
DN2173_c0_g1_i1	GO:0003674 GO:0016020 GO:0008150 GO:0012505	K15289
DN14275_c0_g1_i1	GO:0003674 GO:0016020 GO:0008150 GO:0012505	K15289
DN10510_c0_g1_i1	GO:0003674 GO:0016020 GO:0008150 GO:0012505	K15287
DN24145_c0_g1_i1	GO:0005575 GO:0003674 GO:0008150	K15287
DN6689_c0_g1_i1	GO:0003674 GO:0016020 GO:0008150 GO:0012505	K15287
DN10031_c0_g1_i1	GO:0016020	K15285
DN21494_c1_g2_i1	GO:0005794 GO:0016020	K15285
DN14610_c0_g1_i1	GO:0016020	K15285
DN14610_c0_g1_i3	-	K15285
DN21494_c2_g1_i2	GO:0005794 GO:0016020	K15285
DN21494_c2_g1_i1	GO:0005794 GO:0016020	K15285
DN18995_c1_g1_i4	GO:0015297 GO:0015717 GO:0005739 GO:0009670 GO:0009528	K15283
DN18690_c1_g2_i2	GO:0009744 GO:0009624 GO:0015297 GO:0015712 GO:0009749 GO:0015152 GO:0007276	K15283
DN16628_c1_g1_i1	GO:0015297 GO:0015717 GO:0009670	K15283
DN10791_c0_g1_i1	GO:0015297 GO:0015717 GO:0009670	K15283
DN8714_c0_g1_i1	GO:0005355 GO:0015297 GO:0015712 GO:0009507	K15283
DN18690_c1_g2_i1	GO:0009744 GO:0009624 GO:0015297 GO:0015712 GO:0009749 GO:0015152 GO:0007276	K15283
DN18493_c0_g3_i1	GO:0016020	K15281
DN18493_c0_g7_i1	GO:0016020	K15281
DN19212_c0_g2_i3	GO:0005575 GO:0003674 GO:0008150	K15281
DN17988_c1_g2_i2	GO:0016020	K15280
DN21688_c1_g4_i1	GO:0016020	K15280
DN17988_c1_g2_i1	GO:0016020	K15280
DN12209_c0_g1_i1	GO:0005575 GO:0003674 GO:0008150	K15277
DN18824_c0_g2_i1	GO:0005354	K15276
DN19634_c0_g1_i2	GO:0015165	K15275
DN20813_c1_g1_i2	GO:0016020 GO:0005351 GO:0005338 GO:0015780	K15272
DN20813_c1_g1_i5	GO:0016020 GO:0005351 GO:0005338 GO:0015780	K15272
DN20813_c1_g1_i3	GO:0016020 GO:0005351 GO:0005338 GO:0015780	K15272
DN19746_c0_g5_i1	GO:0016021 GO:0005338 GO:0005351 GO:0000139 GO:0015780	K15272
DN19746_c0_g5_i2	GO:0016021 GO:0005338 GO:0005351 GO:0000139 GO:0015780	K15272
DN11885_c0_g1_i1	GO:0016021 GO:0015780 GO:0005456 GO:0000139	K15272
DN18462_c0_g1_i2	GO:0005575 GO:0003674 GO:0008150	K15264
DN18462_c0_g1_i1	GO:0005575 GO:0003674 GO:0008150	K15264
DN20810_c0_g1_i1	GO:0008150 GO:0008270 GO:0005622	K15263
DN20810_c0_g1_i2	GO:0008150 GO:0008270 GO:0005622	K15263
DN19251_c1_g2_i2	GO:0008150 GO:0003674 GO:0005730	K15262
DN5626_c0_g1_i1	GO:0005575 GO:0003674 GO:0008150	K15255
DN24279_c0_g1_i1	-	K15255
DN11303_c0_g1_i1	-	K15255
DN17276_c1_g3_i1	GO:0005575 GO:0003674 GO:0008150	K15235
DN17276_c1_g3_i2	GO:0005575 GO:0003674 GO:0008150	K15235
DN18846_c0_g1_i7	GO:0006571 GO:0004665 GO:0005488	K15227
DN21028_c0_g2_i1	GO:0006571 GO:0004665 GO:0005488 GO:0009507	K15227
DN21028_c0_g2_i4	GO:0006571 GO:0004665 GO:0005488 GO:0009507	K15227
DN19872_c0_g4_i2	GO:0003674 GO:0008150	K15223
DN19872_c0_g4_i3	GO:0003674 GO:0008150	K15223
DN17547_c0_g1_i2	GO:0003674 GO:0008150	K15223
DN21348_c0_g2_i7	GO:0008150 GO:0003674 GO:0009507	K15223
DN21348_c0_g2_i13	GO:0008150 GO:0003674 GO:0009507	K15223
DN14185_c0_g1_i2	GO:0008150	K15223
DN13850_c0_g1_i1	GO:0008150	K15223
DN13850_c0_g1_i2	GO:0008150	K15223
DN21348_c0_g4_i3	GO:0008150 GO:0003674 GO:0009507	K15223
DN19872_c0_g3_i2	GO:0003674 GO:0008150	K15223
DN20726_c0_g1_i3	GO:0005575 GO:0003701 GO:0008150	K15216
DN20726_c0_g1_i2	GO:0005575 GO:0003701 GO:0008150	K15216
DN17503_c0_g1_i2	GO:0005634 GO:0009301 GO:0009887 GO:0003677	K15210
DN17503_c0_g1_i3	GO:0005634 GO:0009301 GO:0009887 GO:0003677	K15210
DN18775_c1_g1_i1	GO:0005575 GO:0003674 GO:0008150	K15208
DN12643_c0_g1_i1	GO:0005575 GO:0003674 GO:0008150	K15203
DN10805_c0_g1_i1	GO:0005575 GO:0003674 GO:0008150	K15202
DN10805_c0_g2_i1	GO:0005575 GO:0003674 GO:0008150	K15202
DN13416_c0_g1_i1	GO:0005575 GO:0008150 GO:0005488	K15201
DN6122_c0_g1_i1	GO:0005575 GO:0008150 GO:0005488	K15201
DN13743_c0_g1_i1	-	K15200
DN13743_c0_g2_i1	-	K15200
DN12660_c0_g2_i2	GO:0008150	K15199
DN16290_c0_g3_i1	GO:0003700	K15198
DN17537_c0_g1_i1	GO:0006355 GO:0005667 GO:0008270 GO:0030528 GO:0006352	K15196
DN12681_c0_g1_i1	GO:0005667 GO:0005515 GO:0045941 GO:0003702 GO:0016563 GO:0006355 GO:0008270 GO:0006352 GO:0006413 GO:0003743	K15196
DN18501_c3_g1_i10	GO:0003674 GO:0008150	K15193
DN18501_c3_g1_i3	GO:0003674 GO:0008150	K15193
DN21558_c1_g1_i6	-	K15192
DN7422_c0_g1_i1	GO:0004386 GO:0005524 GO:0003677	K15192
DN19154_c0_g1_i2	GO:0005634 GO:0000166 GO:0003723 GO:0006396 GO:0030529	K15191
DN20349_c0_g1_i2	GO:0005634 GO:0009507 GO:0003723 GO:0006396 GO:0030529	K15191
DN20485_c1_g1_i5	GO:0005575 GO:0008168 GO:0008150	K15190
DN20485_c1_g1_i6	GO:0005575 GO:0008168 GO:0008150	K15190
DN20485_c1_g1_i7	GO:0005575 GO:0008168 GO:0008150	K15190
DN20485_c1_g1_i8	GO:0005575 GO:0008168 GO:0008150	K15190
DN15053_c0_g1_i1	GO:0004693 GO:0010090 GO:0051726 GO:0009615	K15188
DN20019_c0_g1_i1	GO:0051726 GO:0010090 GO:0050792 GO:0009615 GO:0004693 GO:0009908	K15188
DN15053_c0_g2_i1	GO:0004693 GO:0010090 GO:0051726 GO:0009615	K15188
DN12976_c0_g1_i1	GO:0005575 GO:0003674 GO:0008150	K15186
DN20846_c0_g1_i1	GO:0009910 GO:0045893	K15178
DN17758_c1_g2_i2	GO:0010048 GO:0005829 GO:0009910 GO:0005515	K15177
DN17758_c1_g2_i1	GO:0010048 GO:0005829 GO:0009910 GO:0005515	K15177
DN14196_c0_g1_i1	GO:0009910 GO:0016571 GO:0045893	K15176
DN14972_c0_g1_i1	GO:0005575 GO:0003674 GO:0008150	K15175
DN14972_c0_g1_i2	GO:0005575 GO:0003674 GO:0008150	K15175
DN16006_c0_g2_i1	GO:0016571 GO:0009910 GO:0003674	K15174
DN21521_c2_g2_i2	GO:0003700	K15172
DN12224_c0_g1_i1	-	K15171
DN20190_c0_g1_i1	GO:0005575 GO:0003674 GO:0008150	K15170
DN18098_c0_g1_i3	GO:0009585 GO:0005634 GO:0003713 GO:0010218 GO:0045941 GO:0010114	K15168
DN18379_c0_g2_i1	GO:0003674	K15166
DN18379_c0_g3_i2	-	K15166
DN13498_c0_g1_i1	-	K15164
DN16413_c0_g1_i1	GO:0004693 GO:0051726	K15161
DN16413_c0_g1_i2	GO:0004693 GO:0051726	K15161
DN21676_c1_g1_i1	GO:0008284 GO:0016592 GO:0045941	K15156
DN21676_c1_g1_i2	GO:0008284 GO:0016592 GO:0045941	K15156
DN15516_c0_g1_i1	GO:0016592 GO:0045449 GO:0016455	K15153
DN15516_c0_g1_i2	GO:0016592 GO:0045449 GO:0016455	K15153
DN14757_c0_g1_i1	GO:0016592 GO:0045449 GO:0009817	K15152
DN14757_c0_g1_i2	GO:0016592 GO:0045449 GO:0009817	K15152
DN20196_c2_g5_i1	GO:0005575 GO:0003674 GO:0008150	K15151
DN20196_c2_g5_i5	GO:0005575 GO:0003674 GO:0008150	K15151
DN20196_c2_g5_i6	GO:0005575 GO:0003674 GO:0008150	K15151
DN20244_c0_g3_i1	-	K15148
DN20244_c0_g3_i2	-	K15148
DN11759_c0_g1_i1	GO:0003674 GO:0008150	K15141
DN15962_c0_g1_i5	GO:0005575 GO:0003674 GO:0008150	K15139
DN15962_c0_g1_i1	GO:0005575 GO:0003674 GO:0008150	K15139
DN11067_c0_g1_i1	GO:0005575 GO:0003674 GO:0008150	K15135
DN20500_c1_g1_i1	GO:0005575 GO:0003674 GO:0008150	K15133
DN13129_c0_g1_i1	GO:0005575 GO:0003674 GO:0008150	K15131
DN15939_c0_g1_i1	GO:0005634 GO:0045449 GO:0030528	K15128
DN20274_c0_g1_i5	GO:0006839 GO:0005743 GO:0005488	K15121
DN20076_c0_g2_i7	GO:0006839 GO:0005743 GO:0005488	K15121
DN20875_c0_g2_i2	GO:0006839 GO:0005743 GO:0005488	K15121
DN20875_c0_g2_i1	GO:0006839 GO:0005743 GO:0005488	K15121
DN12621_c0_g1_i1	GO:0006839 GO:0005743 GO:0005488	K15121
DN20274_c0_g1_i2	GO:0006839 GO:0005743 GO:0005488	K15121
DN20076_c0_g2_i4	GO:0006839 GO:0005743 GO:0005488	K15121
DN20076_c0_g2_i6	GO:0006839 GO:0005743 GO:0005488	K15121
DN20423_c0_g3_i1	GO:0006839 GO:0005743 GO:0005488	K15119
DN14024_c0_g2_i1	GO:0006839 GO:0005743 GO:0005488	K15119
DN14963_c1_g1_i1	GO:0006839 GO:0005215 GO:0005743 GO:0005488 GO:0012505	K15115
DN15593_c0_g1_i2	GO:0015884 GO:0009941 GO:0008517 GO:0005488 GO:0005739	K15115
DN18086_c0_g1_i1	GO:0006839 GO:0005743 GO:0005488	K15113
DN15368_c1_g1_i1	GO:0006839 GO:0005215 GO:0005488 GO:0005743	K15112
DN12964_c0_g1_i1	-	K15111
DN20983_c0_g1_i3	GO:0006839 GO:0005743 GO:0005488 GO:0009507	K15111
DN16250_c0_g2_i1	GO:0015822 GO:0006839 GO:0009536 GO:0005488 GO:0005743	K15109
DN16250_c0_g1_i1	GO:0015822 GO:0006839 GO:0009536 GO:0005488 GO:0005743	K15109
DN3187_c0_g1_i1	GO:0000064 GO:0005743 GO:0005290 GO:0005488 GO:0006839 GO:0015189 GO:0015181	K15109
DN17816_c0_g1_i2	GO:0000064 GO:0006839 GO:0005476 GO:0005488 GO:0005743	K15109
DN19700_c0_g1_i1	GO:0006839 GO:0005743 GO:0005488	K15108
DN20297_c0_g1_i2	GO:0006839 GO:0005310 GO:0005488 GO:0005743	K15104
DN19229_c0_g1_i3	GO:0009941 GO:0005743 GO:0005618 GO:0006839 GO:0005488 GO:0005886 GO:0017077	K15104
DN19229_c0_g1_i1	GO:0009941 GO:0005743 GO:0005618 GO:0006839 GO:0005488 GO:0005886 GO:0017077	K15104
DN21032_c0_g5_i1	GO:0017077 GO:0009853 GO:0006810 GO:0005488 GO:0005743	K15103
DN21032_c0_g5_i2	GO:0017077 GO:0009853 GO:0006810 GO:0005488 GO:0005743	K15103
DN8300_c0_g2_i1	GO:0005743 GO:0006810 GO:0005488	K15103
DN21032_c0_g5_i3	GO:0017077 GO:0009853 GO:0006810 GO:0005488 GO:0005743	K15103
DN8300_c0_g1_i1	GO:0005743 GO:0006810 GO:0005488	K15103
DN20384_c4_g2_i2	GO:0005618 GO:0006810 GO:0005743 GO:0005488 GO:0005886 GO:0009507	K15102
DN20384_c4_g1_i6	GO:0005618 GO:0006810 GO:0005743 GO:0005488 GO:0005886 GO:0009507	K15102
DN20384_c4_g1_i5	GO:0005618 GO:0006810 GO:0005743 GO:0005488 GO:0005886 GO:0009507	K15102
DN20636_c2_g1_i2	GO:0006839 GO:0005215 GO:0005488 GO:0005743	K15100
DN20785_c1_g1_i4	GO:0006952 GO:0047501 GO:0047504 GO:0005886	K15095
DN21446_c0_g1_i1	GO:0006952 GO:0047501 GO:0047504 GO:0005886	K15095
DN21446_c0_g1_i3	GO:0016491 GO:0005488 GO:0008152 GO:0009505	K15095
DN21225_c0_g1_i1	GO:0009536 GO:0043693 GO:0034007	K15086
DN15651_c0_g1_i1	-	K15086
DN19548_c1_g1_i5	GO:0006839 GO:0005215 GO:0005488 GO:0005743	K15084
DN15184_c0_g1_i1	GO:0006839 GO:0005215 GO:0005743 GO:0005488 GO:0012505	K15084
DN19548_c1_g1_i4	GO:0006839 GO:0005215 GO:0005488 GO:0005743	K15084
DN19813_c1_g1_i2	GO:0004386 GO:0008270 GO:0005515 GO:0005524 GO:0003677	K15083
DN19813_c1_g1_i1	GO:0004386 GO:0008270 GO:0005515 GO:0005524 GO:0003677	K15083
DN6047_c0_g2_i1	GO:0004386 GO:0008270 GO:0005515 GO:0005524 GO:0003677	K15083
DN18622_c0_g1_i2	GO:0005575 GO:0003674 GO:0008150	K15082
DN20208_c0_g2_i1	GO:0005575 GO:0003674 GO:0008150	K15082
DN12191_c0_g1_i1	GO:0004518 GO:0006281 GO:0005622	K15078
DN19191_c0_g2_i2	GO:0006952 GO:0006915 GO:0012505 GO:0005524 GO:0005515	K15078
DN10297_c0_g1_i1	-	K15078
DN16724_c0_g1_i1	GO:0045449 GO:0005634 GO:0003674 GO:0016021	K15077
DN16006_c0_g1_i1	GO:0005575 GO:0005488	K15075
DN16006_c0_g1_i2	GO:0005575 GO:0005488	K15075
DN8749_c0_g1_i1	GO:0005575 GO:0015031 GO:0003674	K15053
DN21363_c0_g1_i2	-	K15047
DN21363_c0_g1_i4	-	K15047
DN21363_c0_g1_i1	-	K15047
DN21363_c0_g1_i3	-	K15047
DN16730_c0_g1_i1	GO:0005741 GO:0006820 GO:0009617 GO:0008308	K15040
DN18909_c0_g1_i1	GO:0005741 GO:0006820 GO:0009617 GO:0008308 GO:0009507	K15040
DN18909_c0_g1_i3	GO:0005741 GO:0006820 GO:0009617 GO:0008308 GO:0009507	K15040
DN19606_c1_g4_i1	GO:0005741 GO:0006820 GO:0009617 GO:0008308 GO:0009507	K15040
DN19606_c1_g3_i1	GO:0005741 GO:0006820 GO:0009617 GO:0008308 GO:0009507	K15040
DN19606_c1_g2_i2	GO:0005741 GO:0006820 GO:0009617 GO:0008308 GO:0009507	K15040
DN21129_c2_g1_i2	GO:0006415	K15033
DN21129_c2_g1_i4	GO:0006415	K15033
DN21129_c2_g1_i1	GO:0006415	K15033
DN15660_c1_g1_i2	GO:0008150 GO:0003674 GO:0009507	K15032
DN15660_c1_g1_i3	GO:0008150 GO:0003674 GO:0009507	K15032
DN21337_c0_g1_i2	GO:0005575 GO:0009793	K15032
DN15449_c0_g1_i1	GO:0003674 GO:0008150	K15032
DN8641_c0_g1_i1	GO:0005575 GO:0003674 GO:0008150	K15032
DN17718_c0_g1_i1	GO:0003674 GO:0016020 GO:0008150	K15032
DN10605_c0_g2_i1	GO:0005575 GO:0003674 GO:0008150	K15032
DN12580_c0_g1_i1	GO:0008150	K15032
DN12580_c0_g2_i1	GO:0008150	K15032
DN12513_c0_g1_i1	GO:0003674 GO:0016020 GO:0008150	K15032
DN14207_c0_g1_i1	GO:0008150 GO:0003674 GO:0009507	K15032
DN21947_c0_g2_i1	GO:0005575 GO:0003674	K15032
DN21947_c0_g2_i5	GO:0005575 GO:0003674	K15032
DN12812_c0_g1_i5	GO:0003674 GO:0008150	K15032
DN21057_c0_g1_i1	GO:0003674 GO:0016020 GO:0008150	K15032
DN11179_c0_g2_i1	GO:0003674 GO:0016020 GO:0008150	K15032
DN21337_c0_g1_i3	GO:0005575 GO:0009793	K15032
DN20385_c1_g1_i1	GO:0005575 GO:0003674 GO:0008150	K15032
DN20385_c1_g1_i4	GO:0005575 GO:0003674 GO:0008150	K15032
DN17732_c0_g1_i2	GO:0005575 GO:0003674 GO:0008150	K15032
DN1533_c0_g1_i1	GO:0003674 GO:0016020 GO:0008150	K15032
DN1533_c0_g2_i1	GO:0003674 GO:0016020 GO:0008150	K15032
DN11179_c0_g1_i1	GO:0005575 GO:0003674 GO:0008150	K15032
DN11226_c0_g1_i1	GO:0008150 GO:0003674 GO:0005739	K15032
DN21188_c1_g1_i2	GO:0008150 GO:0003674 GO:0009507	K15032
DN18806_c2_g1_i1	GO:0003674 GO:0016020 GO:0008150	K15032
DN21057_c0_g2_i5	GO:0003674 GO:0016020 GO:0008150	K15032
DN21057_c0_g2_i1	GO:0003674 GO:0016020 GO:0008150	K15032
DN21057_c0_g2_i3	GO:0003674 GO:0016020 GO:0008150	K15032
DN11226_c0_g1_i2	GO:0008150 GO:0003674 GO:0005739	K15032
DN17384_c0_g1_i1	GO:0005575 GO:0003674 GO:0008150	K15032
DN19017_c0_g2_i1	GO:0003674 GO:0016020 GO:0008150	K15032
DN20408_c0_g3_i1	GO:0005575 GO:0003674 GO:0008150	K15030
DN21281_c0_g2_i1	GO:0005575 GO:0003674 GO:0008150	K15029
DN17058_c0_g1_i2	GO:0005852 GO:0003743	K15028
DN20286_c0_g1_i2	GO:0006413 GO:0003723 GO:0003743	K15027
DN21847_c1_g1_i1	GO:0003674 GO:0008150 GO:0005886	K15026
DN14113_c0_g1_i1	GO:0005575 GO:0006413 GO:0003723 GO:0003743	K15025
DN21668_c3_g2_i6	GO:0008150 GO:0015171 GO:0005886	K15015
DN21668_c3_g2_i2	GO:0008150 GO:0015171 GO:0005886	K15015
DN15372_c0_g1_i1	GO:0016020 GO:0006865 GO:0015171	K15015
DN17046_c0_g2_i2	GO:0006865 GO:0015171 GO:0005886	K15015
DN17046_c0_g2_i8	GO:0006865 GO:0015171 GO:0005886	K15015
DN17046_c0_g2_i3	GO:0006865 GO:0015171 GO:0005886	K15015
DN17737_c0_g1_i6	GO:0016020 GO:0005337 GO:0006810	K15014
DN18341_c2_g4_i1	GO:0015864 GO:0005337	K15014
DN11357_c0_g1_i1	GO:0015864 GO:0005337	K15014
DN19882_c0_g3_i1	GO:0010174	K15014
DN19882_c0_g1_i1	GO:0010174	K15014
DN17737_c0_g6_i1	GO:0015864 GO:0005337	K15014
DN19145_c0_g1_i1	GO:0003674 GO:0005739 GO:0008535	K14998
DN13571_c0_g1_i1	GO:0003700 GO:0045449	K14977
DN20513_c1_g1_i7	GO:0005575	K14972
DN19057_c2_g1_i2	GO:0005575	K14972
DN20513_c1_g1_i5	GO:0005575	K14972
DN20513_c1_g1_i9	GO:0005575	K14972
DN20513_c1_g1_i12	GO:0005575	K14972
DN20513_c1_g1_i10	GO:0005575	K14972
DN19126_c3_g2_i3	GO:0005575	K14972
DN19126_c3_g2_i4	GO:0005575	K14972
DN19930_c1_g1_i6	GO:0005575 GO:0003674 GO:0008150	K14964
DN19930_c1_g1_i2	GO:0005575 GO:0003674 GO:0008150	K14964
DN19930_c1_g1_i1	GO:0005575 GO:0003674 GO:0008150	K14964
DN19930_c1_g1_i5	GO:0005575 GO:0003674 GO:0008150	K14964
DN19930_c1_g1_i4	GO:0005575 GO:0003674 GO:0008150	K14964
DN19930_c1_g1_i8	GO:0005575 GO:0003674 GO:0008150	K14964
DN19706_c1_g1_i1	GO:0005834 GO:0009507 GO:0007186 GO:0000166	K14963
DN18516_c0_g1_i2	GO:0005834 GO:0008150 GO:0080008 GO:0000166	K14963
DN12764_c0_g1_i1	GO:0080008 GO:0000166	K14962
DN16315_c0_g1_i2	GO:0008150 GO:0080008 GO:0000166	K14962
DN12764_c0_g1_i3	GO:0080008 GO:0000166	K14962
DN12764_c0_g1_i4	GO:0080008 GO:0000166	K14962
DN20248_c0_g1_i1	GO:0005834 GO:0008150 GO:0000166	K14961
DN7871_c0_g1_i1	GO:0010073 GO:0010152 GO:0005783 GO:0048867 GO:0006875 GO:0019829 GO:0016036 GO:0009846	K14950
DN19105_c0_g2_i1	GO:0010073 GO:0010152 GO:0005783 GO:0048867 GO:0006875 GO:0019829 GO:0016036 GO:0009846	K14950
DN19105_c0_g2_i2	GO:0010073 GO:0010152 GO:0005783 GO:0048867 GO:0006875 GO:0019829 GO:0016036 GO:0009846	K14950
DN19105_c0_g1_i1	GO:0010073 GO:0010152 GO:0005783 GO:0048867 GO:0006875 GO:0019829 GO:0016036 GO:0009846	K14950
DN16086_c0_g2_i4	GO:0005737 GO:0005634 GO:0003723 GO:0009846	K14948
DN16086_c0_g2_i3	GO:0005737 GO:0005634 GO:0003723 GO:0009846	K14948
DN20865_c0_g1_i4	GO:0005634 GO:0006397 GO:0003723 GO:0000166	K14948
DN20146_c0_g1_i2	GO:0005737 GO:0005634 GO:0003723 GO:0009846	K14948
DN20146_c0_g1_i1	GO:0005737 GO:0005634 GO:0003723 GO:0009846	K14948
DN18588_c1_g6_i3	GO:0005575 GO:0008150 GO:0003723	K14945
DN18706_c1_g2_i2	GO:0005575 GO:0008150 GO:0003723	K14945
DN18362_c0_g1_i2	GO:0005575 GO:0008150 GO:0003723	K14945
DN18588_c1_g1_i1	GO:0005575 GO:0008150 GO:0003723	K14945
DN18588_c1_g1_i2	GO:0005575 GO:0008150 GO:0003723	K14945
DN18588_c1_g6_i2	GO:0005575 GO:0008150 GO:0003723	K14945
DN18362_c0_g2_i1	GO:0005575 GO:0008150 GO:0003723	K14945
DN18706_c1_g1_i2	GO:0005575 GO:0008150 GO:0003723	K14945
DN18706_c1_g1_i1	GO:0005575 GO:0030418 GO:0030410 GO:0003723	K14945
DN18706_c1_g2_i1	GO:0005575 GO:0030418 GO:0030410 GO:0003723	K14945
DN21481_c0_g1_i5	GO:0005575 GO:0008380 GO:0003676	K14944
DN21481_c0_g1_i3	GO:0005575 GO:0008380 GO:0003676	K14944
DN21361_c4_g1_i7	GO:0005575 GO:0008168 GO:0031167	K14864
DN21361_c4_g1_i10	GO:0005575 GO:0008168 GO:0031167	K14864
DN16601_c0_g1_i1	GO:0005575 GO:0008168 GO:0031167	K14864
DN18896_c0_g1_i1	GO:0005834 GO:0000166 GO:0008150 GO:0080008 GO:0005730	K14863
DN21012_c3_g5_i4	GO:0005575 GO:0008150	K14861
DN3567_c0_g1_i1	GO:0005575 GO:0008150	K14861
DN21012_c3_g5_i1	GO:0005575 GO:0008150	K14861
DN21012_c3_g5_i2	GO:0005739	K14861
DN21012_c3_g5_i3	GO:0005739	K14861
DN21692_c0_g2_i1	GO:0005575	K14859
DN21684_c2_g1_i1	GO:0008168 GO:0005634 GO:0031167	K14857
DN17438_c0_g2_i2	GO:0005575 GO:0008150 GO:0005488	K14856
DN17438_c0_g1_i1	GO:0005575 GO:0008150 GO:0005488	K14856
DN18893_c0_g1_i1	GO:0080008 GO:0000166	K14855
DN19609_c0_g1_i1	GO:0042254 GO:0005730	K14852
DN16648_c0_g1_i3	GO:0005575	K14851
DN17793_c0_g1_i2	-	K14850
DN17793_c0_g1_i1	-	K14850
DN14188_c0_g1_i1	GO:0030688 GO:0003674 GO:0006364	K14849
DN18810_c0_g2_i2	GO:0008150 GO:0080008 GO:0000166	K14848
DN21640_c0_g1_i6	GO:0008150 GO:0003674 GO:0005730	K14847
DN21640_c0_g1_i8	GO:0008150 GO:0003674 GO:0005730	K14847
DN19928_c0_g2_i1	GO:0005575 GO:0009793 GO:0003674	K14846
DN13992_c0_g1_i1	GO:0008150 GO:0003674 GO:0009507	K14845
DN13992_c0_g1_i2	GO:0008150 GO:0003674 GO:0009507	K14845
DN21478_c0_g1_i1	GO:0003723	K14844
DN21478_c0_g2_i1	GO:0003723	K14844
DN18985_c0_g1_i1	GO:0008283 GO:0003713 GO:0005730	K14843
DN16533_c0_g1_i3	GO:0003735 GO:0006412 GO:0042254 GO:0005840	K14842
DN17015_c0_g1_i2	GO:0008150 GO:0080008 GO:0000166	K14841
DN20436_c0_g1_i1	GO:0005575 GO:0003674 GO:0008150	K14840
DN21143_c3_g1_i1	GO:0003674 GO:0008150	K14839
DN20282_c1_g3_i1	GO:0000166 GO:0008150 GO:0003723 GO:0005730	K14838
DN20282_c1_g3_i2	GO:0000166 GO:0008150 GO:0003723 GO:0005730	K14838
DN21247_c0_g2_i1	GO:0003723 GO:0000166	K14837
DN21247_c0_g2_i2	GO:0003723 GO:0000166	K14837
DN20389_c0_g1_i4	GO:0008757 GO:0003723 GO:0006364 GO:0005730	K14835
DN20847_c2_g1_i2	GO:0005575 GO:0008150 GO:0005488	K14834
DN20847_c2_g1_i1	GO:0005575 GO:0008150 GO:0005488	K14834
DN13407_c0_g1_i1	GO:0005575 GO:0008150	K14833
DN13407_c0_g2_i1	GO:0005575 GO:0008150	K14833
DN13223_c0_g1_i2	-	K14833
DN8405_c0_g1_i1	GO:0005575 GO:0008150	K14833
DN13459_c0_g2_i1	GO:0010197	K14832
DN10390_c0_g1_i1	GO:0005575 GO:0003674 GO:0008150	K14831
DN17851_c0_g1_i1	GO:0005834 GO:0000166 GO:0005515 GO:0080008 GO:0005730	K14830
DN18539_c0_g1_i1	GO:0005834 GO:0008150 GO:0080008 GO:0000166	K14829
DN20193_c0_g3_i4	GO:0016607 GO:0010099 GO:0015995 GO:0009718 GO:0003700 GO:0009658 GO:0045449 GO:0008270	K14829
DN14737_c0_g1_i3	GO:0005575 GO:0008150 GO:0005488	K14827
DN24377_c0_g1_i1	GO:0005575 GO:0008150 GO:0005488	K14827
DN19936_c0_g1_i1	GO:0005528 GO:0006457 GO:0003755 GO:0005730	K14826
DN12227_c0_g1_i1	GO:0005528 GO:0006457 GO:0003755 GO:0005730	K14826
DN20115_c2_g2_i2	GO:0005634 GO:0006364 GO:0000166	K14824
DN17396_c0_g1_i1	GO:0005575	K14823
DN16296_c0_g1_i1	GO:0005575 GO:0003674 GO:0008150	K14822
DN12852_c0_g1_i1	GO:0008150 GO:0008270 GO:0003676 GO:0005622	K14821
DN12852_c0_g1_i2	GO:0008150 GO:0008270 GO:0003676 GO:0005622	K14821
DN16573_c0_g1_i1	GO:0005575 GO:0003674 GO:0008150	K14820
DN16269_c0_g1_i1	GO:0005575 GO:0003674 GO:0008150	K14819
DN15634_c0_g2_i3	GO:0005575 GO:0003674 GO:0008150	K14819
DN20108_c0_g1_i3	GO:0003700 GO:0045449 GO:0005622	K14816
DN20108_c0_g1_i2	GO:0003700 GO:0045449 GO:0005622	K14816
DN21142_c0_g1_i3	GO:0003735 GO:0022626 GO:0042254 GO:0006412	K14815
DN21142_c0_g1_i2	GO:0003735 GO:0022626 GO:0042254 GO:0006412	K14815
DN21732_c0_g2_i2	GO:0008026	K14811
DN20673_c1_g1_i2	GO:0005575 GO:0008026 GO:0003676 GO:0005524	K14810
DN17112_c0_g1_i1	GO:0005575 GO:0008150 GO:0008026 GO:0003676 GO:0005524	K14809
DN18461_c0_g1_i1	GO:0005634 GO:0008150 GO:0005524 GO:0008026 GO:0003723	K14808
DN14713_c0_g2_i1	GO:0017151 GO:0008026	K14807
DN22735_c0_g1_i1	GO:0008026 GO:0003676 GO:0005524	K14806
DN14524_c0_g1_i1	GO:0008026 GO:0003676 GO:0005524	K14806
DN20954_c0_g1_i4	GO:0005575 GO:0008150 GO:0008026 GO:0003676 GO:0005524	K14805
DN20954_c0_g1_i6	GO:0005575 GO:0008150 GO:0008026 GO:0003676 GO:0005524	K14805
DN20954_c0_g1_i3	GO:0005575 GO:0008150 GO:0008026 GO:0003676 GO:0005524	K14805
DN17173_c0_g1_i1	GO:0006470 GO:0008287 GO:0004722	K14803
DN14134_c0_g1_i1	GO:0006470 GO:0008287 GO:0004722	K14803
DN16213_c1_g2_i2	GO:0006470 GO:0008287 GO:0004722	K14803
DN15281_c0_g1_i1	GO:0006470 GO:0008287 GO:0004722	K14803
DN16213_c1_g2_i1	GO:0006470 GO:0008287 GO:0004722	K14803
DN15281_c0_g2_i1	GO:0006470 GO:0008287 GO:0004722	K14803
DN20789_c0_g2_i1	GO:0006470 GO:0008287 GO:0004722	K14803
DN20530_c0_g2_i1	GO:0015662 GO:0005886	K14802
DN20530_c0_g2_i2	GO:0015662 GO:0005886	K14802
DN20530_c1_g1_i2	GO:0015662 GO:0005886	K14802
DN14930_c0_g1_i1	GO:0048194 GO:0005548 GO:0005794 GO:0048367 GO:0048364 GO:0015662	K14802
DN20415_c0_g1_i1	GO:0005737 GO:0008270	K14801
DN17213_c0_g1_i5	GO:0005737 GO:0006915 GO:0003674	K14801
DN17213_c0_g1_i6	GO:0005737 GO:0006915 GO:0003674	K14801
DN17213_c0_g1_i3	GO:0005737 GO:0006915 GO:0003674	K14801
DN17213_c0_g1_i2	GO:0005737 GO:0006915 GO:0003674	K14801
DN17213_c0_g1_i7	GO:0005737 GO:0006915 GO:0003674	K14801
DN20415_c0_g1_i2	GO:0005737 GO:0008270	K14801
DN14981_c0_g1_i1	GO:0005575 GO:0003674 GO:0008150	K14800
DN21946_c2_g2_i3	GO:0005634 GO:0003674 GO:0042254	K14799
DN21946_c2_g2_i7	GO:0005634 GO:0003674 GO:0042254	K14799
DN21946_c2_g2_i9	GO:0005634 GO:0003674 GO:0042254	K14799
DN20088_c0_g1_i1	GO:0005575 GO:0003674 GO:0008150	K14798
DN20088_c0_g1_i3	GO:0005575 GO:0003674 GO:0008150	K14798
DN18734_c0_g1_i1	GO:0005575 GO:0003674 GO:0008150	K14797
DN18599_c0_g1_i2	GO:0005575 GO:0003674 GO:0008150	K14795
DN18150_c0_g1_i1	GO:0005575 GO:0008150 GO:0005488	K14794
DN6598_c0_g1_i1	GO:0005575 GO:0008150 GO:0005488	K14794
DN21221_c0_g3_i1	GO:0005732 GO:0080008 GO:0005730 GO:0000266 GO:0000166 GO:0003676 GO:0005680	K14793
DN21952_c0_g3_i9	GO:0006397 GO:0005886 GO:0003723 GO:0005730	K14792
DN21952_c0_g3_i8	GO:0006397 GO:0005886 GO:0003723 GO:0005730	K14792
DN21952_c0_g3_i4	GO:0006397 GO:0005886 GO:0003723 GO:0005730	K14792
DN19295_c0_g2_i3	GO:0005575 GO:0008150 GO:0000166	K14791
DN11865_c0_g2_i1	GO:0005575 GO:0008150 GO:0003723	K14790
DN17962_c0_g1_i1	GO:0009561 GO:0003674 GO:0080008	K14788
DN11852_c0_g1_i1	GO:0000166 GO:0008150 GO:0003723 GO:0005730	K14787
DN11852_c0_g2_i1	GO:0000166 GO:0008150 GO:0003723 GO:0005730	K14787
DN21540_c0_g1_i2	GO:0005829 GO:0003674	K14786
DN21540_c0_g1_i1	GO:0005829 GO:0003674	K14786
DN17144_c0_g1_i1	GO:0005575 GO:0017025 GO:0008150 GO:0003676	K14785
DN17144_c0_g1_i2	GO:0005575 GO:0017025 GO:0008150 GO:0003676	K14785
DN21238_c0_g1_i1	GO:0003674 GO:0005634 GO:0008150	K14782
DN21238_c0_g1_i4	GO:0003674 GO:0005634 GO:0008150	K14782
DN17507_c0_g1_i1	GO:0005575 GO:0008150 GO:0008026 GO:0003676 GO:0005524	K14780
DN14012_c0_g1_i1	GO:0005575 GO:0008026 GO:0003676 GO:0005524	K14779
DN17631_c0_g1_i1	GO:0005575 GO:0008026 GO:0003676 GO:0005524	K14778
DN21870_c0_g1_i3	GO:0005575 GO:0008026 GO:0003676 GO:0005524	K14777
DN15684_c0_g1_i1	GO:0005730 GO:0008150 GO:0003676 GO:0008026 GO:0005524	K14776
DN19813_c3_g2_i4	GO:0005730 GO:0016020 GO:0003735 GO:0003723 GO:0006412 GO:0006396	K14775
DN19813_c3_g2_i8	GO:0005730 GO:0016020 GO:0003735 GO:0003723 GO:0006412 GO:0006396	K14775
DN19813_c3_g2_i3	GO:0005730 GO:0016020 GO:0003735 GO:0003723 GO:0006412 GO:0006396	K14775
DN13700_c0_g1_i1	GO:0005575 GO:0003674 GO:0008150	K14774
DN20433_c0_g4_i1	GO:0009793 GO:0003674	K14773
DN20433_c0_g4_i2	GO:0009793 GO:0003674	K14773
DN20001_c3_g4_i2	GO:0005794 GO:0008150 GO:0005488	K14772
DN21969_c1_g5_i3	GO:0003674 GO:0008150	K14771
DN21969_c1_g5_i4	GO:0003674 GO:0008150	K14771
DN20063_c0_g1_i3	GO:0009561 GO:0003674	K14769
DN20063_c0_g1_i6	GO:0009561 GO:0003674	K14769
DN21643_c1_g3_i2	GO:0008150 GO:0080008 GO:0000166	K14768
DN20804_c0_g1_i1	GO:0003674	K14767
DN17133_c0_g1_i1	GO:0005575 GO:0003674 GO:0008150	K14766
DN20952_c0_g1_i1	GO:0005575 GO:0003674 GO:0008150	K14765
DN15509_c0_g2_i2	GO:0008150	K14763
DN16324_c0_g6_i2	GO:0042372 GO:0008756 GO:0016208 GO:0009507	K14760
DN18766_c0_g2_i4	GO:0008683 GO:0042550 GO:0042372 GO:0016836 GO:0000287 GO:0030976 GO:0009507	K14759
DN21626_c0_g2_i1	GO:0008683 GO:0042550 GO:0042372 GO:0016836 GO:0000287 GO:0030976 GO:0009507	K14759
DN21945_c0_g2_i1	GO:0005834 GO:0048367 GO:0048364 GO:0000166	K14753
DN19141_c0_g2_i1	GO:0005834 GO:0048367 GO:0048364 GO:0000166	K14753
DN13628_c0_g1_i1	GO:0015385 GO:0015081 GO:0006814	K14724
DN11628_c0_g1_i3	GO:0015385 GO:0006814	K14724
DN11628_c0_g1_i2	GO:0015385 GO:0006814	K14724
DN15974_c0_g1_i1	GO:0003899 GO:0005634 GO:0006350	K14721
DN16755_c0_g1_i2	GO:0046873 GO:0016020 GO:0030001	K14713
DN16755_c0_g1_i3	GO:0046873 GO:0016020 GO:0030001	K14713
DN11935_c0_g1_i1	GO:0005375 GO:0006829 GO:0016757 GO:0005385	K14709
DN16384_c0_g3_i1	GO:0006812 GO:0005375 GO:0009507	K14709
DN16384_c0_g2_i1	GO:0006812 GO:0005375 GO:0009507	K14709
DN15259_c0_g1_i1	GO:0006812 GO:0046873	K14709
DN20075_c0_g1_i1	GO:0006812 GO:0046873	K14709
DN14622_c0_g1_i1	GO:0006812 GO:0046873	K14709
DN17713_c0_g1_i7	GO:0006812 GO:0046873 GO:0009624	K14709
DN17713_c0_g1_i8	GO:0006812 GO:0046873 GO:0009624	K14709
DN11859_c0_g2_i1	GO:0006812 GO:0008324 GO:0016020 GO:0015562	K14696
DN11859_c0_g1_i1	GO:0006812 GO:0008324 GO:0016020 GO:0015562	K14696
DN21394_c2_g1_i1	GO:0006812 GO:0008324 GO:0016020 GO:0015562	K14692
DN20116_c0_g1_i1	GO:0006812 GO:0008324 GO:0016020 GO:0015562 GO:0009624	K14692
DN21394_c2_g1_i2	GO:0006812 GO:0008324 GO:0016020 GO:0015562	K14692
DN19245_c0_g1_i1	GO:0010038 GO:0006882 GO:0005774 GO:0015103 GO:0005385 GO:0006829	K14689
DN21053_c1_g2_i1	GO:0006829 GO:0015562 GO:0015103 GO:0005385	K14689
DN21053_c1_g2_i2	GO:0006829 GO:0015562 GO:0015103 GO:0005385	K14689
DN16853_c0_g1_i1	GO:0010312 GO:0015562 GO:0010299 GO:0009705 GO:0015103 GO:0005385 GO:0006829	K14689
DN21694_c1_g1_i1	GO:0048235 GO:0005375 GO:0016020 GO:0048364 GO:0006825	K14686
DN7664_c0_g1_i1	GO:0015089 GO:0006825	K14686
DN1719_c0_g1_i1	GO:0005773 GO:0005375 GO:0006825	K14686
DN15157_c0_g1_i1	GO:0015089 GO:0006825	K14686
DN19803_c0_g1_i4	GO:0005347 GO:0009536 GO:0015866 GO:0015867 GO:0015217 GO:0080121 GO:0080122 GO:0005743 GO:0009060 GO:0005488 GO:0006839	K14684
DN21817_c1_g1_i1	GO:0009536 GO:0015215 GO:0006862 GO:0005743 GO:0005488 GO:0006839	K14684
DN21817_c1_g2_i1	GO:0009536 GO:0015215 GO:0006862 GO:0005743 GO:0005488 GO:0006839	K14684
DN10259_c0_g1_i1	GO:0006839 GO:0005215 GO:0005743 GO:0005488 GO:0005886	K14684
DN19803_c0_g1_i3	GO:0005347 GO:0009536 GO:0015866 GO:0015867 GO:0015217 GO:0080121 GO:0080122 GO:0005743 GO:0009060 GO:0005488 GO:0006839	K14684
DN20477_c2_g4_i1	GO:0006839 GO:0005215 GO:0005743 GO:0005488 GO:0005886	K14684
DN19803_c0_g1_i1	GO:0005347 GO:0009536 GO:0015866 GO:0015867 GO:0015217 GO:0080121 GO:0080122 GO:0005743 GO:0009060 GO:0005488 GO:0006839	K14684
DN20137_c0_g4_i1	GO:0006839 GO:0005215 GO:0005488 GO:0005743	K14684
DN17115_c1_g3_i3	GO:0006839 GO:0005215 GO:0009536 GO:0005488 GO:0005743	K14684
DN18100_c0_g1_i6	GO:0005347 GO:0009941 GO:0006810 GO:0005743 GO:0005488 GO:0042651	K14684
DN7782_c0_g1_i1	GO:0005743 GO:0006810 GO:0005509	K14684
DN20281_c0_g1_i2	GO:0004042 GO:0006526	K14682
DN20281_c0_g1_i1	GO:0004042 GO:0006526	K14682
DN20281_c0_g2_i1	GO:0004042 GO:0006526	K14682
DN13140_c1_g1_i6	GO:0005737 GO:0004046 GO:0006520 GO:0012505 GO:0006508 GO:0008237	K14677
DN13140_c1_g1_i5	GO:0005737 GO:0004046 GO:0006520 GO:0012505 GO:0006508 GO:0008237	K14677
DN17481_c0_g3_i1	GO:0004046 GO:0005773 GO:0006520 GO:0006508 GO:0046983 GO:0008237	K14677
DN21415_c0_g1_i10	GO:0019433 GO:0004806 GO:0012511	K14674
DN13635_c0_g1_i1	GO:0006508 GO:0009850 GO:0010178 GO:0008237	K14664
DN12615_c0_g1_i1	GO:0006508 GO:0010179 GO:0005783 GO:0008237 GO:0009611	K14664
DN1601_c0_g1_i1	GO:0006508 GO:0009850 GO:0010178 GO:0008237	K14664
DN10823_c0_g1_i1	GO:0006508 GO:0010179 GO:0005783 GO:0008237 GO:0009611	K14664
DN16843_c0_g1_i1	GO:0005783 GO:0010210 GO:0010211 GO:0009850 GO:0006508 GO:0008237	K14664
DN20725_c0_g1_i1	GO:0006508 GO:0010179 GO:0005783 GO:0008237 GO:0009611	K14664
DN20725_c0_g2_i1	GO:0006508 GO:0010179 GO:0005783 GO:0008237 GO:0009611	K14664
DN11348_c0_g1_i1	GO:0005783 GO:0010210 GO:0010211 GO:0009850 GO:0006508 GO:0008237	K14664
DN14414_c0_g1_i1	GO:0005575 GO:0008418 GO:0008150	K14662
DN21136_c0_g2_i2	GO:0003935 GO:0008686 GO:0009231	K14652
DN21136_c0_g2_i4	GO:0003935 GO:0008686 GO:0009231	K14652
DN14602_c0_g1_i1	GO:0008150 GO:0003723	K14651
DN14668_c0_g1_i1	GO:0005575 GO:0003674 GO:0008150	K14649
DN19197_c0_g1_i1	GO:0005575 GO:0008150	K14649
DN19197_c0_g1_i4	GO:0005575 GO:0008150	K14649
DN12651_c0_g3_i1	GO:0005575 GO:0008150	K14649
DN17904_c0_g1_i1	-	K14648
DN19905_c0_g1_i2	GO:0005794 GO:0017110 GO:0016887 GO:0009846	K14641
DN20042_c1_g3_i1	GO:0009941 GO:0006817 GO:0009673	K14640
DN15894_c0_g1_i1	GO:0006857 GO:0005215 GO:0016020	K14638
DN20020_c1_g2_i1	GO:0005215 GO:0016020 GO:0009624 GO:0005509	K14638
DN20730_c0_g2_i1	GO:0006857 GO:0005215 GO:0016020	K14638
DN18939_c0_g1_i1	GO:0006857 GO:0005215 GO:0005886	K14638
DN19104_c1_g3_i1	GO:0006857 GO:0005215 GO:0016020	K14638
DN21608_c0_g2_i4	GO:0042938 GO:0042939 GO:0042936 GO:0042937 GO:0006807 GO:0005886	K14638
DN16754_c0_g1_i1	GO:0043201 GO:0042939 GO:0042538 GO:0009751 GO:0009753 GO:0016020 GO:0009611 GO:0042936 GO:0042937 GO:0080053 GO:0080052 GO:0042742 GO:0009737 GO:0042938	K14638
DN21305_c0_g2_i2	GO:0006857 GO:0005215 GO:0016020	K14638
DN11871_c0_g1_i1	GO:0006857 GO:0010167 GO:0015706 GO:0042128 GO:0015112 GO:0005886	K14638
DN18321_c0_g2_i1	GO:0006857 GO:0005215 GO:0016020	K14638
DN7870_c0_g1_i1	GO:0006857 GO:0005215 GO:0016020	K14638
DN12895_c0_g1_i1	GO:0006857 GO:0005215 GO:0016020	K14638
DN2337_c0_g1_i1	GO:0006857 GO:0005215 GO:0009624 GO:0005886	K14638
DN18934_c0_g1_i1	GO:0043201 GO:0042939 GO:0042538 GO:0009751 GO:0009753 GO:0016020 GO:0009611 GO:0042936 GO:0042937 GO:0080053 GO:0080052 GO:0042742 GO:0009737 GO:0042938	K14638
DN17360_c0_g1_i1	GO:0042938 GO:0042939 GO:0015334 GO:0042936 GO:0005774 GO:0015112 GO:0042937	K14638
DN17183_c0_g1_i1	GO:0006857 GO:0010167 GO:0015706 GO:0042128 GO:0015112 GO:0005886	K14638
DN14964_c0_g2_i1	GO:0010447 GO:0006857 GO:0010542 GO:0015706 GO:0005886	K14638
DN20520_c0_g1_i2	GO:0016020	K14617
DN19562_c0_g1_i1	GO:0022857 GO:0016020	K14611
DN20559_c1_g1_i1	GO:0016020 GO:0022857 GO:0006810	K14611
DN20559_c1_g2_i1	GO:0016020 GO:0022857 GO:0006810	K14611
DN21386_c0_g1_i7	GO:0022857 GO:0016020	K14611
DN14726_c0_g2_i1	GO:0022857 GO:0006810 GO:0005886	K14611
DN20414_c2_g1_i1	GO:0022857 GO:0016020	K14611
DN17781_c0_g1_i1	-	K14595
DN14874_c0_g1_i1	GO:0005516 GO:0016887	K14575
DN14874_c0_g1_i2	GO:0005516 GO:0016887	K14575
DN20708_c1_g1_i1	GO:0003700 GO:0045449	K14574
DN15242_c0_g1_i1	GO:0003723 GO:0000166	K14573
DN15242_c0_g2_i1	GO:0003723 GO:0000166	K14573
DN21346_c2_g2_i1	GO:0009941 GO:0008134 GO:0006355 GO:0016887 GO:0043254 GO:0005524	K14572
DN2178_c0_g1_i1	GO:0009941 GO:0008134 GO:0006355 GO:0016887 GO:0043254 GO:0005524	K14572
DN22020_c0_g1_i2	GO:0009793 GO:0016887	K14571
DN22020_c0_g1_i8	GO:0009793 GO:0016887	K14571
DN22020_c0_g1_i7	GO:0009793 GO:0016887	K14571
DN21276_c0_g5_i3	GO:0008408 GO:0010587 GO:0005622	K14570
DN15103_c0_g3_i1	GO:0004527 GO:0003676 GO:0005622	K14570
DN15103_c0_g1_i1	GO:0004527 GO:0003676 GO:0005622	K14570
DN16372_c1_g3_i1	GO:0005634 GO:0042254	K14569
DN17754_c0_g1_i3	GO:0005634 GO:0003674	K14568
DN16993_c0_g2_i1	GO:0032040 GO:0003674 GO:0006364	K14567
DN16993_c0_g3_i1	GO:0032040 GO:0003674 GO:0006364	K14567
DN11157_c0_g1_i1	GO:0005575 GO:0003674 GO:0008150	K14566
DN19333_c1_g3_i1	GO:0005730 GO:0008150 GO:0003677	K14565
DN21951_c2_g6_i2	GO:0008150	K14564
DN19765_c0_g2_i3	GO:0005730	K14564
DN13860_c0_g1_i2	GO:0030515 GO:0001510 GO:0006364 GO:0005730	K14563
DN18170_c0_g1_i1	GO:0005732 GO:0005730 GO:0003674 GO:0006364 GO:0015030 GO:0016363	K14561
DN13587_c0_g1_i1	GO:0022627 GO:0019843	K14560
DN14098_c0_g1_i1	GO:0005829 GO:0003674 GO:0006364 GO:0005730	K14559
DN20798_c1_g2_i1	GO:0008150 GO:0080008 GO:0000166	K14558
DN20359_c1_g2_i2	GO:0003674 GO:0006396 GO:0005622	K14557
DN19916_c0_g1_i1	GO:0005834 GO:0000166 GO:0006364 GO:0005730	K14556
DN19385_c0_g1_i1	GO:0009793 GO:0005730 GO:0009880 GO:0051301 GO:0000166	K14555
DN18436_c0_g2_i3	GO:0006364 GO:0080008 GO:0000166	K14554
DN19258_c0_g1_i2	GO:0008150 GO:0080008 GO:0000166	K14553
DN17989_c0_g1_i3	GO:0008150 GO:0000166	K14552
DN20675_c0_g5_i1	-	K14550
DN14865_c0_g1_i1	GO:0009561 GO:0000166 GO:0006364 GO:0080008 GO:0005730	K14549
DN21042_c1_g3_i1	GO:0005575 GO:0008150 GO:0000166	K14548
DN14269_c0_g1_i1	GO:0008150 GO:0012505 GO:0000166	K14546
DN18819_c2_g2_i1	GO:0005575 GO:0003674 GO:0008150	K14546
DN18819_c2_g2_i2	GO:0005575 GO:0003674 GO:0008150	K14546
DN21648_c0_g2_i2	GO:0005575 GO:0003674 GO:0008150	K14545
DN21648_c0_g2_i1	GO:0005575 GO:0003674 GO:0008150	K14545
DN19537_c0_g5_i1	GO:0005575 GO:0003674 GO:0008150	K14544
DN19537_c0_g4_i1	GO:0005575 GO:0003674 GO:0008150	K14544
DN21887_c1_g1_i1	GO:0005525 GO:0008150 GO:0005622	K14539
DN16168_c0_g1_i1	GO:0005525 GO:0008150 GO:0005730	K14538
DN13437_c0_g2_i1	GO:0005525 GO:0008150 GO:0005622	K14537
DN16227_c0_g1_i1	GO:0005575 GO:0008150 GO:0008135 GO:0003924 GO:0005525	K14536
DN13429_c0_g1_i2	GO:0003676	K14525
DN13429_c0_g1_i1	GO:0003676	K14525
DN14014_c0_g1_i1	GO:0005575	K14521
DN19127_c0_g1_i1	GO:0003700 GO:0005634 GO:0009867 GO:0006952 GO:0006355 GO:0016563 GO:0009873	K14516
DN10433_c0_g1_i1	GO:0003700 GO:0005634 GO:0009867 GO:0006952 GO:0006355 GO:0016563 GO:0009873	K14516
DN19029_c2_g2_i1	GO:0003700 GO:0005634 GO:0009867 GO:0006952 GO:0006355 GO:0016563 GO:0009873	K14516
DN19029_c2_g1_i1	GO:0003700 GO:0005634 GO:0009867 GO:0006952 GO:0006355 GO:0016563 GO:0009873	K14516
DN20832_c0_g3_i1	GO:0005634 GO:0010105 GO:0004842 GO:0005515 GO:0006511	K14515
DN20580_c0_g1_i3	GO:0005634 GO:0010105 GO:0004842 GO:0005515 GO:0006511	K14515
DN20832_c0_g1_i1	GO:0005634 GO:0010105 GO:0004842 GO:0005515 GO:0006511	K14515
DN20091_c1_g1_i1	GO:0003700 GO:0045449 GO:0005634 GO:0010182 GO:0009873	K14514
DN21179_c0_g1_i2	GO:0003700 GO:0045449 GO:0005634 GO:0010182 GO:0009873	K14514
DN20091_c2_g1_i2	GO:0003700 GO:0045449 GO:0009873	K14514
DN19112_c0_g1_i4	GO:0010150 GO:0052544 GO:0009753 GO:0048765 GO:0010182 GO:0010119 GO:0006979 GO:0050832 GO:0031348 GO:0009926 GO:0042742 GO:0009408 GO:0009651 GO:0008219 GO:0009789 GO:0001736 GO:0009871	K14513
DN19112_c0_g2_i1	GO:0010150 GO:0052544 GO:0009753 GO:0048765 GO:0010182 GO:0010119 GO:0006979 GO:0050832 GO:0031348 GO:0009926 GO:0042742 GO:0009408 GO:0009651 GO:0008219 GO:0009789 GO:0001736 GO:0009871	K14513
DN15018_c0_g1_i1	GO:0005575 GO:0009737 GO:0042542 GO:0080136 GO:0009864 GO:0010120 GO:0004707 GO:0048481 GO:0009409 GO:0009651 GO:0009723	K14512
DN20282_c1_g1_i4	GO:0009744 GO:0009686 GO:0005789 GO:0048510 GO:0004674 GO:0004712 GO:0005515 GO:0010182 GO:0010105	K14510
DN18073_c0_g1_i2	GO:0009744 GO:0009686 GO:0005789 GO:0048510 GO:0004674 GO:0004712 GO:0005515 GO:0010182 GO:0010105	K14510
DN21110_c0_g1_i1	GO:0051740 GO:0010105 GO:0004872 GO:0004673 GO:0004696	K14509
[truncated: 33,404 more rows]

## Sheet: TF
Supplementary table S2: Functional Annotation of assembled unigenes using nr, swissprot, TAIR, KEGG, GO and Transcription factor protein database
Contig ID	id	TF	TF Family
DN18990_c0_g2_i5	GSMUA_Achr4P07150_001	NAC	NAC family protein
DN17749_c0_g1_i1	FANhyb_rscf00000140.1.g00010.1	bHLH	bHLH family protein
DN20049_c0_g1_i1	Gh_A07G0263	WRKY	WRKY family protein
DN16997_c0_g2_i1	KN538711.1_FGP056	C3H	C3H family protein
DN19057_c3_g1_i2	RrC2198_p1	SRS	SRS family protein
DN18990_c0_g2_i1	GSMUA_Achr4P07150_001	NAC	NAC family protein
DN18990_c0_g2_i4	GSMUA_Achr4P07150_001	NAC	NAC family protein
DN21619_c1_g2_i5	FANhyb_rscf00001203.1.g00002.1	LBD	LBD family protein
DN19693_c1_g3_i1	Rsa1.0_03996.1_g00001.1	MYB_related	MYB_related family protein
DN21624_c1_g1_i1	Neem_4779_f_10	bHLH	bHLH family protein
DN21624_c1_g1_i3	Neem_4779_f_10	bHLH	bHLH family protein
DN21786_c1_g4_i1	EMT03129	bHLH	bHLH family protein
DN20069_c3_g1_i1	Achn343391	SBP	SBP family protein
DN21127_c0_g1_i3	Achn370431	FAR1	FAR1 family protein
DN21665_c1_g1_i1	MDP0000428265	NAC	NAC family protein
DN18586_c0_g1_i1	Sp_057020_iign.t1	Trihelix	Trihelix family protein
DN21665_c1_g1_i3	MDP0000428265	NAC	NAC family protein
DN21665_c1_g1_i6	MDP0000428265	NAC	NAC family protein
DN18780_c4_g1_i4	GSVIVT01021625001	HD-ZIP	HD-ZIP family protein
DN16997_c0_g3_i1	KN538711.1_FGP056	C3H	C3H family protein
DN21665_c1_g1_i5	MDP0000428265	NAC	NAC family protein
DN16176_c0_g1_i3	Achn176661	FAR1	FAR1 family protein
DN20961_c0_g3_i1	Achn153311	MYB	MYB family protein
DN20965_c0_g3_i1	Achn195011	SBP	SBP family protein
DN16370_c0_g1_i1	GSVIVT01037455001	FAR1	FAR1 family protein
DN21963_c2_g2_i1	Achn116231	ARF	ARF family protein
DN21819_c2_g3_i1	Achn296391	NF-YC	NF-YC family protein
DN16621_c0_g2_i2	Achn196311	CAMTA	CAMTA family protein
DN16264_c1_g1_i1	Achn040601	WRKY	WRKY family protein
DN19693_c1_g1_i1	Rsa1.0_03996.1_g00001.1	MYB_related	MYB_related family protein
DN20703_c2_g2_i2	Achn272241	FAR1	FAR1 family protein
DN19554_c0_g1_i1	Lus10040166	GRAS	GRAS family protein
DN20706_c0_g1_i2	Peinf101Scf00022g00010.1	bHLH	bHLH family protein
DN21633_c1_g2_i2	Lus10040166	GRAS	GRAS family protein
DN20961_c0_g7_i1	Achn202691	MYB	MYB family protein
DN17870_c0_g2_i1	mrna02686.1-v1.0-hybrid	GATA	GATA family protein
DN20706_c0_g1_i3	Sopim05g009220.0.1	bHLH	bHLH family protein
DN21633_c1_g1_i1	Lus10040166	GRAS	GRAS family protein
DN20965_c0_g1_i2	Achn102591	SBP	SBP family protein
DN16159_c0_g1_i4	XP_011096101.1	HD-ZIP	HD-ZIP family protein
DN21579_c2_g1_i3	440731	ERF	ERF family protein
DN15143_c0_g1_i1	TRIUR3_33706-P1	FAR1	FAR1 family protein
DN15862_c0_g2_i1	Potri.014G075200.2	HD-ZIP	HD-ZIP family protein
DN16159_c0_g1_i1	XP_011086174.1	HD-ZIP	HD-ZIP family protein
DN19508_c0_g2_i3	MDP0000319700	WRKY	WRKY family protein
DN20861_c1_g2_i5	Manes.15G125200.1.p	ARF	ARF family protein
DN21949_c0_g1_i1	29680.m001688	MYB	MYB family protein
DN21086_c3_g1_i5	MDP0000304904	TCP	TCP family protein
DN20685_c0_g1_i4	Gh_A05G2378	WRKY	WRKY family protein
DN15720_c0_g1_i1	Achn213491	FAR1	FAR1 family protein
DN21086_c3_g1_i11	MDP0000304904	TCP	TCP family protein
DN21086_c3_g1_i7	MDP0000304904	TCP	TCP family protein
DN21086_c3_g1_i6	MDP0000304904	TCP	TCP family protein
DN21169_c1_g1_i3	GSVIVT01030605001	HD-ZIP	HD-ZIP family protein
DN21169_c1_g1_i4	GSVIVT01030605001	HD-ZIP	HD-ZIP family protein
DN16621_c0_g1_i3	Achn196311	CAMTA	CAMTA family protein
DN19581_c0_g3_i1	TRIUR3_33125-P1	FAR1	FAR1 family protein
DN19666_c0_g2_i3	Achn239411	ERF	ERF family protein
DN14294_c0_g1_i1	XP_011087634.1	FAR1	FAR1 family protein
DN21036_c1_g4_i2	MDP0000304904	TCP	TCP family protein
DN20965_c0_g1_i6	Achn102591	SBP	SBP family protein
DN17664_c0_g1_i1	GSVIVT01017073001	HD-ZIP	HD-ZIP family protein
DN21923_c4_g3_i3	GSVIVT01008639001	ARF	ARF family protein
DN16727_c0_g2_i2	Achn044311	MYB_related	MYB_related family protein
DN16712_c0_g1_i1	Lus10031505	NF-YA	NF-YA family protein
DN20391_c2_g1_i2	Achn097861	FAR1	FAR1 family protein
DN20786_c1_g2_i11	mrna11429.1-v1.0-hybrid	HB-other	HB-other family protein
DN21047_c0_g1_i1	Lus10040166	GRAS	GRAS family protein
DN21575_c2_g3_i1	Achn335271	HB-other	HB-other family protein
DN21639_c0_g1_i2	GRMZM2G083374_P01	FAR1	FAR1 family protein
DN17171_c0_g1_i3	Achn255601	ARF	ARF family protein
DN20965_c0_g1_i4	Achn102591	SBP	SBP family protein
DN21819_c2_g4_i4	Achn296391	NF-YC	NF-YC family protein
DN20463_c1_g4_i5	XP_010106869.1	HB-other	HB-other family protein
DN17133_c0_g1_i1	Achn356291	MIKC_MADS	MIKC_MADS family protein
DN21639_c0_g1_i1	GRMZM2G083374_P01	FAR1	FAR1 family protein
DN18990_c0_g2_i2	GSMUA_Achr4P07150_001	NAC	NAC family protein
DN18990_c0_g2_i7	GSMUA_Achr4P07150_001	NAC	NAC family protein
DN21633_c1_g2_i5	Lus10040166	GRAS	GRAS family protein
DN16271_c1_g1_i2	FANhyb_rscf00001203.1.g00002.1	LBD	LBD family protein
DN18533_c0_g1_i1	CCG032957.1	ERF	ERF family protein
DN21830_c1_g1_i6	GSBRNA2T00109513001	bZIP	bZIP family protein
DN21830_c1_g1_i7	GSBRNA2T00109513001	bZIP	bZIP family protein
DN20592_c0_g1_i1	XP_016474357.1	C3H	C3H family protein
DN16911_c0_g1_i1	GSMUA_Achr6P04510_001	GATA	GATA family protein
DN19221_c0_g1_i3	Sopen12g015990.1	TCP	TCP family protein
DN20361_c1_g1_i1	GSBRNA2T00151323001	GATA	GATA family protein
DN21134_c0_g1_i1	mrna11429.1-v1.0-hybrid	HB-other	HB-other family protein
DN20396_c2_g2_i1	Achn320981	NF-X1	NF-X1 family protein
DN15838_c0_g1_i2	Vang02g01940.1	B3	B3 family protein
DN18312_c0_g1_i1	GSVIVT01035027001	CAMTA	CAMTA family protein
DN19597_c0_g1_i1	GSMUA_Achr7P11320_001	MYB	MYB family protein
DN19523_c1_g1_i4	Oropetium_20150105_17443A	bZIP	bZIP family protein
DN13073_c0_g1_i2	FANhyb_rscf00000055.1.g00026.1	GeBP	GeBP family protein
DN21229_c0_g2_i5	Lus10031505	NF-YA	NF-YA family protein
DN19523_c1_g1_i1	Oropetium_20150105_17443A	bZIP	bZIP family protein
DN19523_c1_g1_i2	Oropetium_20150105_17443A	bZIP	bZIP family protein
DN14320_c0_g1_i1	Sme2.5_07362.1_g00001.1	NF-YC	NF-YC family protein
DN19320_c0_g1_i1	KZV28906.1	C2H2	C2H2 family protein
DN20067_c0_g1_i4	Neem_6198_f_1	B3	B3 family protein
DN15176_c0_g1_i1	Achn239411	ERF	ERF family protein
DN18586_c0_g1_i3	Sp_057020_iign.t1	Trihelix	Trihelix family protein
DN21245_c0_g1_i1	GSMUA_Achr6P04510_001	GATA	GATA family protein
DN18190_c0_g3_i1	Zmw_sc06712.1.g00010.1	MYB_related	MYB_related family protein
DN18881_c0_g1_i3	GSVIVT01036776001	HB-other	HB-other family protein
DN16261_c0_g2_i1	Achn212121	LBD	LBD family protein
DN21744_c1_g1_i3	Prupe.1G585200.1.p	ARF	ARF family protein
DN15892_c0_g1_i1	KZV46390.1	LBD	LBD family protein
DN20728_c2_g1_i2	Achn079441	WRKY	WRKY family protein
DN20067_c0_g1_i3	MDP0000312598	B3	B3 family protein
DN21047_c0_g1_i3	Lus10040166	GRAS	GRAS family protein
DN21335_c0_g2_i1	Achn347521	C3H	C3H family protein
DN20945_c0_g1_i5	Achn141391	NF-X1	NF-X1 family protein
DN16103_c0_g2_i1	GSVIVT01032746001	ERF	ERF family protein
DN20479_c0_g3_i1	Achn202071	MYB_related	MYB_related family protein
DN21423_c1_g2_i2	FANhyb_rscf00000233.1.g00002.1	GATA	GATA family protein
DN17335_c0_g2_i1	GSMUA_Achr6P04510_001	GATA	GATA family protein
DN20391_c1_g1_i2	Achn072001	BES1	BES1 family protein
DN15958_c0_g1_i1	mrna20854.1-v1.0-hybrid	B3	B3 family protein
DN21335_c0_g2_i3	Achn347521	C3H	C3H family protein
DN21245_c0_g1_i4	GSMUA_Achr6P04510_001	GATA	GATA family protein
DN20061_c1_g1_i3	GSMUA_Achr8P26530_001	GRF	GRF family protein
DN13505_c0_g2_i1	Achn346681	FAR1	FAR1 family protein
DN21249_c1_g2_i3	Achn102611	CAMTA	CAMTA family protein
DN20091_c1_g1_i1	Achn018431	EIL	EIL family protein
DN20069_c4_g3_i6	SMil_00015437-RA_Salv	LBD	LBD family protein
DN19320_c0_g1_i2	KZV28906.1	C2H2	C2H2 family protein
DN17806_c1_g3_i2	CCG011654.1	C3H	C3H family protein
DN18765_c1_g2_i1	MDP0000277077	NF-YB	NF-YB family protein
DN16372_c1_g3_i1	KHN25317.1	B3	B3 family protein
DN21086_c3_g1_i8	MDP0000304904	TCP	TCP family protein
DN17655_c0_g1_i2	Achn103181	ARR-B	ARR-B family protein
DN20508_c0_g3_i1	XP_011095229.1	WRKY	WRKY family protein
DN21233_c0_g1_i2	KN538953.1_FGP014	ERF	ERF family protein
DN21233_c0_g1_i1	KN538953.1_FGP014	ERF	ERF family protein
DN17806_c1_g3_i1	CCG011654.1	C3H	C3H family protein
DN21633_c1_g1_i2	Lus10040166	GRAS	GRAS family protein
DN17014_c0_g1_i1	Achn281151	CPP	CPP family protein
DN17150_c0_g1_i2	Achn125991	bHLH	bHLH family protein
DN20703_c2_g2_i1	Achn272241	FAR1	FAR1 family protein
DN20508_c0_g1_i1	XP_011095229.1	WRKY	WRKY family protein
DN21754_c1_g1_i1	OB11G10730.1	WRKY	WRKY family protein
DN17810_c0_g1_i1	GSVIVT01030079001	FAR1	FAR1 family protein
DN18768_c0_g1_i1	Neem_5226_f_2	GRAS	GRAS family protein
DN19042_c0_g2_i1	FANhyb_rscf00001203.1.g00002.1	LBD	LBD family protein
DN16718_c0_g1_i1	mrna23819.1-v1.0-hybrid	bHLH	bHLH family protein
DN21063_c2_g1_i3	Achn226451	ARR-B	ARR-B family protein
DN21063_c2_g1_i9	Achn226451	ARR-B	ARR-B family protein
DN20007_c0_g1_i3	evm.model.supercontig_545.3	HD-ZIP	HD-ZIP family protein
DN20007_c0_g1_i1	GSVIVT01025193001	HD-ZIP	HD-ZIP family protein
DN21786_c1_g2_i2	EMT03129	bHLH	bHLH family protein
DN18428_c0_g1_i1	Achn184391	Nin-like	Nin-like family protein
DN16587_c1_g1_i1	Achn165331	GRAS	GRAS family protein
DN8435_c0_g1_i1	ONIVA02G03520.1	MYB_related	MYB_related family protein
DN21633_c1_g1_i3	Lus10040166	GRAS	GRAS family protein
DN21091_c0_g1_i1	DCAR_007584	MYB_related	MYB_related family protein
DN20656_c1_g1_i4	GSMUA_Achr2P12930_001	NF-YA	NF-YA family protein
DN20882_c1_g3_i3	AHYPO_019315-RA	bHLH	bHLH family protein
DN21946_c2_g2_i3	676782570	M-type_MADS	M-type_MADS family protein
DN21946_c2_g2_i7	676782570	M-type_MADS	M-type_MADS family protein
DN21946_c2_g2_i9	676782570	M-type_MADS	M-type_MADS family protein
DN15118_c0_g1_i1	Achn181331	ERF	ERF family protein
DN21434_c2_g1_i1	Cotton_A_07948_BGI-A2_v1.0	BBR-BPC	BBR-BPC family protein
DN17888_c0_g1_i2	Achn040601	WRKY	WRKY family protein
DN17639_c0_g2_i2	XP_008243945.1	ARF	ARF family protein
DN21091_c0_g4_i2	DCAR_007584	MYB_related	MYB_related family protein
DN19357_c0_g1_i1	FANhyb_rscf00000233.1.g00002.1	GATA	GATA family protein
DN20118_c0_g1_i2	orange1.1g003322m	B3	B3 family protein
DN20532_c0_g1_i1	EMT22546	ERF	ERF family protein
DN20901_c0_g1_i1	Prupe.6G139700.1.p	E2F/DP	E2F/DP family protein
DN20594_c0_g4_i2	Thecc1EG004566t1	HB-other	HB-other family protein
DN17970_c0_g2_i1	Achn314161	B3	B3 family protein
DN21019_c1_g1_i2	Achn082431	SBP	SBP family protein
DN21537_c0_g1_i5	OB11G10730.1	WRKY	WRKY family protein
DN19146_c0_g1_i4	Achn273801	ARF	ARF family protein
DN20656_c1_g1_i1	GSMUA_Achr2P12930_001	NF-YA	NF-YA family protein
DN21266_c0_g2_i1	orange1.1g004514m	GRAS	GRAS family protein
DN21877_c2_g1_i4	Achn060231	HD-ZIP	HD-ZIP family protein
DN14152_c1_g1_i3	GSVIVT01036911001	BES1	BES1 family protein
DN21537_c0_g1_i3	OB11G10730.1	WRKY	WRKY family protein
DN21299_c0_g4_i7	FANhyb_rscf00001142.1.g00004.1	C2H2	C2H2 family protein
DN21992_c1_g1_i4	MDP0000309902	GATA	GATA family protein
DN21992_c1_g1_i5	MDP0000309902	GATA	GATA family protein
DN21422_c2_g1_i4	XP_010106869.1	HB-other	HB-other family protein
DN18705_c0_g2_i1	cra_locus_5362_iso_4	MYB_related	MYB_related family protein
DN18731_c0_g1_i6	Achn340761	C3H	C3H family protein
DN21299_c0_g4_i3	FANhyb_rscf00001142.1.g00004.1	C2H2	C2H2 family protein
DN20755_c0_g3_i4	MDP0000285251	C3H	C3H family protein
DN20755_c0_g3_i6	MDP0000285251	C3H	C3H family protein
DN14152_c1_g1_i1	GSVIVT01036911001	BES1	BES1 family protein
DN15838_c0_g1_i1	Vang02g01940.1	B3	B3 family protein
DN19242_c0_g1_i3	Achn336751	Nin-like	Nin-like family protein
DN12449_c0_g1_i1	Manes.01G225200.1.p	FAR1	FAR1 family protein
DN12449_c0_g1_i2	Manes.01G225200.1.p	FAR1	FAR1 family protein
DN21923_c4_g3_i4	GSVIVT01008639001	ARF	ARF family protein
DN20435_c0_g2_i2	Achn305931	GRAS	GRAS family protein
DN15288_c0_g2_i1	Achn104421	bHLH	bHLH family protein
DN12114_c0_g3_i1	DCAR_011951	GRF	GRF family protein
DN21422_c2_g1_i3	XP_010106869.1	HB-other	HB-other family protein
DN16742_c0_g1_i1	676718964	MYB_related	MYB_related family protein
DN14600_c0_g1_i1	Neem_11905_f_1	bHLH	bHLH family protein
DN20114_c0_g1_i2	Achn263221	GRAS	GRAS family protein
DN15040_c0_g2_i1	Oropetium_20150105_17443A	bZIP	bZIP family protein
DN21743_c2_g2_i3	EMT26392	FAR1	FAR1 family protein
DN13826_c0_g1_i1	XP_010091789.1	G2-like	G2-like family protein
DN21091_c0_g2_i1	DCAR_007584	MYB_related	MYB_related family protein
DN20972_c1_g3_i6	mrna03614.1-v1.0-hybrid	C2H2	C2H2 family protein
DN17920_c1_g1_i1	OMERI02G32430.2	GeBP	GeBP family protein
DN21744_c1_g1_i2	GSVIVT01023149001	ARF	ARF family protein
DN20594_c0_g4_i3	Cc01_g20510	HB-other	HB-other family protein
DN20895_c0_g1_i2	MDP0000309902	GATA	GATA family protein
DN16402_c0_g1_i2	Achn292201	C3H	C3H family protein
DN17248_c0_g1_i2	678447783	bZIP	bZIP family protein
DN20972_c1_g3_i12	mrna03614.1-v1.0-hybrid	C2H2	C2H2 family protein
DN21179_c0_g1_i2	Ciclev10000606m	EIL	EIL family protein
DN19649_c0_g1_i1	Achn093071	TCP	TCP family protein
DN19649_c0_g1_i3	Achn093071	TCP	TCP family protein
DN19526_c0_g1_i1	MDP0000606021	bHLH	bHLH family protein
DN17610_c2_g1_i1	Jcr4S00011.30	GRAS	GRAS family protein
DN17298_c0_g1_i1	Achn219111	NAC	NAC family protein
DN18334_c0_g1_i1	29648.m001973	C3H	C3H family protein
DN19477_c0_g1_i1	Achn078441	FAR1	FAR1 family protein
DN20594_c0_g4_i1	Cc01_g20510	HB-other	HB-other family protein
DN13018_c0_g1_i1	XP_015877895.1	STAT	STAT family protein
DN18665_c2_g1_i2	maker-scaffold01795-snap-gene-0.38-mRNA-1	C3H	C3H family protein
DN21819_c2_g4_i5	Achn296391	NF-YC	NF-YC family protein
DN21265_c0_g2_i3	Achn343181	Nin-like	Nin-like family protein
DN17655_c0_g2_i1	Achn103181	ARR-B	ARR-B family protein
DN17610_c2_g2_i2	Thecc1EG002319t1	GRAS	GRAS family protein
DN18555_c0_g1_i1	Achn271311	ERF	ERF family protein
DN19216_c1_g3_i4	Tp57577_TGAC_v2_mRNA26222	bHLH	bHLH family protein
DN20755_c0_g1_i1	MDP0000285251	C3H	C3H family protein
DN21265_c0_g2_i1	Achn343181	Nin-like	Nin-like family protein
DN17718_c0_g4_i1	GSVIVT01017770001	MYB_related	MYB_related family protein
DN21265_c0_g2_i4	Achn343181	Nin-like	Nin-like family protein
DN21766_c0_g3_i2	kfl00190_0180	bHLH	bHLH family protein
DN20281_c0_g1_i2	Gh_A02G1449	MYB_related	MYB_related family protein
DN21819_c2_g3_i2	Achn296391	NF-YC	NF-YC family protein
DN14386_c0_g1_i1	Niben101Scf06666g01011.1	MIKC_MADS	MIKC_MADS family protein
DN14499_c0_g3_i1	Itr_sc003902.1_g00001.1	FAR1	FAR1 family protein
DN20895_c0_g1_i1	MDP0000309902	GATA	GATA family protein
DN20657_c0_g1_i1	Achn303561	C3H	C3H family protein
DN21599_c0_g1_i7	mrna15187.1-v1.0-hybrid	bHLH	bHLH family protein
DN20361_c1_g1_i3	GSBRNA2T00151323001	GATA	GATA family protein
DN21204_c1_g1_i2	676755576	bHLH	bHLH family protein
DN17593_c0_g1_i2	mrna03614.1-v1.0-hybrid	C2H2	C2H2 family protein
DN18555_c0_g2_i1	Achn271311	ERF	ERF family protein
DN19910_c1_g6_i3	GSVIVT01030079001	FAR1	FAR1 family protein
DN18586_c0_g1_i2	Sp_057020_iign.t1	Trihelix	Trihelix family protein
DN19943_c0_g1_i1	Achn015191	C3H	C3H family protein
DN21989_c1_g2_i3	Achn100281	FAR1	FAR1 family protein
DN21871_c0_g2_i1	Cc01_g13060	GRAS	GRAS family protein
DN18642_c0_g1_i1	Gh_A08G2528	SRS	SRS family protein
DN17718_c0_g3_i1	GSVIVT01017770001	MYB_related	MYB_related family protein
DN19247_c1_g2_i1	Eucgr.K03485.1.p	C3H	C3H family protein
DN21828_c1_g1_i4	cra_locus_1368_iso_3	NAC	NAC family protein
DN20413_c2_g3_i2	cra_locus_5362_iso_4	MYB_related	MYB_related family protein
DN21245_c0_g1_i5	GSMUA_Achr6P04510_001	GATA	GATA family protein
DN21828_c1_g1_i2	cra_locus_1368_iso_3	NAC	NAC family protein
DN18248_c0_g1_i2	FANhyb_rscf00000814.1.g00005.1	SRS	SRS family protein
DN21730_c0_g2_i3	Achn115241	MYB_related	MYB_related family protein
DN21086_c3_g1_i12	MDP0000304904	TCP	TCP family protein
DN20191_c1_g4_i1	mrna04303.1-v1.0-hybrid	NAC	NAC family protein
DN21036_c1_g3_i1	MDP0000304904	TCP	TCP family protein
DN19801_c5_g1_i1	Neem_1023_f_1	GRAS	GRAS family protein
DN21629_c0_g2_i8	Csa11g010730.1	HSF	HSF family protein
DN21245_c0_g1_i2	GSMUA_Achr6P04510_001	GATA	GATA family protein
DN17302_c0_g4_i1	Achn065501	FAR1	FAR1 family protein
DN21992_c1_g1_i1	MDP0000309902	GATA	GATA family protein
DN17131_c0_g1_i1	Oropetium_20150105_21144A	C3H	C3H family protein
DN20463_c1_g4_i4	XP_010106869.1	HB-other	HB-other family protein
DN20391_c1_g2_i2	Aqcoe7G033500.2.p	BES1	BES1 family protein
DN18187_c0_g1_i1	CCG010610.1	NAC	NAC family protein
DN13754_c0_g2_i1	Achn234911	GRAS	GRAS family protein
DN19314_c0_g1_i1	Potri.008G131700.2	GRAS	GRAS family protein
DN21630_c0_g1_i1	HL.SW.v1.0.G043799.1	NF-X1	NF-X1 family protein
DN18203_c0_g1_i1	Lus10023345	S1Fa-like	S1Fa-like family protein
DN20913_c3_g3_i1	HL.SW.v1.0.G031531.1	bHLH	bHLH family protein
DN21877_c2_g1_i7	Achn060231	HD-ZIP	HD-ZIP family protein
DN21086_c3_g1_i2	MDP0000304904	TCP	TCP family protein
DN21265_c0_g1_i1	Achn343181	Nin-like	Nin-like family protein
DN17409_c0_g2_i1	BGIOSGA035841-PA	MYB_related	MYB_related family protein
DN19883_c0_g1_i4	Achn248021	C2H2	C2H2 family protein
DN12278_c0_g1_i1	mrna00901.1-v1.0-hybrid	bHLH	bHLH family protein
DN20545_c0_g1_i2	Achn017831	bHLH	bHLH family protein
DN18808_c0_g1_i1	Achn330611	NF-YA	NF-YA family protein
DN20599_c0_g3_i3	evm.model.supercontig_30.148	MIKC_MADS	MIKC_MADS family protein
DN19108_c0_g1_i1	Achn015341	WRKY	WRKY family protein
DN12147_c0_g1_i1	Achn012501	GRAS	GRAS family protein
DN17302_c0_g8_i1	Achn310101	FAR1	FAR1 family protein
DN17610_c3_g2_i1	Achn142571	GRAS	GRAS family protein
DN19703_c0_g1_i3	mrna27194.1-v1.0-hybrid	bZIP	bZIP family protein
DN19703_c0_g1_i7	mrna27194.1-v1.0-hybrid	bZIP	bZIP family protein
DN19866_c0_g3_i2	RrC2946_p1	C3H	C3H family protein
DN17454_c0_g1_i1	Vang0286s00030.1	B3	B3 family protein
DN19866_c0_g3_i3	RrC2946_p1	C3H	C3H family protein
DN18713_c0_g1_i6	Achn131801	B3	B3 family protein
DN13005_c0_g1_i2	MDP0000284588	GeBP	GeBP family protein
DN21647_c0_g1_i1	NNU_024067-RA	C2H2	C2H2 family protein
DN21815_c0_g1_i1	EMT26392	FAR1	FAR1 family protein
DN20802_c1_g1_i1	333455	C2H2	C2H2 family protein
DN21423_c1_g1_i1	FANhyb_rscf00000233.1.g00002.1	GATA	GATA family protein
DN15668_c0_g3_i1	GSBRNA2T00126537001	S1Fa-like	S1Fa-like family protein
DN18713_c0_g1_i4	Achn131801	B3	B3 family protein
DN21819_c2_g4_i1	Achn296391	NF-YC	NF-YC family protein
DN21647_c0_g1_i2	NNU_024067-RA	C2H2	C2H2 family protein
DN15894_c0_g1_i1	GSMUA_Achr10P22520_001	TALE	TALE family protein
DN21815_c0_g1_i2	EMT26392	FAR1	FAR1 family protein
DN17517_c0_g1_i1	676765190	Trihelix	Trihelix family protein
DN19883_c0_g1_i2	Achn248021	C2H2	C2H2 family protein
DN21675_c1_g1_i4	GRMZM2G395549_P01	bHLH	bHLH family protein
DN17057_c0_g1_i4	GSVIVT01008515001	Trihelix	Trihelix family protein
DN14891_c0_g1_i2	676723276	NF-X1	NF-X1 family protein
DN20127_c0_g1_i2	GSBRNA2T00056321001	MIKC_MADS	MIKC_MADS family protein
DN19693_c0_g1_i1	Achn232491	FAR1	FAR1 family protein
DN21675_c1_g1_i6	GRMZM2G395549_P01	bHLH	bHLH family protein
DN18312_c0_g1_i2	Achn386461	CAMTA	CAMTA family protein
DN17332_c0_g2_i1	Sopen09g003830.1	C2H2	C2H2 family protein
DN20895_c0_g2_i1	MDP0000309902	GATA	GATA family protein
DN19146_c0_g1_i1	Achn273801	ARF	ARF family protein
DN18121_c0_g1_i1	Itr_sc000159.1_g00028.1	MIKC_MADS	MIKC_MADS family protein
DN19108_c0_g1_i4	Achn015341	WRKY	WRKY family protein
DN17533_c0_g1_i2	Achn096741	ARR-B	ARR-B family protein
DN19883_c0_g1_i5	Achn248021	C2H2	C2H2 family protein
DN17248_c0_g1_i1	678447783	bZIP	bZIP family protein
DN16126_c1_g1_i1	Achn233011	SRS	SRS family protein
DN20895_c0_g2_i2	MDP0000309902	GATA	GATA family protein
DN19883_c0_g1_i3	Achn248021	C2H2	C2H2 family protein
DN19883_c0_g1_i7	Achn248021	C2H2	C2H2 family protein
DN20755_c0_g1_i3	MDP0000285251	C3H	C3H family protein
DN11963_c0_g1_i2	MDP0000232659	GRAS	GRAS family protein
DN20204_c1_g4_i1	Achn163941	MYB	MYB family protein
DN13636_c0_g1_i1	Achn340751	bZIP	bZIP family protein
DN21643_c0_g1_i1	KN539820.1_FGP007	AP2	AP2 family protein
DN15544_c0_g2_i2	Achn237121	FAR1	FAR1 family protein
DN15624_c0_g1_i3	Cotton_A_24931_BGI-A2_v1.0	bHLH	bHLH family protein
DN20091_c2_g1_i2	Achn123771	EIL	EIL family protein
DN20913_c3_g2_i1	Achn313181	bHLH	bHLH family protein
DN21675_c1_g1_i1	GRMZM2G395549_P01	bHLH	bHLH family protein
DN20650_c0_g1_i1	Ote100012231081	MIKC_MADS	MIKC_MADS family protein
DN20007_c0_g1_i2	GSVIVT01025193001	HD-ZIP	HD-ZIP family protein
DN21423_c1_g1_i2	FANhyb_rscf00000233.1.g00002.1	GATA	GATA family protein
DN21606_c0_g2_i1	CCG012114.2	bZIP	bZIP family protein
DN20177_c0_g1_i5	MDP0000318339	FAR1	FAR1 family protein
DN22012_c2_g1_i1	OB11G10730.1	WRKY	WRKY family protein
DN13217_c1_g1_i1	Achn071481	FAR1	FAR1 family protein
DN21873_c0_g1_i3	PH01000133G1180	C3H	C3H family protein
DN14650_c0_g1_i1	AHYPO_019315-RA	bHLH	bHLH family protein
DN20177_c0_g1_i2	MDP0000318339	FAR1	FAR1 family protein
DN18929_c0_g1_i1	Achn158001	bHLH	bHLH family protein
DN11463_c1_g1_i1	Achn343591	FAR1	FAR1 family protein
DN11209_c0_g2_i1	Gorai.006G082300.2	MYB_related	MYB_related family protein
DN21807_c1_g1_i4	FANhyb_rscf00000233.1.g00002.1	GATA	GATA family protein
DN20279_c1_g4_i1	676755044	bHLH	bHLH family protein
DN16195_c0_g1_i1	Sopen10g030300.1	bHLH	bHLH family protein
DN19353_c0_g1_i1	Achn142571	GRAS	GRAS family protein
DN19353_c0_g1_i4	Achn142571	GRAS	GRAS family protein
DN18267_c3_g1_i3	C.cajan_01177	C2H2	C2H2 family protein
DN19104_c3_g1_i1	Sp_057020_iign.t1	Trihelix	Trihelix family protein
DN20621_c0_g1_i4	27791.m000083	NF-X1	NF-X1 family protein
DN21873_c0_g1_i1	PH01000133G1180	C3H	C3H family protein
DN12087_c0_g3_i1	KN539151.1_FGP017	NAC	NAC family protein
DN21076_c2_g1_i1	Oropetium_20150105_17443A	bZIP	bZIP family protein
DN18267_c3_g1_i1	Gorai.009G242400.2	C2H2	C2H2 family protein
DN17988_c1_g1_i2	OMERI06G27590.3	bZIP	bZIP family protein
DN21949_c0_g1_i3	Manes.09G148400.1.p	MYB	MYB family protein
DN21580_c0_g1_i1	Lus10009218	C2H2	C2H2 family protein
DN21629_c0_g2_i1	Csa11g010730.1	HSF	HSF family protein
DN14767_c0_g1_i1	Gh_D11G0701	NAC	NAC family protein
DN20746_c3_g2_i4	mrna27834.1-v1.0-hybrid	M-type_MADS	M-type_MADS family protein
DN17057_c0_g1_i1	Thecc1EG014612t1	Trihelix	Trihelix family protein
DN20882_c1_g3_i5	AHYPO_019315-RA	bHLH	bHLH family protein
DN16261_c0_g1_i1	Achn212121	LBD	LBD family protein
DN21405_c0_g2_i3	PH01000820G0540	NAC	NAC family protein
DN15629_c2_g1_i1	Achn356611	GRAS	GRAS family protein
DN14118_c0_g1_i2	Achn219111	NAC	NAC family protein
DN20176_c1_g1_i2	Achn069251	C3H	C3H family protein
DN20166_c3_g1_i4	Sme2.5_00886.1_g00016.1	MIKC_MADS	MIKC_MADS family protein
DN20242_c0_g1_i2	Achn204181	NAC	NAC family protein
DN18124_c0_g1_i1	Neem_1055_f_6	bHLH	bHLH family protein
DN18300_c0_g1_i1	Prupe.4G256500.1.p	FAR1	FAR1 family protein
DN20972_c1_g3_i11	mrna03614.1-v1.0-hybrid	C2H2	C2H2 family protein
DN18931_c0_g1_i2	AHYPO_019315-RA	bHLH	bHLH family protein
DN13646_c0_g1_i1	MDP0000309902	GATA	GATA family protein
DN19701_c0_g2_i1	OMERI03G13930.2	bZIP	bZIP family protein
DN21423_c1_g1_i3	FANhyb_rscf00000233.1.g00002.1	GATA	GATA family protein
DN21608_c0_g2_i4	Sopen09g001330.1	G2-like	G2-like family protein
DN15977_c1_g1_i3	Achn049821	HD-ZIP	HD-ZIP family protein
DN18617_c0_g1_i1	Oropetium_20150105_17443A	bZIP	bZIP family protein
DN19119_c1_g2_i1	Niben101Scf00646g07008.1	Trihelix	Trihelix family protein
DN21874_c0_g1_i2	Niben101Scf00646g07008.1	Trihelix	Trihelix family protein
DN19952_c1_g1_i1	DCAR_015027	Trihelix	Trihelix family protein
DN21874_c0_g1_i3	Niben101Scf00646g07008.1	Trihelix	Trihelix family protein
DN21218_c0_g1_i1	Thecc1EG029886t1	HSF	HSF family protein
DN19479_c0_g1_i1	Achn112511	GRAS	GRAS family protein
DN18657_c0_g1_i5	KZV57651.1	MYB_related	MYB_related family protein
DN21874_c0_g1_i4	Niben101Scf00646g07008.1	Trihelix	Trihelix family protein
DN16157_c0_g1_i1	Thecc1EG039715t1	ARF	ARF family protein
DN14254_c0_g1_i1	Achn388491	C3H	C3H family protein
DN14767_c0_g1_i2	Gh_D11G0701	NAC	NAC family protein
DN21715_c0_g2_i4	GSBRNA2T00132210001	CPP	CPP family protein
DN17802_c0_g1_i2	Achn293031	C2H2	C2H2 family protein
DN20614_c0_g1_i2	Achn246011	MYB_related	MYB_related family protein
DN12496_c1_g1_i1	Aco009877.1	WRKY	WRKY family protein
DN17903_c0_g1_i1	RrC351_p2	bHLH	bHLH family protein
DN20746_c3_g2_i1	mrna27834.1-v1.0-hybrid	M-type_MADS	M-type_MADS family protein
DN15052_c0_g5_i1	PH01000133G1180	C3H	C3H family protein
DN19042_c0_g1_i1	FANhyb_rscf00001203.1.g00002.1	LBD	LBD family protein
DN18931_c0_g1_i3	AHYPO_019315-RA	bHLH	bHLH family protein
DN17743_c0_g3_i1	GSVIVT01013234001	ARR-B	ARR-B family protein
DN22032_c2_g4_i1	Achn181401	VOZ	VOZ family protein
DN15026_c0_g1_i1	Itr_sc001450.1_g00004.1	C3H	C3H family protein
DN15527_c0_g1_i1	Oropetium_20150105_17443A	bZIP	bZIP family protein
DN16126_c0_g1_i1	Achn233011	SRS	SRS family protein
DN20913_c3_g2_i2	Achn313181	bHLH	bHLH family protein
DN11630_c0_g1_i1	LPERR08G10430.1	CPP	CPP family protein
DN18502_c0_g1_i1	Achn113981	C2H2	C2H2 family protein
DN21814_c0_g1_i3	OGLUM12G00050.4	WRKY	WRKY family protein
DN13397_c0_g1_i1	DCAR_006720	LBD	LBD family protein
DN17802_c0_g1_i3	Achn293031	C2H2	C2H2 family protein
DN11378_c0_g1_i1	BGIOSGA000239-PA	HD-ZIP	HD-ZIP family protein
DN20851_c0_g1_i3	Gh_A05G1133	MYB_related	MYB_related family protein
DN18678_c0_g1_i2	Achn286101	TALE	TALE family protein
DN16683_c0_g2_i1	XP_015897327.1	Trihelix	Trihelix family protein
DN14170_c0_g1_i1	AHYPO_019315-RA	bHLH	bHLH family protein
DN19013_c0_g1_i6	Peaxi162Scf00802g00244.1	MYB_related	MYB_related family protein
DN20204_c1_g4_i3	Achn163941	MYB	MYB family protein
DN12923_c0_g1_i1	NNU_016191-RA	SBP	SBP family protein
DN21845_c0_g3_i1	DCAR_026693	bZIP	bZIP family protein
DN18424_c0_g1_i1	MDP0000265619	Nin-like	Nin-like family protein
DN19301_c1_g2_i2	mrna03778.1-v1.0-hybrid	bZIP	bZIP family protein
DN21693_c1_g1_i3	Pbr031076.1	FAR1	FAR1 family protein
DN21845_c0_g3_i2	DCAR_026693	bZIP	bZIP family protein
DN19119_c1_g1_i9	Niben101Scf00646g07008.1	Trihelix	Trihelix family protein
DN18569_c0_g1_i1	Itr_sc000074.1_g00018.1	MIKC_MADS	MIKC_MADS family protein
DN13469_c0_g1_i1	Achn353711	TCP	TCP family protein
DN21806_c2_g1_i3	Bv5_101120_supk.t1	ERF	ERF family protein
DN15047_c0_g1_i1	PH01000046G0930	WRKY	WRKY family protein
DN19407_c1_g4_i1	Lus10021031	bZIP	bZIP family protein
DN13826_c0_g4_i1	XP_010091789.1	G2-like	G2-like family protein
DN17345_c1_g1_i1	Achn205991	FAR1	FAR1 family protein
DN20772_c1_g1_i1	676743386	HD-ZIP	HD-ZIP family protein
DN10833_c0_g1_i1	MDP0000286589	bHLH	bHLH family protein
DN21266_c1_g1_i1	WALNUT_00017266-RA	GRAS	GRAS family protein
DN17720_c0_g1_i2	Achn215981	bHLH	bHLH family protein
DN21152_c0_g1_i2	Achn076461	GRAS	GRAS family protein
DN20281_c0_g2_i1	Gh_A02G1449	MYB_related	MYB_related family protein
DN19823_c1_g1_i3	Csa08g023440.1	CPP	CPP family protein
DN20191_c1_g7_i1	mrna04303.1-v1.0-hybrid	NAC	NAC family protein
DN13580_c0_g1_i1	DCAR_026406	MYB_related	MYB_related family protein
DN21483_c2_g1_i1	676752474	CAMTA	CAMTA family protein
DN20772_c1_g1_i8	676743386	HD-ZIP	HD-ZIP family protein
DN16689_c0_g2_i1	Achn020651	FAR1	FAR1 family protein
DN16689_c0_g2_i2	Achn020651	FAR1	FAR1 family protein
DN16689_c0_g2_i4	Achn020651	FAR1	FAR1 family protein
DN16689_c0_g2_i5	Achn020651	FAR1	FAR1 family protein
DN21036_c1_g4_i3	MDP0000304904	TCP	TCP family protein
DN20503_c1_g3_i1	Achn105031	HB-PHD	HB-PHD family protein
DN21702_c0_g3_i4	Zjn_sc00028.1.g03130.1.am.mk	NAC	NAC family protein
DN18231_c0_g1_i1	Aco005756.1	LBD	LBD family protein
DN18333_c4_g1_i1	Manes.06G003200.1.p	NF-X1	NF-X1 family protein
DN18333_c4_g1_i5	Manes.06G003200.1.p	NF-X1	NF-X1 family protein
DN15729_c0_g1_i2	Spipo12G0053800	C2H2	C2H2 family protein
DN20772_c1_g1_i5	676743386	HD-ZIP	HD-ZIP family protein
DN10677_c0_g1_i1	Itr_sc000159.1_g00028.1	MIKC_MADS	MIKC_MADS family protein
DN16076_c0_g1_i2	Achn168321	C3H	C3H family protein
DN14572_c0_g2_i1	Cagra.1914s0012.1.p	GeBP	GeBP family protein
DN21202_c0_g1_i1	CA08g16690	MYB_related	MYB_related family protein
DN14546_c0_g1_i1	Achn093911	M-type_MADS	M-type_MADS family protein
DN19952_c1_g1_i5	DCAR_015027	Trihelix	Trihelix family protein
DN18657_c0_g1_i2	KZV57651.1	MYB_related	MYB_related family protein
DN20790_c1_g4_i1	Achn127991	TALE	TALE family protein
DN20211_c2_g1_i1	OPUNC03G25490.1	G2-like	G2-like family protein
DN18128_c0_g1_i2	Jcr4S00845.120	MYB	MYB family protein
DN19421_c0_g1_i8	Manes.08G104100.2.p	C3H	C3H family protein
DN18128_c0_g1_i1	Jcr4S00845.120	MYB	MYB family protein
DN16617_c0_g1_i1	Sme2.5_00580.1_g00006.1	CO-like	CO-like family protein
DN15249_c0_g1_i1	Cc08_g11450	GATA	GATA family protein
DN20599_c0_g1_i1	Gh_A10G0045	LSD	LSD family protein
DN14460_c0_g1_i1	Achn362971	C3H	C3H family protein
DN21806_c2_g1_i2	Bv5_101120_supk.t1	ERF	ERF family protein
DN19108_c0_g1_i3	Achn015341	WRKY	WRKY family protein
DN21202_c0_g1_i2	Sme2.5_01964.1_g00005.1	MYB_related	MYB_related family protein
DN11486_c0_g1_i1	XP_010543882.1	bHLH	bHLH family protein
DN17964_c0_g1_i1	Aco005756.1	LBD	LBD family protein
DN12782_c0_g1_i1	Itr_sc000071.1_g00023.1	ERF	ERF family protein
DN19910_c1_g6_i1	GSVIVT01030079001	FAR1	FAR1 family protein
DN21108_c3_g3_i3	Achn060231	HD-ZIP	HD-ZIP family protein
DN18327_c0_g1_i1	PSME_00043819-RA	M-type_MADS	M-type_MADS family protein
DN19644_c0_g1_i2	Kalax.0054s0081.2.p	bHLH	bHLH family protein
DN20441_c0_g1_i1	Achn116231	ARF	ARF family protein
DN17347_c0_g1_i1	Sme2.5_10605.1_g00001.1	ERF	ERF family protein
DN11265_c0_g1_i1	Tp6g32450	MYB	MYB family protein
DN21887_c1_g1_i1	LPERR03G22840.1	NF-YA	NF-YA family protein
DN20573_c0_g2_i1	PH01000046G0930	WRKY	WRKY family protein
DN20980_c0_g1_i3	Phvul.002G126900.1	FAR1	FAR1 family protein
DN21873_c0_g1_i4	Neem_9897_f_1	C3H	C3H family protein
DN16244_c1_g1_i1	Aan015255	MYB	MYB family protein
DN17264_c0_g1_i3	OPUNC07G16850.2	bHLH	bHLH family protein
DN14739_c1_g2_i1	Achn108091	MYB_related	MYB_related family protein
DN20541_c0_g1_i2	Lus10031505	NF-YA	NF-YA family protein
DN21299_c0_g4_i1	FANhyb_rscf00001142.1.g00004.1	C2H2	C2H2 family protein
DN19720_c0_g2_i2	XP_015892487.1	TALE	TALE family protein
DN13631_c0_g1_i11	Achn095861	E2F/DP	E2F/DP family protein
DN21127_c0_g1_i4	Achn370431	FAR1	FAR1 family protein
DN18030_c0_g1_i1	Zpz_sc00174.1.g00120.1.am.mkhc	GATA	GATA family protein
DN19644_c0_g1_i3	Kalax.0054s0081.2.p	bHLH	bHLH family protein
DN17034_c0_g1_i1	Spipo12G0053800	C2H2	C2H2 family protein
DN20643_c0_g1_i2	DCAR_004701	B3	B3 family protein
DN17264_c0_g1_i5	OPUNC07G16850.2	bHLH	bHLH family protein
DN19431_c0_g2_i1	AHYPO_019315-RA	bHLH	bHLH family protein
DN20541_c0_g2_i7	Lus10031505	NF-YA	NF-YA family protein
DN21507_c3_g1_i3	Achn144931	WRKY	WRKY family protein
DN21175_c0_g2_i3	GSMUA_Achr8P15080_001	WRKY	WRKY family protein
DN20307_c1_g1_i1	Prupe.2G288900.1.p	C3H	C3H family protein
DN21425_c0_g1_i1	Achn116231	ARF	ARF family protein
DN21702_c0_g3_i5	Zjn_sc00028.1.g03130.1.am.mk	NAC	NAC family protein
DN17964_c0_g2_i2	Aco005756.1	LBD	LBD family protein
DN18334_c0_g1_i2	29648.m001973	C3H	C3H family protein
DN20319_c0_g1_i1	Achn013161	bHLH	bHLH family protein
DN16346_c0_g1_i1	Aco017021.1	G2-like	G2-like family protein
DN21943_c2_g1_i2	Pbr011696.1	bHLH	bHLH family protein
DN21406_c2_g1_i3	Gh_D08G2402	AP2	AP2 family protein
DN21427_c1_g1_i5	Achn161331	NAC	NAC family protein
DN20441_c0_g1_i2	Achn116231	ARF	ARF family protein
DN19709_c0_g1_i1	MDP0000320566	NAC	NAC family protein
DN21794_c1_g4_i2	FANhyb_rscf00000052.1.g00021.1	B3	B3 family protein
DN18536_c0_g1_i1	mrna00620.1-v1.0-hybrid	BBR-BPC	BBR-BPC family protein
DN20948_c1_g3_i1	Thecc1EG004872t1	MYB_related	MYB_related family protein
DN20568_c2_g3_i1	Achn115241	MYB_related	MYB_related family protein
DN19108_c0_g1_i2	Achn015341	WRKY	WRKY family protein
DN17655_c0_g2_i2	Achn103181	ARR-B	ARR-B family protein
DN16854_c0_g1_i4	GSMUA_Achr1P17680_001	C2H2	C2H2 family protein
DN20248_c0_g1_i1	MDP0000289018	MYB	MYB family protein
DN21740_c0_g4_i8	KZV57704.1	NAC	NAC family protein
DN21089_c0_g1_i1	Lus10031505	NF-YA	NF-YA family protein
DN20972_c1_g3_i4	mrna03614.1-v1.0-hybrid	C2H2	C2H2 family protein
DN18097_c0_g3_i2	Zjn_sc00028.1.g03130.1.am.mk	NAC	NAC family protein
DN17720_c0_g1_i1	Achn215981	bHLH	bHLH family protein
DN13505_c1_g2_i2	Potri.003G110300.3	FAR1	FAR1 family protein
DN21601_c0_g2_i1	Achn328331	bZIP	bZIP family protein
DN19057_c3_g1_i3	RrC2198_p1	SRS	SRS family protein
DN10138_c0_g1_i1	CCG021913.3	TALE	TALE family protein
DN15544_c0_g2_i1	Achn237121	FAR1	FAR1 family protein
DN19442_c0_g1_i1	Peinf101Scf01099g01019.1	HSF	HSF family protein
DN18510_c0_g1_i2	Potri.001G216600.2	TALE	TALE family protein
DN18097_c0_g1_i1	Zjn_sc00028.1.g03130.1.am.mk	NAC	NAC family protein
DN21992_c1_g1_i3	MDP0000309902	GATA	GATA family protein
DN9284_c0_g1_i1	KFK43895.1	STAT	STAT family protein
DN21301_c1_g2_i1	OGLUM05G28390.1	HB-other	HB-other family protein
DN16854_c0_g1_i2	GSMUA_Achr1P17680_001	C2H2	C2H2 family protein
DN21922_c1_g2_i9	RrC7910_p1	MYB_related	MYB_related family protein
DN19349_c0_g1_i2	Achn043361	ARF	ARF family protein
DN18379_c0_g3_i2	OGLUM02G32070.1	MYB	MYB family protein
DN20656_c1_g2_i2	XP_013629268.1	C3H	C3H family protein
DN11719_c0_g1_i1	DCAR_009698	GRAS	GRAS family protein
DN21989_c1_g2_i4	Achn100281	FAR1	FAR1 family protein
DN16213_c0_g1_i1	Achn049431	Trihelix	Trihelix family protein
DN20400_c0_g1_i2	Ote100184370101	C3H	C3H family protein
DN18097_c0_g2_i2	Zjn_sc00028.1.g03130.1.am.mk	NAC	NAC family protein
DN18025_c1_g2_i1	Migut.H00513.2.p	C2H2	C2H2 family protein
DN16983_c0_g1_i1	Lus10018756	ERF	ERF family protein
DN14784_c2_g1_i1	Cc07_g07090	GRAS	GRAS family protein
DN16854_c0_g1_i1	GSMUA_Achr1P17680_001	C2H2	C2H2 family protein
DN19823_c1_g1_i1	Csa08g023440.1	CPP	CPP family protein
DN21091_c0_g4_i1	DCAR_007584	MYB_related	MYB_related family protein
DN20118_c0_g1_i3	XP_016445998.1	B3	B3 family protein
DN16918_c0_g1_i1	WALNUT_00018317-RA	BBR-BPC	BBR-BPC family protein
DN3519_c0_g1_i1	XP_016479901.1	GRAS	GRAS family protein
DN21019_c1_g1_i4	Achn185971	SBP	SBP family protein
DN20916_c3_g2_i2	Aradu.T9TSZ	B3	B3 family protein
DN11547_c0_g1_i1	Achn302211	bHLH	bHLH family protein
DN18766_c0_g4_i2	Achn003771	NAC	NAC family protein
DN17959_c0_g1_i1	KZV28906.1	C2H2	C2H2 family protein
DN12032_c0_g1_i1	Achn003881	MYB_related	MYB_related family protein
DN20061_c1_g1_i2	GSMUA_Achr8P26530_001	GRF	GRF family protein
DN17316_c0_g3_i2	Gh_D13G0036	ERF	ERF family protein
DN20069_c4_g3_i5	SMil_00015437-RA_Salv	LBD	LBD family protein
DN21513_c0_g1_i2	Achn116231	ARF	ARF family protein
DN21580_c0_g1_i11	Lus10009218	C2H2	C2H2 family protein
DN17360_c0_g1_i1	Sopen09g001330.1	G2-like	G2-like family protein
DN20744_c1_g1_i1	XP_011098995.1	MYB	MYB family protein
DN19260_c0_g5_i1	Lus10043264	YABBY	YABBY family protein
DN19283_c1_g1_i2	MDP0000247737	FAR1	FAR1 family protein
DN17041_c0_g1_i1	Gh_A09G0861	ERF	ERF family protein
DN20971_c2_g2_i1	Achn167981	ARF	ARF family protein
DN19823_c1_g1_i2	Csa08g023440.1	CPP	CPP family protein
DN19310_c1_g3_i2	Prupe.8G014900.1.p	FAR1	FAR1 family protein
DN20965_c0_g1_i3	Achn102591	SBP	SBP family protein
DN17895_c1_g1_i1	676739666	bHLH	bHLH family protein
DN19780_c2_g2_i1	Gh_D11G0701	NAC	NAC family protein
DN21019_c1_g1_i7	Achn082431	SBP	SBP family protein
DN21301_c1_g2_i3	OGLUM05G28390.1	HB-other	HB-other family protein
DN19866_c0_g5_i2	RrC2946_p1	C3H	C3H family protein
DN20021_c0_g1_i1	XP_011079069.1	bZIP	bZIP family protein
DN20280_c0_g1_i2	676762620	B3	B3 family protein
DN13658_c0_g1_i1	ORUFI02G33610.1	E2F/DP	E2F/DP family protein
DN20956_c1_g1_i1	Achn091181	B3	B3 family protein
DN20106_c0_g2_i2	MDP0000286589	bHLH	bHLH family protein
DN18509_c3_g4_i2	MDP0000318339	FAR1	FAR1 family protein
DN19360_c1_g2_i1	Thecc1EG016315t3	TALE	TALE family protein
DN21601_c0_g1_i1	Achn328331	bZIP	bZIP family protein
DN17041_c0_g2_i1	Gh_A09G0861	ERF	ERF family protein
DN21752_c1_g1_i2	Achn020701	Trihelix	Trihelix family protein
DN21752_c1_g1_i6	Achn020701	Trihelix	Trihelix family protein
DN18059_c0_g3_i1	Niben101Scf05175g03008.1	NAC	NAC family protein
DN21730_c0_g2_i1	Achn115241	MYB_related	MYB_related family protein
DN10039_c1_g1_i1	Thecc1EG021834t1	TALE	TALE family protein
DN20794_c0_g3_i2	Gh_A01G0250	NAC	NAC family protein
DN20794_c0_g3_i3	Gh_A01G0250	NAC	NAC family protein
DN19986_c3_g1_i2	MDP0000318339	FAR1	FAR1 family protein
DN13755_c1_g1_i1	Achn264411	FAR1	FAR1 family protein
DN18059_c0_g3_i2	WALNUT_00015965-RA	NAC	NAC family protein
DN20065_c1_g1_i2	Achn176781	C2H2	C2H2 family protein
DN10971_c0_g1_i2	Manes.08G071100.1.p	GRAS	GRAS family protein
DN12496_c1_g1_i2	Aco009877.1	WRKY	WRKY family protein
DN20479_c0_g1_i1	Achn202071	MYB_related	MYB_related family protein
DN19986_c3_g1_i6	MDP0000318339	FAR1	FAR1 family protein
DN20218_c0_g1_i1	cra_locus_3965_iso_5	GRAS	GRAS family protein
DN20240_c0_g2_i4	GSBRNA2T00114990001	MYB_related	MYB_related family protein
DN20346_c0_g1_i2	KN539694.1_FGP007	LBD	LBD family protein
DN20376_c2_g1_i2	Achn144111	bHLH	bHLH family protein
DN20380_c0_g3_i1	GSMUA_Achr2P12930_001	NF-YA	NF-YA family protein
DN20380_c0_g3_i3	GSMUA_Achr2P12930_001	NF-YA	NF-YA family protein
DN20703_c0_g2_i1	XP_015889513.1	FAR1	FAR1 family protein
DN19055_c0_g4_i1	Cc04_g07560	C2H2	C2H2 family protein
DN19640_c1_g1_i2	Potri.009G114900.2	MYB_related	MYB_related family protein
DN16310_c0_g1_i1	mrna03614.1-v1.0-hybrid	C2H2	C2H2 family protein
DN11452_c0_g1_i1	676738414	HSF	HSF family protein
DN17018_c1_g2_i1	676751398	MYB	MYB family protein
DN21258_c0_g1_i3	OGLUM12G01270.1	WRKY	WRKY family protein
DN17895_c1_g1_i2	676739666	bHLH	bHLH family protein
DN17010_c0_g1_i1	Achn179461	HB-other	HB-other family protein
DN21641_c0_g2_i3	Sopen06g019750.1	M-type_MADS	M-type_MADS family protein
DN21612_c0_g1_i4	CCG018340.1	B3	B3 family protein
DN18600_c0_g1_i1	Zjn_sc00023.1.g02100.1.am.mk	G2-like	G2-like family protein
DN17487_c0_g1_i2	GRMZM2G396451_P02	GATA	GATA family protein
DN17490_c1_g1_i1	676792470	TCP	TCP family protein
DN10848_c0_g1_i2	Do016940.1	FAR1	FAR1 family protein
DN20376_c2_g1_i9	Achn144111	bHLH	bHLH family protein
DN19099_c0_g1_i1	DCAR_007495	NF-YC	NF-YC family protein
DN19628_c0_g1_i1	OGLUM05G28390.1	HB-other	HB-other family protein
DN19540_c0_g1_i3	maker-scaffold06762-augustus-gene-0.9-mRNA-1	Dof	Dof family protein
DN17157_c0_g1_i1	XP_010089971.1	GATA	GATA family protein
DN21063_c2_g1_i10	Achn226451	ARR-B	ARR-B family protein
DN21483_c2_g1_i3	676752474	CAMTA	CAMTA family protein
DN20956_c1_g1_i4	Achn091181	B3	B3 family protein
DN12719_c0_g2_i1	XP_008227430.1	FAR1	FAR1 family protein
DN19780_c2_g2_i2	Gh_D11G0701	NAC	NAC family protein
DN13671_c0_g1_i1	Achn202071	MYB_related	MYB_related family protein
DN19484_c0_g1_i2	Ote100112080011	bHLH	bHLH family protein
DN19694_c3_g3_i2	Itr_sc000159.1_g00028.1	MIKC_MADS	MIKC_MADS family protein
DN19694_c3_g3_i3	Itr_sc000159.1_g00028.1	MIKC_MADS	MIKC_MADS family protein
DN18109_c0_g1_i3	mrna03614.1-v1.0-hybrid	C2H2	C2H2 family protein
DN13755_c1_g1_i4	Achn264411	FAR1	FAR1 family protein
DN20204_c1_g4_i2	Achn163941	MYB	MYB family protein
DN20656_c1_g1_i5	GSMUA_Achr2P12930_001	NF-YA	NF-YA family protein
DN19888_c1_g4_i3	OMERI12G02100.3	Trihelix	Trihelix family protein
DN18064_c1_g4_i2	XP_008242045.1	WRKY	WRKY family protein
DN21633_c1_g1_i4	Lus10040166	GRAS	GRAS family protein
DN15316_c0_g1_i1	Aqcoe1G108600.4.p	GRAS	GRAS family protein
DN13424_c0_g1_i1	MDP0000295064	C2H2	C2H2 family protein
DN16284_c0_g1_i1	Achn013291	MYB	MYB family protein
DN21718_c0_g1_i2	EMT03129	bHLH	bHLH family protein
DN21368_c0_g2_i1	KFK35572.1	WRKY	WRKY family protein
DN22002_c0_g1_i1	PH01000133G1180	C3H	C3H family protein
DN22002_c0_g1_i2	PH01000133G1180	C3H	C3H family protein
DN20481_c0_g1_i1	GSBRNA2T00081075001	NF-YC	NF-YC family protein
DN14295_c0_g1_i2	MDP0000304669	bHLH	bHLH family protein
DN21515_c0_g1_i2	Peinf101Scf01099g01019.1	HSF	HSF family protein
DN21368_c0_g2_i4	KFK35572.1	WRKY	WRKY family protein
DN20608_c2_g1_i1	Achn314301	WRKY	WRKY family protein
DN16123_c0_g1_i2	Cotton_A_00736_BGI-A2_v1.0	bHLH	bHLH family protein
DN20069_c4_g3_i1	SMil_00015437-RA_Salv	LBD	LBD family protein
DN17763_c0_g1_i1	Achn204621	bHLH	bHLH family protein
DN18363_c0_g1_i1	FANhyb_rscf00000068.1.g00012.1	FAR1	FAR1 family protein
DN20400_c0_g1_i1	DCAR_019739	C3H	C3H family protein
DN20861_c1_g2_i3	Achn295121	ARF	ARF family protein
DN20008_c0_g1_i2	Sme2.5_02552.1_g00001.1	MYB	MYB family protein
DN20270_c6_g1_i1	GSBRNA2T00136766001	NAC	NAC family protein
DN20600_c1_g1_i3	Achn287331	HSF	HSF family protein
DN20721_c1_g1_i1	Aqcoe2G051500.1.p	WRKY	WRKY family protein
DN19628_c0_g1_i2	OGLUM05G28390.1	HB-other	HB-other family protein
DN15019_c0_g2_i3	GSMUA_Achr5P10740_001	LBD	LBD family protein
DN20065_c1_g2_i1	NNU_022080-RA	C2H2	C2H2 family protein
DN15249_c0_g2_i1	Achn269641	GATA	GATA family protein
DN18363_c0_g1_i3	FANhyb_rscf00000068.1.g00012.1	FAR1	FAR1 family protein
DN18840_c0_g2_i1	Prupe.8G014900.1.p	FAR1	FAR1 family protein
DN18840_c0_g2_i2	Prupe.8G014900.1.p	FAR1	FAR1 family protein
DN18840_c0_g2_i3	Prupe.8G014900.1.p	FAR1	FAR1 family protein
DN19260_c0_g5_i4	Lus10043264	YABBY	YABBY family protein
DN19296_c0_g2_i1	mrna28322.1-v1.0-hybrid	HD-ZIP	HD-ZIP family protein
DN16587_c0_g2_i1	Cc05_g13080	GRAS	GRAS family protein
DN5934_c0_g1_i1	Achn081281	C2H2	C2H2 family protein
DN14677_c0_g1_i1	676755044	bHLH	bHLH family protein
DN18833_c0_g1_i1	Csa09g088800.1	B3	B3 family protein
DN16628_c1_g1_i1	KZV22500.1	HB-other	HB-other family protein
DN10823_c0_g1_i1	XP_011071286.1	C2H2	C2H2 family protein
DN20772_c1_g1_i3	676743386	HD-ZIP	HD-ZIP family protein
DN19349_c0_g1_i1	Achn043361	ARF	ARF family protein
DN19349_c0_g1_i4	Achn043361	ARF	ARF family protein
DN21019_c1_g1_i1	Achn185971	SBP	SBP family protein
DN19849_c0_g2_i1	Achn214091	MYB_related	MYB_related family protein
DN17639_c0_g2_i3	Neem_18423_f_1	ARF	ARF family protein
DN13025_c0_g2_i1	RrC2946_p1	C3H	C3H family protein
DN14295_c0_g1_i6	MDP0000304669	bHLH	bHLH family protein
DN14295_c0_g1_i7	MDP0000304669	bHLH	bHLH family protein
DN21612_c0_g2_i1	CCG018340.1	B3	B3 family protein
DN21992_c1_g1_i2	MDP0000309902	GATA	GATA family protein
DN21573_c1_g1_i1	Spipo12G0053800	C2H2	C2H2 family protein
DN15788_c0_g3_i1	PH01000133G1180	C3H	C3H family protein
DN21273_c1_g1_i2	Thecc1EG034655t1	GRF	GRF family protein
DN18862_c0_g2_i1	CCG010610.1	NAC	NAC family protein
DN13567_c0_g1_i1	WALNUT_00020145-RA	HB-other	HB-other family protein
DN19644_c0_g1_i1	Kalax.0054s0081.2.p	bHLH	bHLH family protein
DN16500_c0_g1_i1	PEQU_16234	G2-like	G2-like family protein
DN18731_c0_g1_i4	Achn340761	C3H	C3H family protein
DN19740_c1_g2_i1	maker-scaffold06762-augustus-gene-0.9-mRNA-1	Dof	Dof family protein
DN20008_c0_g1_i3	Sme2.5_02552.1_g00001.1	MYB	MYB family protein
DN21301_c1_g3_i1	OGLUM05G28390.1	HB-other	HB-other family protein
DN17312_c0_g1_i1	KZV38777.1	NF-X1	NF-X1 family protein
DN19795_c2_g1_i2	Pbr031344.1	C2H2	C2H2 family protein
DN21680_c1_g2_i2	Do001279.1	bZIP	bZIP family protein
DN15600_c0_g1_i1	Achn212121	LBD	LBD family protein
DN20653_c0_g2_i1	Tp57577_TGAC_v2_mRNA24241	WRKY	WRKY family protein
DN20608_c2_g1_i2	Achn314301	WRKY	WRKY family protein
DN21452_c0_g2_i1	XP_011077930.1	bZIP	bZIP family protein
DN15600_c0_g1_i5	Achn212121	LBD	LBD family protein
DN15753_c0_g1_i1	GSVIVT01016524001	MYB_related	MYB_related family protein
DN13440_c0_g1_i1	MDP0000277077	NF-YB	NF-YB family protein
DN19301_c1_g2_i3	mrna03778.1-v1.0-hybrid	bZIP	bZIP family protein
DN18759_c3_g1_i1	Jcr4S05030.40	MYB	MYB family protein
DN15326_c0_g1_i1	Pbr002083.1	ERF	ERF family protein
DN19194_c3_g1_i2	OMERI12G02100.3	Trihelix	Trihelix family protein
DN19194_c3_g1_i4	OMERI12G02100.3	Trihelix	Trihelix family protein
DN16740_c0_g1_i1	MDP0000277077	NF-YB	NF-YB family protein
DN18684_c0_g1_i1	MDP0000282531	BES1	BES1 family protein
DN14907_c0_g1_i1	Pbr002083.1	ERF	ERF family protein
DN18731_c0_g1_i1	Achn340761	C3H	C3H family protein
DN18766_c0_g4_i1	Achn003771	NAC	NAC family protein
DN19141_c0_g2_i1	Cc04_g06620	MYB	MYB family protein
DN13187_c0_g1_i2	Achn367271	HSF	HSF family protein
DN18990_c0_g2_i6	Mapoly0012s0190.1.p	C3H	C3H family protein
DN17483_c3_g3_i2	NNU_005007-RA	WRKY	WRKY family protein
DN20230_c0_g1_i2	PH01000046G0930	WRKY	WRKY family protein
DN20408_c0_g3_i1	mrna04249.1-v1.0-hybrid	NAC	NAC family protein
DN14053_c0_g2_i1	MDP0000280087	LBD	LBD family protein
DN19421_c0_g1_i5	Manes.08G104100.2.p	C3H	C3H family protein
DN21190_c1_g1_i1	FANhyb_rscf00001150.1.g00006.1	NAC	NAC family protein
DN20021_c0_g1_i5	GSVIVT01033632001	bZIP	bZIP family protein
DN18604_c0_g1_i1	443461	ERF	ERF family protein
DN19219_c0_g4_i1	676721284	Nin-like	Nin-like family protein
DN20656_c1_g1_i2	GSMUA_Achr2P12930_001	NF-YA	NF-YA family protein
DN17639_c0_g2_i4	Neem_18423_f_1	ARF	ARF family protein
DN20786_c1_g2_i9	mrna11429.1-v1.0-hybrid	HB-other	HB-other family protein
DN21486_c1_g2_i1	PDK_30s873781g005	C3H	C3H family protein
DN17739_c0_g1_i1	Neem_13109_f_2	C3H	C3H family protein
DN16309_c0_g1_i1	MDP0000730019	SBP	SBP family protein
DN21580_c0_g1_i8	Lus10009218	C2H2	C2H2 family protein
DN20230_c0_g2_i1	PH01000046G0930	WRKY	WRKY family protein
DN20240_c0_g3_i3	GSBRNA2T00114990001	MYB_related	MYB_related family protein
DN16849_c0_g1_i1	FANhyb_rscf00000068.1.g00012.1	FAR1	FAR1 family protein
DN17271_c0_g1_i1	Achn183721	Whirly	Whirly family protein
DN19301_c1_g2_i1	mrna03778.1-v1.0-hybrid	bZIP	bZIP family protein
DN17018_c0_g1_i1	HL.SW.v1.0.G011196.1	C3H	C3H family protein
DN21190_c1_g2_i1	FANhyb_rscf00001150.1.g00006.1	NAC	NAC family protein
DN21266_c0_g3_i1	Prupe.6G074000.1.p	GRAS	GRAS family protein
DN14500_c0_g1_i1	PEQU_16234	G2-like	G2-like family protein
DN21743_c2_g4_i2	EMT26392	FAR1	FAR1 family protein
DN21506_c3_g3_i2	GSVIVT01018226001	ERF	ERF family protein
DN17823_c2_g1_i1	Sme2.5_03646.1_g00001.1	ERF	ERF family protein
DN20021_c0_g1_i4	maker-scaffold06057-snap-gene-0.13-mRNA-1	bZIP	bZIP family protein
DN18207_c0_g1_i1	Achn011651	GRAS	GRAS family protein
DN19008_c0_g1_i3	XP_012575300.1	C3H	C3H family protein
DN21752_c1_g1_i4	Achn020701	Trihelix	Trihelix family protein
DN19038_c3_g1_i1	XP_009803270.1	GRAS	GRAS family protein
DN21432_c2_g3_i3	Achn075921	C2H2	C2H2 family protein
DN17018_c1_g2_i4	676751398	MYB	MYB family protein
DN18351_c0_g1_i2	GSMUA_Achr11P25600_001	ERF	ERF family protein
DN21076_c4_g2_i1	Thecc1EG024747t3	C3H	C3H family protein
DN21537_c0_g1_i4	OB11G10730.1	WRKY	WRKY family protein
DN21091_c0_g2_i2	DCAR_007584	MYB_related	MYB_related family protein
DN21518_c0_g1_i5	Csa11g027640.1	MYB	MYB family protein
DN21599_c0_g1_i2	mrna15187.1-v1.0-hybrid	bHLH	bHLH family protein
DN20991_c2_g1_i8	CCG011654.1	C3H	C3H family protein
DN21680_c1_g3_i3	Do001279.1	bZIP	bZIP family protein
DN21079_c0_g1_i1	KHN29360.1	BES1	BES1 family protein
DN21871_c0_g1_i2	Achn264251	GRAS	GRAS family protein
DN21815_c0_g2_i2	EMT26392	FAR1	FAR1 family protein
DN21680_c1_g3_i6	Do001279.1	bZIP	bZIP family protein
DN21641_c0_g2_i4	Sopen06g019750.1	M-type_MADS	M-type_MADS family protein
DN16962_c0_g1_i1	Achn337101	Dof	Dof family protein
DN19296_c0_g1_i1	mrna28322.1-v1.0-hybrid	HD-ZIP	HD-ZIP family protein
DN19417_c0_g2_i1	NNU_013165-RA	TALE	TALE family protein
DN11452_c0_g1_i2	676738414	HSF	HSF family protein
DN17091_c0_g4_i1	Csa09g050690.1	NF-YC	NF-YC family protein
DN16718_c0_g1_i4	mrna23819.1-v1.0-hybrid	bHLH	bHLH family protein
DN14881_c0_g2_i1	462962708	C2H2	C2H2 family protein
DN14636_c0_g1_i1	Tp57577_TGAC_v2_mRNA14116	NAC	NAC family protein
DN15473_c0_g2_i2	OB04G17410.1	bHLH	bHLH family protein
DN16569_c0_g1_i1	Sme2.5_05296.1_g00004.1	HD-ZIP	HD-ZIP family protein
DN15624_c0_g1_i5	Cotton_A_24931_BGI-A2_v1.0	bHLH	bHLH family protein
DN21630_c0_g1_i5	GSBRNA2T00030224001	ERF	ERF family protein
DN21744_c1_g1_i1	XP_015890843.1	ARF	ARF family protein
DN21144_c1_g3_i2	Neem_26425_f_1	B3	B3 family protein
DN12302_c0_g1_i1	FANhyb_rscf00001203.1.g00002.1	LBD	LBD family protein
DN18140_c0_g2_i1	Achn169731	ERF	ERF family protein
DN21656_c0_g2_i1	KZV34808.1	GRAS	GRAS family protein
DN21634_c0_g1_i1	Achn116231	ARF	ARF family protein
DN17652_c0_g1_i2	KFK43895.1	STAT	STAT family protein
DN19046_c0_g3_i1	FANhyb_rscf00000373.1.g00002.1	C3H	C3H family protein
DN16271_c0_g2_i1	CCG027008.3	G2-like	G2-like family protein
DN20280_c0_g1_i1	676762620	B3	B3 family protein
DN20319_c0_g1_i3	Achn013161	bHLH	bHLH family protein
DN19600_c1_g1_i1	Sp_073850_ixmz.t1	MYB_related	MYB_related family protein
DN21927_c0_g2_i5	Csa06g039080.1	ERF	ERF family protein
DN17474_c1_g1_i1	mrna15187.1-v1.0-hybrid	bHLH	bHLH family protein
DN13173_c0_g2_i1	676755576	bHLH	bHLH family protein
DN20319_c0_g1_i4	Achn013161	bHLH	bHLH family protein
DN19723_c0_g3_i2	Aqcoe2G051500.1.p	WRKY	WRKY family protein
DN21927_c0_g2_i4	Csa06g039080.1	ERF	ERF family protein
DN18780_c4_g1_i5	GSVIVT01025193001	HD-ZIP	HD-ZIP family protein
DN19773_c1_g1_i1	Do001279.1	bZIP	bZIP family protein
DN21656_c0_g2_i2	KZV34808.1	GRAS	GRAS family protein
DN18684_c0_g2_i1	MDP0000282531	BES1	BES1 family protein
DN19487_c0_g1_i2	Peinf101Scf00022g02014.1	C3H	C3H family protein
DN17312_c0_g1_i2	KZV38777.1	NF-X1	NF-X1 family protein
DN13521_c0_g1_i2	Cc08_g12180	MYB	MYB family protein
DN18283_c0_g1_i2	Achn129391	C3H	C3H family protein
DN16787_c0_g3_i1	Achn318511	HSF	HSF family protein
DN16787_c0_g3_i2	Achn318511	HSF	HSF family protein
DN21286_c0_g1_i1	Achn193931	C2H2	C2H2 family protein
DN10599_c0_g2_i1	Mapoly0012s0190.1.p	C3H	C3H family protein
DN16256_c0_g2_i1	Achn023891	GRAS	GRAS family protein
DN16885_c0_g1_i1	XP_015888949.1	MYB_related	MYB_related family protein
DN21269_c0_g1_i4	ONIVA05G06750.1	NAC	NAC family protein
DN19417_c0_g2_i2	DCAR_020907	TALE	TALE family protein
DN20569_c0_g1_i2	MDP0000428265	NAC	NAC family protein
DN21814_c0_g1_i1	OGLUM12G00050.4	WRKY	WRKY family protein
DN20474_c1_g1_i1	MDP0000249969	bHLH	bHLH family protein
DN20474_c1_g1_i4	MDP0000249969	bHLH	bHLH family protein
DN19309_c0_g1_i9	Achn265511	C2H2	C2H2 family protein
DN19309_c0_g1_i12	Achn265511	C2H2	C2H2 family protein
DN17777_c0_g1_i1	Csa09g050690.1	NF-YC	NF-YC family protein
DN13770_c0_g1_i1	XP_011090931.1	C3H	C3H family protein
DN11065_c0_g1_i2	XP_015902946.1	C2H2	C2H2 family protein
DN19296_c0_g1_i2	mrna28322.1-v1.0-hybrid	HD-ZIP	HD-ZIP family protein
DN19411_c0_g1_i1	Bv5_101120_supk.t1	ERF	ERF family protein
DN21225_c0_g1_i1	MDP0000245233	bHLH	bHLH family protein
DN12624_c0_g1_i1	Pbr002023.1	AP2	AP2 family protein
DN21076_c4_g1_i2	Pbr025381.1	C3H	C3H family protein
DN16207_c0_g1_i2	XP_016443488.1	bHLH	bHLH family protein
DN16674_c0_g1_i1	Achn348261	MYB_related	MYB_related family protein
DN17010_c0_g2_i1	Achn179461	HB-other	HB-other family protein
DN18388_c0_g3_i2	Gh_D11G0701	NAC	NAC family protein
DN14503_c0_g3_i1	SMil_00015146-RA_Salv	FAR1	FAR1 family protein
DN21871_c0_g1_i1	Achn264251	GRAS	GRAS family protein
DN20843_c2_g1_i1	Manes.01G259600.1.p	MYB	MYB family protein
DN20843_c2_g1_i2	Manes.01G259600.1.p	MYB	MYB family protein
DN18933_c1_g1_i3	Rsa1.0_01740.1_g00003.1	bHLH	bHLH family protein
DN13732_c0_g1_i1	XP_012575300.1	C3H	C3H family protein
DN21269_c0_g1_i2	ONIVA05G06750.1	NAC	NAC family protein
DN21865_c2_g1_i1	XP_016443488.1	bHLH	bHLH family protein
DN16159_c0_g1_i2	XP_011096101.1	HD-ZIP	HD-ZIP family protein
DN20021_c0_g1_i7	maker-scaffold06057-snap-gene-0.13-mRNA-1	bZIP	bZIP family protein
DN21612_c0_g3_i1	MDP0000282531	BES1	BES1 family protein
DN18388_c0_g3_i3	Gh_D11G0701	NAC	NAC family protein
DN20994_c1_g1_i7	Prupe.5G027000.1.p	bZIP	bZIP family protein
DN18510_c0_g1_i3	Thecc1EG041235t1	TALE	TALE family protein
DN18140_c0_g2_i2	Achn169731	ERF	ERF family protein
DN15102_c0_g1_i1	Achn322671	C3H	C3H family protein
DN12462_c0_g1_i1	XP_009595027.1	C2H2	C2H2 family protein
DN11404_c0_g1_i1	GSVIVT01011502001	FAR1	FAR1 family protein
DN18729_c0_g1_i2	Pbr029461.1	C3H	C3H family protein
DN21068_c0_g1_i1	Achn048091	CAMTA	CAMTA family protein
DN21518_c0_g1_i3	Csa11g027640.1	MYB	MYB family protein
DN21269_c0_g1_i5	ONIVA05G06750.1	NAC	NAC family protein
DN18707_c0_g1_i1	MDP0000730019	SBP	SBP family protein
DN6667_c0_g1_i1	Aco021231.1	MYB	MYB family protein
DN17171_c0_g1_i1	Achn034241	ARF	ARF family protein
DN18096_c0_g3_i1	Achn273801	ARF	ARF family protein
DN18183_c0_g1_i1	GSMUA_Achr7P21740_001	MYB	MYB family protein
DN18862_c0_g1_i1	CCG010610.1	NAC	NAC family protein
DN17669_c0_g1_i10	Rsa1.0_00731.1_g00001.1	RAV	RAV family protein
DN19270_c0_g2_i1	CCG000179.1	WOX	WOX family protein
DN21301_c1_g2_i4	OGLUM05G28390.1	HB-other	HB-other family protein
DN18933_c1_g1_i1	Rsa1.0_01740.1_g00003.1	bHLH	bHLH family protein
DN19487_c0_g1_i1	Peinf101Scf00022g02014.1	C3H	C3H family protein
DN20570_c0_g1_i1	KZV16017.1	CO-like	CO-like family protein
DN14182_c0_g1_i1	DCAR_003527	bHLH	bHLH family protein
DN21778_c0_g4_i1	augustus_masked-scaffold08006-abinit-gene-0.0-mRNA-1	WRKY	WRKY family protein
DN21750_c0_g1_i1	Thecc1EG000515t1	B3	B3 family protein
DN20994_c1_g1_i3	Prupe.5G027000.1.p	bZIP	bZIP family protein
DN14513_c0_g1_i2	mrna13716.1-v1.0-hybrid	bZIP	bZIP family protein
DN11337_c0_g1_i3	Lus10040166	GRAS	GRAS family protein
DN17242_c0_g1_i4	CCG013483.1	B3	B3 family protein
DN9265_c0_g1_i1	Thecc1EG000479t1	TALE	TALE family protein
DN21752_c1_g1_i3	Achn020701	Trihelix	Trihelix family protein
DN19062_c0_g1_i1	MDP0000320739	bHLH	bHLH family protein
DN15102_c0_g1_i2	Achn322671	C3H	C3H family protein
DN18267_c3_g1_i4	Cotton_A_16132_BGI-A2_v1.0	C2H2	C2H2 family protein
DN16808_c0_g1_i1	maker-scaffold00219-augustus-gene-1.12-mRNA-1	C2H2	C2H2 family protein
DN19888_c1_g4_i2	OMERI12G02100.3	Trihelix	Trihelix family protein
DN17669_c0_g1_i8	Rsa1.0_00731.1_g00001.1	RAV	RAV family protein
DN17242_c0_g1_i3	CCG013483.1	B3	B3 family protein
DN18458_c0_g1_i2	EcC054690.100	C3H	C3H family protein
DN20281_c0_g1_i1	Gh_A02G1449	MYB_related	MYB_related family protein
DN18510_c0_g1_i1	Thecc1EG041235t1	TALE	TALE family protein
DN15424_c0_g1_i3	KN538788.1_FGP023	GATA	GATA family protein
DN17757_c1_g1_i1	RrC1700_p1	ERF	ERF family protein
DN20173_c0_g3_i1	maker-scaffold03354-snap-gene-0.28-mRNA-1	WRKY	WRKY family protein
DN21522_c1_g2_i1	Thecc1EG004403t1	bHLH	bHLH family protein
DN21522_c1_g2_i2	Thecc1EG004403t1	bHLH	bHLH family protein
DN18283_c0_g2_i2	Achn129391	C3H	C3H family protein
DN20322_c2_g4_i5	Gh_A11G2240	MYB	MYB family protein
DN12960_c0_g1_i1	Gh_D11G0701	NAC	NAC family protein
DN21416_c1_g2_i1	312791	bHLH	bHLH family protein
DN19359_c5_g1_i6	Achn110521	C2H2	C2H2 family protein
DN17431_c0_g1_i1	OB04G17410.1	bHLH	bHLH family protein
DN17991_c0_g1_i4	Achn233011	SRS	SRS family protein
DN20794_c0_g3_i1	Gh_A01G0250	NAC	NAC family protein
DN16962_c0_g2_i3	Achn337101	Dof	Dof family protein
DN21734_c0_g1_i1	Rsa1.0_03034.1_g00001.1	ERF	ERF family protein
DN21061_c1_g2_i1	MDP0000304584	C3H	C3H family protein
DN21873_c0_g2_i1	PH01000133G1180	C3H	C3H family protein
DN18424_c0_g1_i2	MDP0000265619	Nin-like	Nin-like family protein
DN21061_c1_g2_i2	MDP0000304584	C3H	C3H family protein
DN21250_c0_g1_i1	Sopim04g058090.0.1	bHLH	bHLH family protein
DN17920_c3_g2_i1	OMERI02G32430.4	GeBP	GeBP family protein
DN17920_c3_g2_i2	OMERI02G32430.4	GeBP	GeBP family protein
DN19749_c0_g1_i1	Do001279.1	bZIP	bZIP family protein
DN19754_c1_g2_i3	XP_010107958.1	B3	B3 family protein
DN21432_c2_g3_i6	Achn075921	C2H2	C2H2 family protein
DN18694_c0_g1_i1	676766060	ERF	ERF family protein
DN10774_c0_g1_i1	maker-scaffold12640-snap-gene-0.5-mRNA-1	TALE	TALE family protein
DN21506_c3_g3_i6	GSVIVT01018226001	ERF	ERF family protein
DN12335_c0_g1_i1	Achn370871	C2H2	C2H2 family protein
DN13752_c1_g1_i2	Manes.01G259600.1.p	MYB	MYB family protein
DN21017_c0_g4_i2	Lus10023345	S1Fa-like	S1Fa-like family protein
DN21543_c0_g2_i7	GSMUA_Achr5P03330_001	BBR-BPC	BBR-BPC family protein
DN20994_c1_g1_i6	Prupe.5G027000.1.p	bZIP	bZIP family protein
DN13102_c0_g2_i1	Achn127811	G2-like	G2-like family protein
DN20322_c2_g4_i1	Gh_A11G2240	MYB	MYB family protein
DN17827_c0_g1_i1	GSVIVT01030514001	C3H	C3H family protein
DN20091_c2_g1_i1	Achn123771	EIL	EIL family protein
DN16501_c1_g2_i1	mrna27940.1-v1.0-hybrid	NAC	NAC family protein
DN18729_c0_g1_i1	Pbr029461.1	C3H	C3H family protein
DN20790_c1_g2_i11	Achn127991	TALE	TALE family protein
DN20755_c0_g3_i3	MDP0000285251	C3H	C3H family protein
DN20270_c4_g2_i1	GSBRNA2T00136766001	NAC	NAC family protein
DN20755_c0_g3_i1	MDP0000285251	C3H	C3H family protein
DN21543_c0_g2_i8	GSMUA_Achr5P03330_001	BBR-BPC	BBR-BPC family protein
DN21917_c2_g4_i3	Csa11g010730.1	HSF	HSF family protein
DN17550_c0_g2_i1	Csa09g050690.1	NF-YC	NF-YC family protein
DN11459_c0_g1_i1	Peinf101Scf01142g01025.1	FAR1	FAR1 family protein
DN17074_c0_g2_i1	maker-scaffold03088-snap-gene-0.21-mRNA-1	MYB	MYB family protein
DN16702_c0_g2_i1	Achn104121	HSF	HSF family protein
DN20484_c0_g2_i3	XP_015877124.1	C3H	C3H family protein
DN21917_c2_g4_i1	Csa11g010730.1	HSF	HSF family protein
DN18420_c1_g1_i1	Achn058491	Dof	Dof family protein
DN19439_c1_g3_i2	CA06g18030	MYB_related	MYB_related family protein
DN20108_c0_g1_i2	Gorai.009G068400.1	C2H2	C2H2 family protein
DN21534_c2_g1_i9	Sme2.5_00187.1_g00004.1	MYB_related	MYB_related family protein
DN20210_c2_g1_i2	Dca20780.1	Nin-like	Nin-like family protein
DN21143_c3_g2_i1	KN538845.1_FGP012	AP2	AP2 family protein
DN20350_c0_g1_i2	MDP0000270344	BES1	BES1 family protein
DN13891_c0_g1_i1	XP_012575300.1	C3H	C3H family protein
DN15977_c1_g1_i1	Achn049821	HD-ZIP	HD-ZIP family protein
DN11628_c0_g1_i3	ORUFI09G04390.1	WRKY	WRKY family protein
DN12521_c0_g1_i1	Itr_sc000071.1_g00023.1	ERF	ERF family protein
DN15879_c0_g1_i1	KHN05796.1	C2H2	C2H2 family protein
DN20552_c0_g1_i1	Achn254561	C2H2	C2H2 family protein
DN20429_c0_g2_i4	Csa11g010730.1	HSF	HSF family protein
DN17755_c1_g3_i1	676751398	MYB	MYB family protein
DN20108_c0_g1_i3	Gorai.009G068400.1	C2H2	C2H2 family protein
DN19118_c0_g1_i2	mrna21668.1-v1.0-hybrid	FAR1	FAR1 family protein
DN20737_c1_g2_i1	Achn205991	FAR1	FAR1 family protein
DN12860_c0_g1_i4	Itr_sc000813.1_g00027.1	ZF-HD	ZF-HD family protein
DN21695_c2_g2_i3	Achn368611	CPP	CPP family protein
DN21612_c0_g1_i6	CCG018340.1	B3	B3 family protein
DN16962_c0_g2_i2	Achn337101	Dof	Dof family protein
DN18304_c2_g2_i1	Achn262391	C3H	C3H family protein
DN18304_c2_g2_i3	Achn262391	C3H	C3H family protein
DN16803_c0_g1_i2	Achn317941	C3H	C3H family protein
DN13188_c0_g1_i1	Zmw_sc00050.1.g00230.1	MYB	MYB family protein
DN17168_c0_g2_i2	PEQU_16234	G2-like	G2-like family protein
DN18835_c0_g1_i3	Achn272111	Nin-like	Nin-like family protein
DN21061_c1_g1_i4	MDP0000304584	C3H	C3H family protein
DN19893_c0_g4_i1	Sp_073850_ixmz.t1	MYB_related	MYB_related family protein
DN15257_c0_g1_i1	Achn190451	MYB_related	MYB_related family protein
DN20991_c2_g1_i1	CCG011654.1	C3H	C3H family protein
DN20991_c2_g1_i7	CCG011654.1	C3H	C3H family protein
DN17691_c0_g1_i2	Sp_073850_ixmz.t1	MYB_related	MYB_related family protein
DN20723_c3_g1_i2	Aco013131.1	DBB	DBB family protein
DN13495_c0_g1_i1	Achn388061	bZIP	bZIP family protein
DN17168_c0_g2_i1	PEQU_16234	G2-like	G2-like family protein
DN13752_c1_g1_i1	Manes.01G259600.1.p	MYB	MYB family protein
DN18304_c2_g2_i2	Achn262391	C3H	C3H family protein
DN21285_c0_g1_i2	FANhyb_rscf00001142.1.g00004.1	C2H2	C2H2 family protein
DN21897_c1_g5_i2	GSVIVT01023600001	WRKY	WRKY family protein
DN19038_c3_g2_i1	XP_009803270.1	GRAS	GRAS family protein
DN19600_c3_g1_i6	MDP0000256917	STAT	STAT family protein
DN19407_c1_g4_i2	Lus10021031	bZIP	bZIP family protein
DN20552_c0_g2_i1	GSVIVT01019000001	C2H2	C2H2 family protein
DN20215_c0_g1_i1	XP_010931062.1	bHLH	bHLH family protein
DN21285_c0_g1_i1	FANhyb_rscf00001142.1.g00004.1	C2H2	C2H2 family protein
DN14895_c0_g1_i2	Thecc1EG005895t2	C3H	C3H family protein
DN21819_c2_g4_i2	Achn296391	NF-YC	NF-YC family protein
DN5891_c0_g1_i1	Gh_D11G2011	GRAS	GRAS family protein
DN13248_c0_g1_i1	Achn006571	B3	B3 family protein
DN19388_c0_g1_i1	Achn329731	GRAS	GRAS family protein
DN16534_c3_g2_i3	Lus10043264	YABBY	YABBY family protein
DN13365_c0_g1_i1	NNU_003621-RA	GRAS	GRAS family protein
DN21517_c0_g1_i1	cra_locus_11487_iso_4	HSF	HSF family protein
DN17329_c0_g1_i1	Achn068681	C3H	C3H family protein
DN20823_c0_g1_i1	Csa09g050690.1	NF-YC	NF-YC family protein
DN9110_c0_g1_i1	Achn340751	bZIP	bZIP family protein
DN19388_c0_g1_i2	Achn329731	GRAS	GRAS family protein
DN13363_c0_g2_i3	443461	ERF	ERF family protein
DN10493_c0_g1_i1	GSMUA_Achr8P12010_001	TCP	TCP family protein
DN21285_c0_g1_i8	FANhyb_rscf00001142.1.g00004.1	C2H2	C2H2 family protein
DN19261_c2_g1_i1	Cc10_g01980	BBR-BPC	BBR-BPC family protein
DN19487_c0_g1_i5	Peinf101Scf00022g02014.1	C3H	C3H family protein
DN12462_c0_g1_i2	XP_016505864.1	C2H2	C2H2 family protein
DN8706_c0_g1_i1	676779274	ERF	ERF family protein
DN21754_c1_g1_i2	OB11G10730.1	WRKY	WRKY family protein
DN18525_c0_g1_i1	Peaxi162Scf01390g00031.1	MYB_related	MYB_related family protein
DN16013_c0_g1_i2	Sme2.5_00544.1_g00012.1	bHLH	bHLH family protein
DN21859_c0_g1_i5	676737120	NF-YC	NF-YC family protein
DN10519_c0_g1_i1	CCG011654.1	C3H	C3H family protein
DN20069_c4_g4_i1	XP_009149862.1	C2H2	C2H2 family protein
DN19319_c1_g3_i1	MDP0000277077	NF-YB	NF-YB family protein
DN20972_c1_g3_i7	mrna03614.1-v1.0-hybrid	C2H2	C2H2 family protein
DN16720_c1_g1_i2	LOC_Os06g46400.1	C3H	C3H family protein
DN21200_c0_g1_i1	405683	G2-like	G2-like family protein
DN18707_c0_g2_i1	MDP0000730019	SBP	SBP family protein
DN18782_c0_g1_i7	Csa11g091210.1	bHLH	bHLH family protein
DN19735_c1_g1_i1	GSVIVT01019630001	MIKC_MADS	MIKC_MADS family protein
DN17014_c0_g1_i3	Achn281151	CPP	CPP family protein
DN20175_c1_g1_i2	Zjn_sc00028.1.g03130.1.am.mk	NAC	NAC family protein
DN21509_c0_g1_i12	Itr_sc000029.1_g00019.1	C2H2	C2H2 family protein
DN19597_c0_g2_i1	GSMUA_Achr7P11320_001	MYB	MYB family protein
DN19359_c5_g1_i4	Achn110521	C2H2	C2H2 family protein
DN21135_c1_g1_i1	Cc02_g38230	MYB_related	MYB_related family protein
DN21200_c0_g1_i3	405683	G2-like	G2-like family protein
DN16085_c0_g1_i1	Thecc1EG001212t1	bZIP	bZIP family protein
DN21873_c0_g2_i2	LPERR01G09130.1	C3H	C3H family protein
DN19265_c2_g1_i1	GSMUA_Achr2P20130_001	WRKY	WRKY family protein
DN16328_c1_g1_i3	DCAR_002090	GRAS	GRAS family protein
DN20118_c0_g2_i1	orange1.1g009504m	B3	B3 family protein
DN17319_c0_g1_i2	Achn032341	FAR1	FAR1 family protein
DN21881_c0_g1_i2	Sopen11g017580.1	ERF	ERF family protein
DN14663_c0_g1_i1	Aqcoe2G051500.1.p	WRKY	WRKY family protein
DN16271_c1_g1_i1	CCG027008.3	G2-like	G2-like family protein
DN20750_c1_g3_i2	Zjn_sc00028.1.g03130.1.am.mk	NAC	NAC family protein
DN20241_c0_g1_i1	676733480	G2-like	G2-like family protein
DN14514_c0_g1_i1	MDP0000266172	Nin-like	Nin-like family protein
DN17942_c0_g1_i1	Pahal.A01288.1	C2H2	C2H2 family protein
DN16221_c0_g1_i1	Itr_sc000748.1_g00024.1	MYB_related	MYB_related family protein
DN17479_c2_g6_i1	Achn335281	NAC	NAC family protein
DN17479_c2_g6_i2	Achn335281	NAC	NAC family protein
DN15322_c1_g1_i2	Zmw_sc03297.1.g00030.1	NAC	NAC family protein
DN20629_c0_g1_i3	MDP0000275412	Trihelix	Trihelix family protein
DN17171_c0_g1_i4	Achn034241	ARF	ARF family protein
DN21452_c0_g1_i1	XP_011077930.1	bZIP	bZIP family protein
DN19411_c0_g1_i2	Bv5_101120_supk.t1	ERF	ERF family protein
DN2192_c0_g2_i1	Cc10_g03650	G2-like	G2-like family protein
DN21509_c0_g1_i8	GSVIVT01025855001	C2H2	C2H2 family protein
DN16863_c0_g2_i2	MDP0000464809	GRAS	GRAS family protein
DN21815_c0_g2_i1	EMT26392	FAR1	FAR1 family protein
DN19076_c2_g3_i2	676779274	ERF	ERF family protein
DN21466_c0_g2_i1	MDP0000275412	Trihelix	Trihelix family protein
DN19394_c0_g1_i1	Thecc1EG000515t1	B3	B3 family protein
DN16502_c1_g4_i1	Do024028.1	NAC	NAC family protein
DN16502_c1_g4_i3	Do024028.1	NAC	NAC family protein
DN18782_c0_g1_i6	Csa11g091210.1	bHLH	bHLH family protein
DN21575_c2_g3_i2	Achn335271	HB-other	HB-other family protein
DN21215_c0_g4_i2	Thecc1EG014330t1	SBP	SBP family protein
DN19552_c0_g1_i2	Achn144111	bHLH	bHLH family protein
DN17950_c0_g1_i9	Bv5_101120_supk.t1	ERF	ERF family protein
DN16180_c0_g1_i1	Achn237291	NAC	NAC family protein
DN18850_c1_g1_i1	Achn144111	bHLH	bHLH family protein
DN18850_c1_g1_i6	Achn144111	bHLH	bHLH family protein
DN16502_c1_g2_i1	Do024028.1	NAC	NAC family protein
DN13649_c0_g1_i3	Niben101Scf00646g07008.1	Trihelix	Trihelix family protein
DN19893_c0_g5_i1	DCAR_013815	ERF	ERF family protein
DN19703_c0_g1_i1	mrna27194.1-v1.0-hybrid	bZIP	bZIP family protein
DN19703_c0_g1_i8	mrna27194.1-v1.0-hybrid	bZIP	bZIP family protein
DN17715_c0_g1_i2	Gh_A10G0045	LSD	LSD family protein
DN20629_c0_g1_i1	MDP0000275412	Trihelix	Trihelix family protein
DN19597_c0_g2_i3	GSMUA_Achr7P11320_001	MYB	MYB family protein
DN19076_c2_g3_i3	676779274	ERF	ERF family protein
DN14142_c0_g1_i2	MDP0000319726	bHLH	bHLH family protein
DN20176_c1_g1_i3	Achn069251	C3H	C3H family protein
DN18430_c0_g1_i1	Bv5_101120_supk.t1	ERF	ERF family protein
DN19487_c0_g1_i3	Peinf101Scf00022g02014.1	C3H	C3H family protein
DN20377_c3_g1_i1	DCAR_013815	ERF	ERF family protein
DN19585_c0_g2_i1	Tp57577_TGAC_v2_mRNA33215	bHLH	bHLH family protein
DN11000_c0_g1_i1	Achn335281	NAC	NAC family protein
DN21836_c0_g1_i2	Thecc1EG029192t1	C3H	C3H family protein
DN11996_c0_g1_i2	Niben101Scf00646g07008.1	Trihelix	Trihelix family protein
DN20991_c2_g1_i5	CCG011654.1	C3H	C3H family protein
DN21192_c0_g2_i4	Achn001361	MYB_related	MYB_related family protein
DN17961_c1_g3_i2	GSVIVT01015353001	bHLH	bHLH family protein
DN20728_c2_g1_i1	Prupe.6G036300.2.p	WRKY	WRKY family protein
DN19773_c1_g1_i2	Do001279.1	bZIP	bZIP family protein
DN13715_c0_g1_i1	OGLUM02G34080.1	B3	B3 family protein
DN13361_c0_g2_i2	Itr_sc000748.1_g00024.1	MYB_related	MYB_related family protein
DN21316_c0_g1_i1	GSVIVT01018226001	ERF	ERF family protein
DN21978_c0_g4_i1	Zmw_sc00338.1.g00010.1	NAC	NAC family protein
DN13649_c0_g1_i1	Peinf101Scf00255g01007.1	Trihelix	Trihelix family protein
DN21743_c2_g4_i1	EMT26392	FAR1	FAR1 family protein
DN20434_c1_g2_i7	Achn327221	MIKC_MADS	MIKC_MADS family protein
DN16668_c0_g2_i1	Ahy015983	bHLH	bHLH family protein
DN21086_c3_g1_i13	MDP0000304904	TCP	TCP family protein
DN21509_c0_g1_i7	Itr_sc000029.1_g00019.1	C2H2	C2H2 family protein
DN21350_c0_g2_i4	GSBRNA2T00069970001	MYB_related	MYB_related family protein
DN21256_c2_g1_i2	XP_008218753.1	C2H2	C2H2 family protein
DN12884_c0_g1_i2	CCG000317.1	G2-like	G2-like family protein
DN20242_c0_g1_i1	Achn204181	NAC	NAC family protein
DN18545_c0_g2_i1	XP_015885105.1	AP2	AP2 family protein
DN21214_c5_g1_i1	KZV24601.1	Trihelix	Trihelix family protein
DN15267_c0_g1_i4	DCAR_026693	bZIP	bZIP family protein
DN13606_c1_g1_i1	Achn133111	HB-other	HB-other family protein
DN16826_c0_g1_i2	GSVIVT01023150001	C3H	C3H family protein
DN20409_c0_g1_i2	Achn053001	WRKY	WRKY family protein
DN16655_c0_g1_i2	Bv5_101120_supk.t1	ERF	ERF family protein
DN21702_c0_g3_i3	Zjn_sc00028.1.g03130.1.am.mk	NAC	NAC family protein
DN21543_c0_g2_i4	GSMUA_Achr5P03330_001	BBR-BPC	BBR-BPC family protein
DN18255_c2_g1_i1	KN538873.1_FGP048	GRF	GRF family protein
DN18255_c2_g1_i2	KN538873.1_FGP048	GRF	GRF family protein
DN16863_c0_g1_i2	MDP0000464809	GRAS	GRAS family protein
DN8120_c0_g2_i1	Achn313451	HD-ZIP	HD-ZIP family protein
DN13424_c0_g1_i2	Pbr000606.1	C2H2	C2H2 family protein
DN20034_c2_g1_i1	MDP0000242456	B3	B3 family protein
DN16006_c0_g2_i1	GSMUA_Achr3P00330_001	NAC	NAC family protein
DN19585_c0_g2_i3	Tp57577_TGAC_v2_mRNA33215	bHLH	bHLH family protein
DN12811_c0_g2_i2	MDP0000464809	GRAS	GRAS family protein
DN15654_c0_g1_i2	CCG023633.1	HSF	HSF family protein
DN21509_c0_g1_i3	GSVIVT01025855001	C2H2	C2H2 family protein
DN20210_c2_g2_i1	Dca20780.1	Nin-like	Nin-like family protein
DN21192_c0_g2_i5	Achn001361	MYB_related	MYB_related family protein
DN21214_c5_g1_i2	KZV24601.1	Trihelix	Trihelix family protein
DN21807_c1_g1_i5	FANhyb_rscf00000233.1.g00002.1	GATA	GATA family protein
DN13620_c0_g1_i1	Achn353711	TCP	TCP family protein
DN20215_c0_g2_i2	XP_010931062.1	bHLH	bHLH family protein
DN18502_c0_g1_i2	Achn122301	C2H2	C2H2 family protein
DN20668_c0_g2_i2	cra_locus_10831_iso_5	C3H	C3H family protein
DN18109_c0_g1_i2	mrna03614.1-v1.0-hybrid	C2H2	C2H2 family protein
DN10378_c0_g1_i1	CCG011654.1	C3H	C3H family protein
DN20180_c1_g1_i2	Achn351451	C2H2	C2H2 family protein
DN20908_c0_g1_i1	GSBRNA2T00123125001	CPP	CPP family protein
DN19179_c0_g3_i1	KN538871.1_FGP005	FAR1	FAR1 family protein
DN19179_c0_g3_i3	KN538871.1_FGP005	FAR1	FAR1 family protein
DN20678_c0_g1_i1	Manes.07G020400.1.p	bZIP	bZIP family protein
DN18040_c0_g1_i3	Ote100259360061	HB-other	HB-other family protein
DN12884_c0_g1_i4	XP_015889545.1	G2-like	G2-like family protein
DN21235_c1_g3_i4	cra_locus_4867_iso_1	bZIP	bZIP family protein
DN13814_c0_g2_i1	XP_011095229.1	WRKY	WRKY family protein
DN17893_c1_g1_i1	Achn278691	bZIP	bZIP family protein
DN13631_c0_g1_i8	Achn095861	E2F/DP	E2F/DP family protein
DN21727_c0_g1_i3	Zjn_sc00028.1.g03130.1.am.mk	NAC	NAC family protein
DN20180_c2_g1_i1	Thecc1EG037300t1	C2H2	C2H2 family protein
DN16725_c0_g1_i1	Achn171491	C2H2	C2H2 family protein
DN17474_c4_g2_i1	Csa11g014890.1	GRAS	GRAS family protein
DN21559_c0_g2_i1	Gh_D11G0701	NAC	NAC family protein
DN21103_c0_g1_i4	FANhyb_rscf00000055.1.g00026.1	GeBP	GeBP family protein
DN20779_c0_g1_i1	Thecc1EG000515t1	B3	B3 family protein
DN19179_c0_g3_i2	KN538871.1_FGP005	FAR1	FAR1 family protein
DN16081_c1_g1_i1	676737120	NF-YC	NF-YC family protein
DN14970_c0_g1_i2	GSVIVT01011472001	WRKY	WRKY family protein
DN19906_c0_g1_i2	TRIUR3_16344-P1	HB-other	HB-other family protein
DN11452_c0_g2_i1	NNU_007607-RA	C2H2	C2H2 family protein
DN16815_c0_g1_i7	Achn114711	Trihelix	Trihelix family protein
DN21893_c1_g1_i1	Manes.14G098000.1.p	RAV	RAV family protein
DN20835_c1_g1_i1	Sobic.002G068100.2.p	bHLH	bHLH family protein
DN15977_c1_g3_i1	Achn216491	HD-ZIP	HD-ZIP family protein
DN19322_c0_g1_i1	Do000072.1	Trihelix	Trihelix family protein
DN21681_c1_g1_i15	Medtr6g015455.1	MYB	MYB family protein
DN13760_c0_g1_i1	mrna13356.1-v1.0-hybrid	MIKC_MADS	MIKC_MADS family protein
DN16362_c1_g1_i1	XP_016480696.1	ERF	ERF family protein
DN21559_c0_g2_i2	Gh_D11G0701	NAC	NAC family protein
DN21830_c1_g2_i3	Achn131571	bZIP	bZIP family protein
DN19417_c0_g1_i3	DCAR_020907	TALE	TALE family protein
DN11486_c0_g2_i1	XP_010543882.1	bHLH	bHLH family protein
DN18705_c0_g1_i1	cra_locus_5362_iso_4	MYB_related	MYB_related family protein
DN20228_c0_g1_i2	Gh_A13G0768	bHLH	bHLH family protein
DN20228_c0_g1_i3	Gh_A13G0768	bHLH	bHLH family protein
DN21148_c0_g1_i1	cra_locus_10725_iso_2	C2H2	C2H2 family protein
DN15776_c0_g1_i1	Do007746.1	bHLH	bHLH family protein
DN13011_c0_g2_i2	GSVIVT01015363001	CPP	CPP family protein
DN16153_c0_g1_i1	Achn226291	ERF	ERF family protein
DN16153_c0_g1_i2	Achn226291	ERF	ERF family protein
DN21766_c0_g1_i1	kfl00190_0180	bHLH	bHLH family protein
DN20230_c0_g1_i3	PH01000046G0930	WRKY	WRKY family protein
DN21192_c0_g2_i3	Achn001361	MYB_related	MYB_related family protein
DN17343_c0_g1_i2	Sp_073850_ixmz.t1	MYB_related	MYB_related family protein
DN14635_c1_g1_i1	Itr_sc001117.1_g00004.1	G2-like	G2-like family protein
DN19018_c0_g1_i2	PSME_00043819-RA	M-type_MADS	M-type_MADS family protein
DN12860_c0_g1_i3	Itr_sc000813.1_g00027.1	ZF-HD	ZF-HD family protein
DN18504_c0_g1_i1	Gh_A13G0768	bHLH	bHLH family protein
DN13144_c0_g1_i1	MDP0000320566	NAC	NAC family protein
DN20336_c0_g1_i5	Oropetium_20150105_05092A	bZIP	bZIP family protein
DN16115_c0_g1_i1	KN540176.1_FGP005	NAC	NAC family protein
DN16115_c0_g1_i2	KN540176.1_FGP005	NAC	NAC family protein
DN19719_c0_g2_i3	Achn195261	C2H2	C2H2 family protein
DN20814_c0_g1_i4	Lus10026142	MYB	MYB family protein
DN21710_c0_g1_i4	mrna31001.1-v1.0-hybrid	C3H	C3H family protein
DN19117_c1_g1_i1	29769.m000449	C2H2	C2H2 family protein
DN20434_c1_g2_i4	Achn327221	MIKC_MADS	MIKC_MADS family protein
DN16751_c0_g3_i1	GSMUA_Achr11P16630_001	bHLH	bHLH family protein
DN16751_c0_g3_i2	GSMUA_Achr11P16630_001	bHLH	bHLH family protein
DN16751_c0_g3_i4	GSMUA_Achr11P16630_001	bHLH	bHLH family protein
DN21631_c0_g1_i1	XP_010107958.1	B3	B3 family protein
DN21631_c0_g1_i6	XP_010107958.1	B3	B3 family protein
DN19585_c0_g2_i2	Tp57577_TGAC_v2_mRNA33215	bHLH	bHLH family protein
DN14484_c0_g1_i2	RrC9010_p1	bZIP	bZIP family protein
DN14895_c0_g1_i1	Jcr4S00605.30	C3H	C3H family protein
DN20790_c1_g2_i5	Achn127991	TALE	TALE family protein
DN20030_c0_g1_i1	KHN40337.1	HRT-like	HRT-like family protein
DN18163_c0_g1_i2	Dca5248.1	FAR1	FAR1 family protein
DN17577_c0_g1_i1	PDK_30s873781g005	C3H	C3H family protein
DN19359_c5_g3_i1	maker-scaffold01995-augustus-gene-0.29-mRNA-1	E2F/DP	E2F/DP family protein
DN18789_c1_g3_i1	Zmw_sc02593.1.g00110.1	CO-like	CO-like family protein
DN20643_c0_g1_i1	DCAR_004701	B3	B3 family protein
DN17947_c0_g1_i3	FANhyb_rscf00000814.1.g00005.1	SRS	SRS family protein
DN17947_c0_g1_i5	FANhyb_rscf00000814.1.g00005.1	SRS	SRS family protein
DN12846_c0_g1_i1	Achn299631	C2H2	C2H2 family protein
DN13421_c0_g2_i1	Kaladp0060s0242.1.p	C2H2	C2H2 family protein
DN15145_c1_g2_i1	MDP0000277077	NF-YB	NF-YB family protein
DN17428_c0_g1_i1	Achn229071	MYB	MYB family protein
DN16831_c0_g1_i1	CA07g11300	HRT-like	HRT-like family protein
DN1601_c0_g1_i1	mrna12442.1-v1.0-hybrid	NAC	NAC family protein
DN17827_c0_g1_i2	GSVIVT01030514001	C3H	C3H family protein
DN17827_c0_g1_i4	GSVIVT01030514001	C3H	C3H family protein
DN22043_c0_g1_i2	Gh_A04G1303	NAC	NAC family protein
DN22043_c0_g1_i3	Gh_A04G1303	NAC	NAC family protein
DN22043_c0_g1_i4	Gh_A04G1303	NAC	NAC family protein
DN22043_c0_g1_i5	Gh_A04G1303	NAC	NAC family protein
DN22043_c0_g1_i6	Gh_A04G1303	NAC	NAC family protein
DN12383_c0_g1_i1	XP_016504574.1	TALE	TALE family protein
DN19372_c2_g1_i7	RrC2946_p1	C3H	C3H family protein
DN10126_c0_g1_i1	KN538909.1_FGP014	bHLH	bHLH family protein
DN13606_c0_g2_i7	GSVIVT01035652001	CPP	CPP family protein
DN21074_c1_g2_i1	KHN44800.1	bHLH	bHLH family protein
DN20180_c2_g1_i2	NNU_010753-RA	C2H2	C2H2 family protein
DN21103_c0_g1_i2	FANhyb_rscf00000055.1.g00026.1	GeBP	GeBP family protein
DN21235_c1_g4_i1	XP_011075855.1	bZIP	bZIP family protein
DN19694_c3_g3_i1	Itr_sc000159.1_g00028.1	MIKC_MADS	MIKC_MADS family protein
DN786_c0_g1_i1	Lus10030581	bHLH	bHLH family protein
DN21943_c2_g2_i1	Pbr011696.1	bHLH	bHLH family protein
DN20060_c1_g2_i2	GSBRNA2T00122110001	LBD	LBD family protein
DN18790_c0_g1_i1	PSME_00043819-RA	M-type_MADS	M-type_MADS family protein
DN19944_c0_g1_i1	Lus10038823	bHLH	bHLH family protein
DN18789_c1_g1_i5	Zmw_sc02593.1.g00110.1	CO-like	CO-like family protein
DN19764_c1_g1_i1	Zmw_sc00816.1.g00110.1	ERF	ERF family protein
DN21994_c1_g3_i1	Cc05_g04000	WRKY	WRKY family protein
DN21943_c2_g1_i3	Pbr011696.1	bHLH	bHLH family protein
DN14053_c0_g2_i2	MDP0000280087	LBD	LBD family protein
DN18969_c3_g1_i3	MDP0000247737	FAR1	FAR1 family protein
DN14078_c0_g1_i1	Achn127811	G2-like	G2-like family protein
DN18969_c3_g1_i1	MDP0000247737	FAR1	FAR1 family protein
DN19475_c0_g2_i1	Achn022171	WRKY	WRKY family protein
DN21086_c3_g1_i1	MDP0000304904	TCP	TCP family protein
DN19703_c0_g1_i5	mrna27194.1-v1.0-hybrid	bZIP	bZIP family protein
DN19703_c0_g1_i9	mrna27194.1-v1.0-hybrid	bZIP	bZIP family protein
DN20413_c1_g1_i1	Cc00_g03570	bZIP	bZIP family protein
DN20413_c1_g1_i2	Cc00_g03570	bZIP	bZIP family protein
DN15556_c0_g1_i2	Sp_073850_ixmz.t1	MYB_related	MYB_related family protein
DN20589_c0_g2_i1	FANhyb_rscf00000987.1.g00003.1	FAR1	FAR1 family protein
DN20995_c2_g3_i1	Bradi2g44117.9.p	bHLH	bHLH family protein
DN15783_c0_g1_i1	AA31G00555	CO-like	CO-like family protein
DN2241_c0_g1_i1	Rsa1.0_02839.1_g00002.1	LBD	LBD family protein
DN21868_c3_g2_i2	Tp57577_TGAC_v2_mRNA33215	bHLH	bHLH family protein
DN22043_c0_g1_i1	Gh_A04G1303	NAC	NAC family protein
DN10597_c0_g2_i1	Oropetium_20150105_25334A	GeBP	GeBP family protein
DN14097_c0_g1_i1	evm.TU.contig_30133.1	ERF	ERF family protein
DN18624_c1_g4_i1	GSVIVT01022081001	AP2	AP2 family protein
DN18719_c1_g2_i1	Achn378861	bHLH	bHLH family protein
DN21288_c0_g1_i6	XP_013629268.1	C3H	C3H family protein
DN21893_c1_g2_i9	Manes.14G098000.1.p	RAV	RAV family protein
DN19719_c0_g1_i2	Achn195261	C2H2	C2H2 family protein
DN18109_c0_g1_i1	mrna03614.1-v1.0-hybrid	C2H2	C2H2 family protein
DN17513_c1_g1_i2	MDP0000319726	bHLH	bHLH family protein
DN17525_c0_g1_i2	Pbr031344.1	C2H2	C2H2 family protein
DN20994_c1_g1_i5	Prupe.5G027000.1.p	bZIP	bZIP family protein
DN13516_c0_g1_i1	BGIOSGA000239-PA	HD-ZIP	HD-ZIP family protein
DN19703_c0_g1_i2	mrna27194.1-v1.0-hybrid	bZIP	bZIP family protein
DN21922_c1_g2_i1	RrC7910_p1	MYB_related	MYB_related family protein
DN19964_c0_g1_i2	FANhyb_rscf00000398.1.g00005.1	G2-like	G2-like family protein
DN12127_c2_g1_i1	Gh_D11G0701	NAC	NAC family protein
DN19421_c0_g1_i9	Manes.08G104100.2.p	C3H	C3H family protein
DN20163_c0_g1_i1	Itr_sc000999.1_g00003.1	Dof	Dof family protein
DN20994_c1_g1_i1	Prupe.5G027000.1.p	bZIP	bZIP family protein
DN21918_c1_g5_i3	Sopen02g006770.1	NF-YA	NF-YA family protein
DN21454_c0_g2_i3	Thecc1EG016150t1	TALE	TALE family protein
DN6875_c0_g1_i1	Jcr4S09994.10	C2H2	C2H2 family protein
DN15872_c0_g1_i2	MDP0000247737	FAR1	FAR1 family protein
DN21301_c1_g2_i6	OGLUM05G28390.1	HB-other	HB-other family protein
DN18545_c0_g1_i1	GSVIVT01007388001	AP2	AP2 family protein
DN19800_c0_g3_i3	KN539566.1_FGP004	WRKY	WRKY family protein
DN21918_c1_g5_i4	Sopen02g006770.1	NF-YA	NF-YA family protein
DN14267_c0_g1_i2	Manes.11G142900.3.p	C2H2	C2H2 family protein
DN18886_c1_g3_i1	evm.TU.contig_30133.1	ERF	ERF family protein
DN21432_c2_g3_i4	Achn075921	C2H2	C2H2 family protein
DN17719_c0_g1_i2	Jcr4S00282.90	NAC	NAC family protein
DN16256_c0_g1_i1	Achn023891	GRAS	GRAS family protein
DN18517_c3_g1_i2	KN538701.1_FGP009	NAC	NAC family protein
DN20030_c0_g2_i2	KHN40337.1	HRT-like	HRT-like family protein
DN18845_c0_g1_i2	MDP0000283274	B3	B3 family protein
DN13271_c0_g1_i1	FANhyb_rscf00000548.1.g00002.1	GRAS	GRAS family protein
DN21640_c0_g1_i6	Achn044611	FAR1	FAR1 family protein
DN21640_c0_g1_i8	Achn044611	FAR1	FAR1 family protein
DN13133_c0_g1_i1	evm.TU.contig_30133.1	ERF	ERF family protein
DN21229_c0_g2_i6	Lus10031505	NF-YA	NF-YA family protein
DN17689_c0_g1_i2	mrna22728.1-v1.0-hybrid	ARF	ARF family protein
DN20472_c3_g3_i2	Neem_5849_f_3	C3H	C3H family protein
DN18835_c0_g1_i2	Achn272111	Nin-like	Nin-like family protein
DN21619_c1_g2_i4	FANhyb_rscf00001203.1.g00002.1	LBD	LBD family protein
DN17333_c0_g3_i1	Lus10031505	NF-YA	NF-YA family protein
DN19800_c0_g2_i2	Achn212121	LBD	LBD family protein
DN17947_c0_g1_i1	FANhyb_rscf00000814.1.g00005.1	SRS	SRS family protein
DN20408_c0_g2_i2	mrna04249.1-v1.0-hybrid	NAC	NAC family protein
DN19910_c1_g6_i4	GSVIVT01030079001	FAR1	FAR1 family protein
DN15408_c0_g1_i1	678347781	GeBP	GeBP family protein
DN18939_c0_g1_i1	mrna00620.1-v1.0-hybrid	BBR-BPC	BBR-BPC family protein
DN21631_c0_g1_i2	XP_010107958.1	B3	B3 family protein
DN19868_c3_g1_i4	462864640	MYB_related	MYB_related family protein
DN14894_c0_g1_i2	Gh_D08G0309	GRAS	GRAS family protein
DN22035_c2_g2_i3	Sme2.5_02298.1_g00001.1	ARF	ARF family protein
DN13989_c0_g1_i1	Achn336121	TALE	TALE family protein
DN15586_c0_g1_i2	Araha.7890s0002.1.p	GeBP	GeBP family protein
DN12622_c0_g1_i1	FANhyb_rscf00000921.1.g00001.1	MYB	MYB family protein
DN19754_c1_g2_i2	XP_010107958.1	B3	B3 family protein
DN12415_c0_g1_i1	Achn249151	NF-YB	NF-YB family protein
DN15836_c0_g1_i1	ONIVA04G10650.3	NAC	NAC family protein
DN20692_c0_g1_i2	FANhyb_rscf00000233.1.g00002.1	GATA	GATA family protein
DN17328_c1_g1_i2	MDP0000146673	Dof	Dof family protein
DN21897_c1_g5_i1	GSVIVT01023600001	WRKY	WRKY family protein
DN21836_c0_g1_i4	Thecc1EG029192t1	C3H	C3H family protein
DN19739_c3_g4_i1	XP_015901105.1	G2-like	G2-like family protein
DN19461_c0_g1_i1	MDP0000304584	C3H	C3H family protein
DN9017_c0_g2_i1	augustus_masked-scaffold01291-abinit-gene-0.8-mRNA-1	bHLH	bHLH family protein
DN21522_c1_g3_i1	Achn348381	bHLH	bHLH family protein
DN21568_c1_g1_i1	Jcr4S06752.20	FAR1	FAR1 family protein
DN20258_c0_g1_i3	NNU_021160-RA	C3H	C3H family protein
DN1048_c0_g1_i1	XP_016443488.1	bHLH	bHLH family protein
DN9354_c0_g2_i1	27791.m000083	NF-X1	NF-X1 family protein
DN17961_c1_g3_i1	GSVIVT01015353001	bHLH	bHLH family protein
DN20746_c3_g2_i2	mrna27834.1-v1.0-hybrid	M-type_MADS	M-type_MADS family protein
DN20746_c3_g2_i3	mrna27834.1-v1.0-hybrid	M-type_MADS	M-type_MADS family protein
DN22035_c2_g2_i2	Sme2.5_02298.1_g00001.1	ARF	ARF family protein
DN18844_c0_g1_i3	29680.m001711	G2-like	G2-like family protein
DN18911_c1_g1_i1	GSBRNA2T00070223001	WRKY	WRKY family protein
DN21672_c1_g2_i1	FANhyb_rscf00000233.1.g00002.1	GATA	GATA family protein
DN14142_c0_g1_i6	MDP0000319726	bHLH	bHLH family protein
DN20472_c3_g3_i1	Neem_5849_f_3	C3H	C3H family protein
DN19739_c3_g4_i3	XP_015901105.1	G2-like	G2-like family protein
DN19964_c0_g1_i1	FANhyb_rscf00000398.1.g00005.1	G2-like	G2-like family protein
DN17782_c0_g1_i4	Lus10043264	YABBY	YABBY family protein
DN12596_c0_g1_i2	KN538909.1_FGP014	bHLH	bHLH family protein
DN20258_c0_g1_i2	NNU_021160-RA	C3H	C3H family protein
DN20258_c0_g1_i5	NNU_021160-RA	C3H	C3H family protein
DN18573_c3_g2_i1	KHN09737.1	TALE	TALE family protein
DN20385_c0_g1_i2	NNU_013920-RA	C3H	C3H family protein
DN14497_c1_g5_i4	Achn108581	AP2	AP2 family protein
DN17656_c0_g1_i1	Gorai.001G003200.1	S1Fa-like	S1Fa-like family protein
DN19997_c1_g1_i3	GSMUA_Achr7P06400_001	C3H	C3H family protein
DN18487_c0_g1_i3	KN538684.1_FGP011	MYB_related	MYB_related family protein
DN19475_c0_g1_i1	Achn022171	WRKY	WRKY family protein
DN19475_c0_g1_i2	Achn022171	WRKY	WRKY family protein
DN15028_c2_g1_i1	Achn219211	NAC	NAC family protein
DN21963_c2_g2_i2	Achn116231	ARF	ARF family protein
DN10120_c0_g1_i1	Thecc1EG000515t1	B3	B3 family protein
DN14142_c0_g1_i3	MDP0000319726	bHLH	bHLH family protein
DN16184_c0_g1_i1	Manes.01G187900.1.p	HD-ZIP	HD-ZIP family protein
DN20069_c4_g3_i3	SMil_00015437-RA_Salv	LBD	LBD family protein
DN20030_c0_g2_i1	KHN40337.1	HRT-like	HRT-like family protein
DN20052_c0_g2_i1	KZV39672.1	NAC	NAC family protein
DN17591_c0_g1_i2	GSMUA_Achr6P04510_001	GATA	GATA family protein
DN21631_c0_g1_i5	XP_010107958.1	B3	B3 family protein
DN13759_c0_g1_i1	Sme2.5_00019.1_g00022.1	Dof	Dof family protein
DN19293_c0_g2_i1	889097	STAT	STAT family protein
DN18306_c3_g1_i2	mrna24179.1-v1.0-hybrid	NAC	NAC family protein
DN21513_c0_g1_i1	Achn116231	ARF	ARF family protein
DN21352_c2_g4_i2	DCAR_004609	ERF	ERF family protein
DN18573_c3_g1_i1	KHN09737.1	TALE	TALE family protein
DN19167_c3_g1_i3	Jcr4S06752.20	FAR1	FAR1 family protein
DN16740_c0_g1_i2	MDP0000277077	NF-YB	NF-YB family protein
DN17513_c1_g1_i5	MDP0000319726	bHLH	bHLH family protein
DN21695_c2_g2_i2	Achn368611	CPP	CPP family protein
DN16994_c0_g1_i1	CCG010610.1	NAC	NAC family protein
DN14142_c0_g1_i4	MDP0000319726	bHLH	bHLH family protein
DN20730_c0_g3_i2	Achn233651	bZIP	bZIP family protein
DN19640_c1_g1_i1	Potri.009G114900.2	MYB_related	MYB_related family protein
DN17774_c0_g3_i1	WALNUT_00024622-RA	MYB_related	MYB_related family protein
DN16610_c0_g2_i1	27791.m000083	NF-X1	NF-X1 family protein
DN21766_c0_g3_i1	kfl00190_0180	bHLH	bHLH family protein
DN21543_c0_g2_i1	GSMUA_Achr5P03330_001	BBR-BPC	BBR-BPC family protein
DN19045_c1_g1_i3	MDP0000247249	TCP	TCP family protein
DN18174_c0_g1_i1	Sp_073850_ixmz.t1	MYB_related	MYB_related family protein
DN21452_c0_g2_i2	XP_011077930.1	bZIP	bZIP family protein
DN18286_c0_g1_i1	GSVIVT01019630001	MIKC_MADS	MIKC_MADS family protein
DN16865_c4_g1_i3	Csa11g010730.1	HSF	HSF family protein
DN19568_c1_g3_i1	MDP0000617021	G2-like	G2-like family protein
DN19764_c1_g1_i2	Zmw_sc00816.1.g00110.1	ERF	ERF family protein
DN12188_c0_g1_i1	Achn280471	B3	B3 family protein
DN16603_c0_g1_i1	KN542606.1_FGP001	GRF	GRF family protein
DN18780_c4_g1_i3	GSVIVT01025193001	HD-ZIP	HD-ZIP family protein
DN20175_c1_g1_i1	Zjn_sc00028.1.g03130.1.am.mk	NAC	NAC family protein
DN18545_c0_g2_i3	XP_015885105.1	AP2	AP2 family protein
DN19157_c0_g1_i1	Cc06_g11170	HRT-like	HRT-like family protein
DN17997_c1_g2_i14	Achn330611	NF-YA	NF-YA family protein
DN17689_c0_g1_i1	mrna22728.1-v1.0-hybrid	ARF	ARF family protein
DN12831_c0_g3_i1	678321642	bHLH	bHLH family protein
DN17118_c0_g1_i1	MDP0000320006	B3	B3 family protein
DN14767_c0_g2_i1	Gh_D11G0701	NAC	NAC family protein
DN20928_c2_g2_i4	mrna15187.1-v1.0-hybrid	bHLH	bHLH family protein
DN21243_c0_g1_i6	CCG032954.1	Whirly	Whirly family protein
DN14497_c1_g5_i2	GSVIVT01025100001	AP2	AP2 family protein
DN17621_c0_g1_i1	ORUFI01G32450.1	B3	B3 family protein
DN15495_c0_g1_i1	TRAES3BF011300020CFD_t1	bHLH	bHLH family protein
DN18859_c0_g1_i2	MDP0000239688	bZIP	bZIP family protein
DN17774_c0_g3_i6	WALNUT_00024622-RA	MYB_related	MYB_related family protein
DN21504_c0_g1_i1	OMERI12G02100.3	Trihelix	Trihelix family protein
DN19119_c1_g3_i1	Niben101Scf00646g07008.1	Trihelix	Trihelix family protein
DN19035_c0_g1_i2	RrC1791_p3	NAC	NAC family protein
DN20882_c1_g3_i4	AHYPO_019315-RA	bHLH	bHLH family protein
DN18844_c0_g1_i4	CCG026442.1	G2-like	G2-like family protein
DN21305_c1_g1_i2	Achn296391	NF-YC	NF-YC family protein
DN13577_c0_g1_i3	Aco013131.1	DBB	DBB family protein
DN19140_c0_g3_i2	CCG028616.2	G2-like	G2-like family protein
DN14669_c0_g3_i1	DCAR_014738	HD-ZIP	HD-ZIP family protein
DN14645_c0_g1_i1	GSMUA_Achr7P08840_001	HD-ZIP	HD-ZIP family protein
DN17151_c0_g2_i2	Achn262621	NAC	NAC family protein
DN17151_c0_g2_i3	Achn262621	NAC	NAC family protein
DN14072_c0_g2_i1	XP_008229655.1	FAR1	FAR1 family protein
DN13999_c1_g2_i1	312791	bHLH	bHLH family protein
DN16271_c0_g1_i1	CCG027008.3	G2-like	G2-like family protein
DN20240_c0_g2_i1	GSBRNA2T00114990001	MYB_related	MYB_related family protein
DN17330_c0_g1_i1	mrna03614.1-v1.0-hybrid	C2H2	C2H2 family protein
DN20515_c1_g1_i2	mrna10474.1-v1.0-hybrid	HSF	HSF family protein
DN20515_c1_g1_i3	mrna10474.1-v1.0-hybrid	HSF	HSF family protein
DN21702_c0_g3_i6	Zjn_sc00028.1.g03130.1.am.mk	NAC	NAC family protein
DN21522_c2_g1_i9	Achn239071	MYB_related	MYB_related family protein
DN21522_c2_g1_i13	Achn239071	MYB_related	MYB_related family protein
DN16804_c0_g1_i2	Itr_sc000159.1_g00028.1	MIKC_MADS	MIKC_MADS family protein
DN19893_c0_g5_i2	DCAR_013815	ERF	ERF family protein
DN22002_c1_g1_i3	Aco013131.1	DBB	DBB family protein
DN21975_c0_g1_i1	Achn247421	C3H	C3H family protein
DN19910_c1_g6_i5	GSVIVT01030079001	FAR1	FAR1 family protein
DN18886_c1_g1_i4	evm.TU.contig_30133.1	ERF	ERF family protein
DN20538_c1_g1_i6	Gh_D13G2412	GATA	GATA family protein
DN20594_c0_g1_i6	RrC1700_p1	ERF	ERF family protein
DN21794_c1_g4_i9	FANhyb_rscf00000052.1.g00021.1	B3	B3 family protein
DN16754_c0_g1_i1	Sopen09g001330.1	G2-like	G2-like family protein
DN11273_c0_g1_i1	676714760	RAV	RAV family protein
DN19045_c1_g1_i1	MDP0000247249	TCP	TCP family protein
DN12048_c0_g2_i1	WALNUT_00024259-RA	bHLH	bHLH family protein
DN14048_c0_g1_i1	Zjn_sc00004.1.g00470.1.sm.mkhc	ERF	ERF family protein
DN19334_c3_g1_i11	Zmw_sc00881.1.g00060.1	NAC	NAC family protein
DN20692_c0_g1_i3	FANhyb_rscf00000233.1.g00002.1	GATA	GATA family protein
DN19868_c4_g1_i2	MDP0000277077	NF-YB	NF-YB family protein
DN20835_c1_g1_i3	Sobic.002G068100.2.p	bHLH	bHLH family protein
DN14974_c0_g1_i1	Thecc1EG000515t1	B3	B3 family protein
DN20587_c0_g2_i3	Achn169421	NAC	NAC family protein
DN20100_c0_g1_i1	Tp57577_TGAC_v2_mRNA35998	C2H2	C2H2 family protein
DN16815_c0_g1_i8	Achn199081	Trihelix	Trihelix family protein
DN17888_c0_g1_i3	Achn040601	WRKY	WRKY family protein
DN13071_c0_g1_i1	312791	bHLH	bHLH family protein
DN12830_c0_g1_i2	676776730	NAC	NAC family protein
DN18822_c1_g1_i1	Araip.YX9Q9	MYB_related	MYB_related family protein
DN18624_c1_g1_i5	Manes.12G106400.1.p	AP2	AP2 family protein
DN13734_c0_g1_i1	DCAR_019686	SAP	SAP family protein
DN19266_c0_g1_i2	Rsa1.0_02949.1_g00003.1	B3	B3 family protein
DN17328_c1_g1_i1	XP_010088142.1	Dof	Dof family protein
DN17975_c0_g1_i2	Zmw_sc00050.1.g00230.1	MYB	MYB family protein
DN21832_c2_g2_i7	Neem_279_f_4	GATA	GATA family protein
DN14038_c0_g1_i1	ONIVA10G05840.1	NAC	NAC family protein
DN14026_c0_g1_i1	Niben101Scf08242g01021.1	Trihelix	Trihelix family protein
DN15692_c0_g3_i1	GSMUA_Achr11P19880_001	ERF	ERF family protein
DN21752_c1_g1_i5	Achn020701	Trihelix	Trihelix family protein
DN11135_c0_g1_i1	GSVIVT01008164001	bHLH	bHLH family protein
DN21215_c0_g1_i1	Achn298021	SBP	SBP family protein
DN11750_c0_g1_i1	maker-scaffold06891-augustus-gene-0.11-mRNA-1	ARF	ARF family protein
DN21832_c2_g2_i6	Neem_279_f_4	GATA	GATA family protein
DN21832_c2_g2_i8	Neem_279_f_4	GATA	GATA family protein
DN17888_c0_g1_i1	Achn040601	WRKY	WRKY family protein
DN13635_c0_g1_i1	XP_011071286.1	C2H2	C2H2 family protein
DN10350_c0_g1_i1	Achn120421	BBR-BPC	BBR-BPC family protein
DN10305_c0_g1_i1	Vang03g11510.1	Trihelix	Trihelix family protein
DN16391_c0_g1_i1	Achn350751	SBP	SBP family protein
DN20524_c0_g1_i2	Do027717.1	Trihelix	Trihelix family protein
DN14178_c0_g1_i5	Thecc1EG001516t1	NAC	NAC family protein
DN5902_c0_g1_i1	MDP0000266172	Nin-like	Nin-like family protein
DN13807_c0_g2_i1	MDP0000239688	bZIP	bZIP family protein
DN14682_c0_g1_i1	Itr_sc000031.1_g00012.1	bHLH	bHLH family protein
DN20040_c0_g2_i1	Sme2.5_00580.1_g00006.1	CO-like	CO-like family protein
DN14178_c0_g1_i1	Thecc1EG001516t1	NAC	NAC family protein
DN21305_c0_g2_i2	DCAR_011771	MYB_related	MYB_related family protein
DN20693_c1_g2_i2	CA09g17320	C3H	C3H family protein
DN21263_c1_g3_i4	MDP0000275412	Trihelix	Trihelix family protein
DN21832_c2_g2_i3	Neem_279_f_4	GATA	GATA family protein
DN20463_c1_g4_i3	XP_010106869.1	HB-other	HB-other family protein
DN19997_c0_g1_i4	GSMUA_Achr7P06400_001	C3H	C3H family protein
DN13216_c0_g3_i2	Achn060451	ARF	ARF family protein
DN21406_c2_g1_i2	Gh_D08G2402	AP2	AP2 family protein
DN17749_c0_g3_i1	FANhyb_rscf00000140.1.g00010.1	bHLH	bHLH family protein
DN19260_c0_g1_i1	Lus10043264	YABBY	YABBY family protein
DN18776_c0_g1_i1	Jcr4S06752.20	FAR1	FAR1 family protein
DN15785_c0_g1_i1	Gorai.009G093700.1	MYB	MYB family protein
DN21832_c2_g2_i4	Neem_279_f_4	GATA	GATA family protein
DN17870_c0_g3_i1	mrna02686.1-v1.0-hybrid	GATA	GATA family protein
DN16126_c0_g1_i2	Achn233011	SRS	SRS family protein
DN19732_c0_g2_i2	Neem_11905_f_1	bHLH	bHLH family protein
DN12306_c0_g1_i1	FANhyb_rscf00000233.1.g00002.1	GATA	GATA family protein
DN21675_c1_g2_i1	Araip.0P3IP	M-type_MADS	M-type_MADS family protein
DN21771_c0_g2_i4	Bradi3g42627.5.p	ERF	ERF family protein
DN21001_c0_g1_i3	Itr_sc000159.1_g00028.1	MIKC_MADS	MIKC_MADS family protein
DN20259_c2_g2_i1	XP_011097214.1	bZIP	bZIP family protein
DN16038_c0_g1_i1	Gorai.001G003200.1	S1Fa-like	S1Fa-like family protein
DN19334_c3_g1_i1	Zmw_sc00881.1.g00060.1	NAC	NAC family protein
DN18644_c0_g1_i2	Achn345751	BES1	BES1 family protein
DN11470_c0_g1_i1	NNU_007607-RA	C2H2	C2H2 family protein
DN15838_c0_g2_i1	Vang02g01940.3	B3	B3 family protein
DN14598_c0_g1_i2	Achn305591	C2H2	C2H2 family protein
DN17678_c2_g1_i3	Vradi03g04520.1	bZIP	bZIP family protein
DN20746_c2_g4_i2	mrna27834.1-v1.0-hybrid	M-type_MADS	M-type_MADS family protein
DN20794_c0_g4_i1	676751214	G2-like	G2-like family protein
DN20468_c0_g1_i6	676733630	GeBP	GeBP family protein
DN3748_c0_g1_i1	FANhyb_rscf00000987.1.g00003.1	FAR1	FAR1 family protein
DN18911_c1_g1_i2	GSBRNA2T00070223001	WRKY	WRKY family protein
DN21672_c1_g4_i1	FANhyb_rscf00000233.1.g00002.1	GATA	GATA family protein
DN21633_c1_g2_i6	Lus10040166	GRAS	GRAS family protein
DN11933_c0_g1_i1	Zmw_sc05726.1.g00010.1	SBP	SBP family protein
DN14178_c0_g1_i2	Thecc1EG001516t1	NAC	NAC family protein
DN14178_c0_g1_i6	Thecc1EG001516t1	NAC	NAC family protein
DN21730_c0_g2_i7	Achn115241	MYB_related	MYB_related family protein
DN21730_c0_g2_i9	Achn115241	MYB_related	MYB_related family protein
DN19855_c0_g3_i1	BGIOSGA007064-PA	G2-like	G2-like family protein
DN21801_c1_g2_i1	AA57G00047	HSF	HSF family protein
DN9253_c0_g1_i1	29648.m001919	GRAS	GRAS family protein
DN20678_c0_g1_i2	GSVIVT01023292001	bZIP	bZIP family protein
DN17330_c1_g1_i1	Sme2.5_00539.1_g00001.1	FAR1	FAR1 family protein
DN17978_c0_g1_i1	Rsa1.0_01836.1_g00008.1	ERF	ERF family protein
DN13071_c0_g1_i3	312791	bHLH	bHLH family protein
DN19701_c1_g3_i3	GSVIVT01030079001	FAR1	FAR1 family protein
DN20892_c0_g1_i4	MDP0000315500	bHLH	bHLH family protein
DN16959_c0_g2_i1	Gh_D13G2412	GATA	GATA family protein
DN17039_c0_g1_i1	Achn289291	NAC	NAC family protein
DN17039_c0_g1_i2	Achn289291	NAC	NAC family protein
DN20525_c0_g1_i3	Do003868.1	NAC	NAC family protein
DN21700_c6_g3_i3	MDP0000265073	NAC	NAC family protein
DN21001_c0_g1_i2	Itr_sc000159.1_g00028.1	MIKC_MADS	MIKC_MADS family protein
DN20928_c2_g2_i6	mrna15187.1-v1.0-hybrid	bHLH	bHLH family protein
DN15786_c0_g1_i1	FANhyb_rscf00000217.1.g00006.1	WRKY	WRKY family protein
DN21872_c1_g2_i2	PH01000508G0070	MYB_related	MYB_related family protein
DN20468_c0_g1_i4	676733630	GeBP	GeBP family protein
DN20468_c0_g1_i5	676733630	GeBP	GeBP family protein
DN19731_c1_g2_i2	Achn292811	CO-like	CO-like family protein
DN17710_c0_g1_i1	Zmw_sc05871.1.g00020.1	bZIP	bZIP family protein
DN21693_c1_g1_i1	Pbr031076.1	FAR1	FAR1 family protein
DN18607_c0_g1_i1	KZV22762.1	CAMTA	CAMTA family protein
DN16955_c0_g1_i3	MDP0000240167	CPP	CPP family protein
DN19483_c1_g3_i1	Cc10_g03110	C2H2	C2H2 family protein
DN20593_c2_g1_i1	Achn143971	HD-ZIP	HD-ZIP family protein
DN21079_c0_g1_i2	KHN29360.1	BES1	BES1 family protein
DN13361_c0_g2_i3	SMil_00011498-RA_Salv	bHLH	bHLH family protein
DN13807_c0_g1_i1	MDP0000239688	bZIP	bZIP family protein
DN8685_c0_g2_i1	CCG028616.2	G2-like	G2-like family protein
DN19681_c1_g1_i1	Sme2.5_01230.1_g00009.1	GATA	GATA family protein
DN20021_c0_g1_i2	XP_011079069.1	bZIP	bZIP family protein
DN21701_c0_g2_i2	Achn335281	NAC	NAC family protein
DN11116_c0_g1_i1	Ote100112080011	bHLH	bHLH family protein
DN11116_c0_g1_i3	Ote100112080011	bHLH	bHLH family protein
DN20303_c0_g1_i6	Niben101Scf01696g06033.1	bZIP	bZIP family protein
DN21836_c0_g1_i3	Gh_A10G2246	C3H	C3H family protein
DN15415_c0_g1_i1	ONIVA03G38180.1	LBD	LBD family protein
DN13999_c1_g2_i2	312791	bHLH	bHLH family protein
DN17433_c0_g1_i1	Lus10040166	GRAS	GRAS family protein
DN17433_c0_g1_i2	Lus10040166	GRAS	GRAS family protein
DN19439_c1_g2_i3	Achn142181	E2F/DP	E2F/DP family protein
DN14661_c0_g1_i1	CCG010610.1	NAC	NAC family protein
DN16389_c0_g1_i1	Bv5_101120_supk.t1	ERF	ERF family protein
DN21771_c0_g2_i7	Bradi3g42627.5.p	ERF	ERF family protein
DN21305_c1_g3_i1	Do001369.1	MYB	MYB family protein
DN19848_c1_g1_i1	Itr_sc000159.1_g00028.1	MIKC_MADS	MIKC_MADS family protein
DN20825_c1_g3_i3	Zjn_sc00023.1.g03050.1.am.mkhc	MIKC_MADS	MIKC_MADS family protein
DN17542_c1_g2_i1	Achn321981	Dof	Dof family protein
DN18976_c0_g1_i1	CCG017923.1	NAC	NAC family protein
DN21546_c1_g1_i1	MDP0000215349	WRKY	WRKY family protein
DN21546_c1_g1_i4	MDP0000215349	WRKY	WRKY family protein
DN14598_c0_g1_i3	Achn305591	C2H2	C2H2 family protein
DN20825_c1_g3_i4	Zjn_sc00023.1.g03050.1.am.mkhc	MIKC_MADS	MIKC_MADS family protein
DN13447_c0_g1_i3	XP_015874789.1	C2H2	C2H2 family protein
DN13663_c0_g1_i1	Achn121041	bZIP	bZIP family protein
DN19466_c1_g3_i1	Achn299611	WRKY	WRKY family protein
DN21546_c1_g1_i3	MDP0000215349	WRKY	WRKY family protein
DN12219_c0_g1_i1	Bradi2g44117.9.p	bHLH	bHLH family protein
DN20430_c0_g1_i1	Gh_D04G1901	MYB_related	MYB_related family protein
DN15028_c2_g1_i2	Achn219211	NAC	NAC family protein
DN17782_c0_g1_i6	Lus10043264	YABBY	YABBY family protein
DN11979_c0_g1_i1	Achn289231	NAC	NAC family protein
DN20193_c0_g3_i2	Cc05_g10720	DBB	DBB family protein
DN20968_c0_g6_i1	Achn248061	NF-YA	NF-YA family protein
DN16859_c0_g1_i1	Achn022801	C2H2	C2H2 family protein
DN19676_c0_g1_i2	KHN09737.1	TALE	TALE family protein
DN19723_c0_g1_i1	Aqcoe2G051500.1.p	WRKY	WRKY family protein
DN19737_c0_g2_i6	XP_010916183.1	NAC	NAC family protein
DN19712_c0_g5_i2	Peaxi162Scf01390g00031.1	MYB_related	MYB_related family protein
DN21695_c2_g2_i5	Achn368611	CPP	CPP family protein
DN17755_c1_g2_i1	676751398	MYB	MYB family protein
DN16522_c0_g1_i2	Achn054201	bHLH	bHLH family protein
DN20587_c0_g2_i4	Achn169421	NAC	NAC family protein
DN20906_c0_g1_i1	Prupe.3G046700.1.p	GeBP	GeBP family protein
DN15739_c1_g1_i1	Aco013131.1	DBB	DBB family protein
DN13173_c0_g3_i1	676755576	bHLH	bHLH family protein
DN16009_c0_g1_i2	676788946	Trihelix	Trihelix family protein
DN16124_c0_g1_i1	Achn204031	C2H2	C2H2 family protein
DN16159_c0_g1_i3	Achn326311	HD-ZIP	HD-ZIP family protein
DN13205_c0_g1_i1	FANhyb_rscf00000348.1.g00004.1	MYB_related	MYB_related family protein
DN13631_c0_g1_i3	Achn095861	E2F/DP	E2F/DP family protein
DN12650_c0_g1_i3	Pbr018801.2	MIKC_MADS	MIKC_MADS family protein
DN17827_c0_g1_i5	GSVIVT01030514001	C3H	C3H family protein
DN17827_c0_g1_i6	GSVIVT01030514001	C3H	C3H family protein
DN20479_c0_g2_i1	Achn202071	MYB_related	MYB_related family protein
DN14273_c0_g1_i1	Achn198751	LBD	LBD family protein
DN14273_c0_g1_i2	Achn198751	LBD	LBD family protein
DN16502_c0_g2_i1	Do024028.1	NAC	NAC family protein
DN21754_c1_g3_i4	Achn270051	M-type_MADS	M-type_MADS family protein
DN21754_c1_g3_i5	Achn270051	M-type_MADS	M-type_MADS family protein
DN21223_c0_g3_i4	MDP0000277077	NF-YB	NF-YB family protein
DN21871_c0_g1_i3	Achn264251	GRAS	GRAS family protein
DN21830_c1_g2_i1	Achn026271	bZIP	bZIP family protein
DN20730_c0_g2_i1	Sopen09g001330.1	G2-like	G2-like family protein
DN19080_c1_g1_i8	maker-scaffold01655-augustus-gene-0.20-mRNA-1	NAC	NAC family protein
DN18131_c0_g1_i2	Peaxi162Scf01327g00121.1	NAC	NAC family protein
DN18412_c0_g1_i1	XP_010103855.1	bZIP	bZIP family protein
DN16955_c0_g1_i2	MDP0000240167	CPP	CPP family protein
DN16955_c0_g1_i4	MDP0000240167	CPP	CPP family protein
DN21223_c0_g3_i2	MDP0000277077	NF-YB	NF-YB family protein
DN19058_c0_g1_i5	PH01001490G0340	MYB_related	MYB_related family protein
DN17183_c0_g1_i1	Sopen09g001330.1	G2-like	G2-like family protein
DN19283_c1_g1_i1	MDP0000247737	FAR1	FAR1 family protein
DN46_c0_g1_i1	Achn287861	WRKY	WRKY family protein
DN15523_c0_g1_i1	676720558	B3	B3 family protein
DN21779_c0_g2_i2	676708974	bZIP	bZIP family protein
DN20179_c0_g1_i1	DCAR_019739	C3H	C3H family protein
DN21527_c1_g5_i4	Achn353711	TCP	TCP family protein
DN20259_c2_g1_i1	XP_011097214.1	bZIP	bZIP family protein
DN18565_c1_g1_i1	885785	MYB	MYB family protein
DN18215_c0_g1_i1	Zjn_sc00016.1.g06070.1.am.mk	Dof	Dof family protein
DN20322_c2_g4_i2	Gh_A11G2240	MYB	MYB family protein
DN20322_c2_g4_i8	Gh_A11G2240	MYB	MYB family protein
DN20614_c0_g1_i1	Achn246011	MYB_related	MYB_related family protein
DN20668_c0_g1_i2	cra_locus_10831_iso_5	C3H	C3H family protein
DN20708_c0_g2_i3	cra_locus_2165_iso_10	C2H2	C2H2 family protein
DN10913_c0_g1_i1	Achn044801	Trihelix	Trihelix family protein
DN18640_c0_g2_i1	mrna15237.1-v1.0-hybrid	DBB	DBB family protein
DN16522_c0_g1_i9	Achn054201	bHLH	bHLH family protein
DN8358_c0_g1_i1	XP_010105262.1	ERF	ERF family protein
DN20585_c1_g1_i1	Achn144111	bHLH	bHLH family protein
DN21389_c1_g3_i2	DCAR_026693	bZIP	bZIP family protein
DN21223_c0_g3_i1	MDP0000277077	NF-YB	NF-YB family protein
DN17247_c0_g3_i1	Bv4_078190_hzcx.t1	NAC	NAC family protein
DN20484_c0_g2_i2	29805.m001499	C3H	C3H family protein
DN20821_c1_g1_i5	DCAR_015528	GATA	GATA family protein
DN14278_c0_g1_i1	Gh_D13G2412	GATA	GATA family protein
DN14278_c0_g3_i1	Gh_D13G2412	GATA	GATA family protein
DN18131_c0_g1_i1	Peaxi162Scf01327g00121.1	NAC	NAC family protein
DN19312_c0_g1_i1	Aco017242.1	Trihelix	Trihelix family protein
DN15206_c0_g1_i1	Achn282161	CO-like	CO-like family protein
DN9913_c0_g1_i1	OGLUM09G14350.4	bHLH	bHLH family protein
DN15674_c0_g1_i1	Achn377091	FAR1	FAR1 family protein
DN11835_c0_g1_i1	mrna22728.1-v1.0-hybrid	ARF	ARF family protein
DN19141_c0_g2_i2	Cc04_g06620	MYB	MYB family protein
DN14895_c0_g1_i3	maker-scaffold11466-snap-gene-0.6-mRNA-1	C3H	C3H family protein
DN20725_c0_g1_i1	XP_011071286.1	C2H2	C2H2 family protein
DN18855_c0_g2_i4	Niben101Scf06661g03006.1	C3H	C3H family protein
DN18855_c0_g2_i8	Niben101Scf06661g03006.1	C3H	C3H family protein
DN11114_c0_g1_i1	Thecc1EG014419t1	WRKY	WRKY family protein
DN22758_c0_g1_i1	Spipo2G0051100	LBD	LBD family protein
DN20645_c0_g4_i3	MDP0000275309	bZIP	bZIP family protein
DN17971_c1_g5_i2	Achn131561	B3	B3 family protein
DN19676_c0_g1_i1	KHN09737.1	TALE	TALE family protein
DN20065_c1_g1_i1	Achn165321	C2H2	C2H2 family protein
DN10704_c0_g2_i1	Lus10031505	NF-YA	NF-YA family protein
DN13742_c0_g1_i1	Traes_7DL_BF9C602A5.2	C2H2	C2H2 family protein
DN18751_c0_g2_i1	Achn002631	C2H2	C2H2 family protein
DN18751_c0_g2_i2	Achn002631	C2H2	C2H2 family protein
DN20116_c1_g2_i1	GSVIVT01031804001	G2-like	G2-like family protein
DN21152_c0_g1_i1	Achn076461	GRAS	GRAS family protein
DN15651_c0_g1_i1	MDP0000245233	bHLH	bHLH family protein
DN21712_c1_g1_i1	Achn017041	bHLH	bHLH family protein
DN20361_c1_g1_i2	GSBRNA2T00151323001	GATA	GATA family protein
DN19539_c0_g1_i4	OPUNC06G18860.1	G2-like	G2-like family protein
DN19539_c0_g1_i7	OPUNC06G18860.1	G2-like	G2-like family protein
DN14693_c0_g1_i1	Gh_A13G0768	bHLH	bHLH family protein
DN20821_c1_g1_i4	DCAR_015528	GATA	GATA family protein
DN17157_c0_g1_i2	XP_010089971.1	GATA	GATA family protein
DN18644_c0_g1_i1	Peinf101Scf00569g09013.1	BES1	BES1 family protein
DN18661_c2_g1_i1	Sme2.5_00297.1_g00019.1	MYB	MYB family protein
DN12449_c0_g2_i1	Achn284071	FAR1	FAR1 family protein
DN20524_c0_g3_i4	OMERI12G02100.3	Trihelix	Trihelix family protein
DN21754_c1_g3_i3	Achn270051	M-type_MADS	M-type_MADS family protein
DN12826_c0_g1_i1	Zjn_sc00028.1.g03130.1.am.mk	NAC	NAC family protein
DN17151_c0_g1_i3	Achn123251	NAC	NAC family protein
DN17561_c1_g1_i1	augustus_masked-scaffold06766-abinit-gene-0.1-mRNA-1	C2H2	C2H2 family protein
DN19310_c1_g2_i1	Traes_1AS_F08B3720F.2	FAR1	FAR1 family protein
DN19377_c0_g1_i2	Achn340021	HSF	HSF family protein
DN12623_c0_g1_i1	27791.m000083	NF-X1	NF-X1 family protein
DN12650_c0_g1_i1	Pbr018801.2	MIKC_MADS	MIKC_MADS family protein
DN21349_c1_g1_i1	Spipo1G0030700	BES1	BES1 family protein
DN19997_c0_g2_i1	GSMUA_Achr7P06400_001	C3H	C3H family protein
DN18412_c0_g2_i1	XP_010103855.1	bZIP	bZIP family protein
DN21678_c1_g1_i1	OPUNC10G09700.4	E2F/DP	E2F/DP family protein
DN1904_c0_g1_i1	Achn214091	MYB_related	MYB_related family protein
DN16328_c1_g1_i1	DCAR_002090	GRAS	GRAS family protein
DN20585_c1_g1_i2	Achn144111	bHLH	bHLH family protein
DN21522_c1_g3_i2	Neem_652_f_6	bHLH	bHLH family protein
DN21506_c3_g3_i3	GSVIVT01018226001	ERF	ERF family protein
DN15749_c2_g2_i1	Cc11_g00490	MYB	MYB family protein
DN15779_c0_g1_i1	mrna13356.1-v1.0-hybrid	MIKC_MADS	MIKC_MADS family protein
DN20336_c0_g1_i2	Oropetium_20150105_05092A	bZIP	bZIP family protein
DN21278_c1_g1_i1	Gh_D08G2402	AP2	AP2 family protein
DN9510_c0_g2_i1	MDP0000254227	ERF	ERF family protein
DN17678_c2_g2_i1	Zpz_sc01718.1.g00030.1.am.mk	WRKY	WRKY family protein
DN20768_c0_g1_i4	Aan020124	MYB	MYB family protein
DN22020_c0_g1_i2	EMT26392	FAR1	FAR1 family protein
DN15982_c0_g1_i1	Neem_15705_f_1	BES1	BES1 family protein
DN17794_c0_g1_i1	RrC8735_p1	ARF	ARF family protein
DN20524_c0_g2_i2	OMERI12G02100.3	Trihelix	Trihelix family protein
DN13336_c0_g1_i1	GSVIVT01025226001	MYB_related	MYB_related family protein
DN16412_c0_g1_i2	Thecc1EG000070t1	Nin-like	Nin-like family protein
DN20768_c0_g1_i6	Aan020124	MYB	MYB family protein
DN22020_c0_g1_i8	EMT26392	FAR1	FAR1 family protein
DN9199_c0_g1_i1	Jcr4S01220.50	LBD	LBD family protein
DN16290_c0_g3_i1	Achn333991	MYB_related	MYB_related family protein
DN14142_c0_g1_i5	MDP0000319726	bHLH	bHLH family protein
DN16140_c0_g1_i1	ONIVA06G05580.1	ERF	ERF family protein
DN9636_c0_g1_i1	Achn099501	ARR-B	ARR-B family protein
DN14006_c0_g1_i1	Zjn_sc00023.1.g03050.1.am.mkhc	MIKC_MADS	MIKC_MADS family protein
DN18163_c0_g1_i1	Dca5248.1	FAR1	FAR1 family protein
DN17782_c0_g1_i7	Lus10043264	YABBY	YABBY family protein
DN18621_c1_g2_i1	Sme2.5_00580.1_g00006.1	CO-like	CO-like family protein
DN17455_c0_g1_i1	676768160	GeBP	GeBP family protein
DN11499_c0_g1_i1	maker-scaffold03711-augustus-gene-0.13-mRNA-1	MYB	MYB family protein
DN17057_c0_g1_i3	Gorai.003G119600.2	Trihelix	Trihelix family protein
DN20940_c0_g2_i3	Cc11_g05650	BBR-BPC	BBR-BPC family protein
DN20217_c0_g2_i3	Achn144801	SBP	SBP family protein
DN15743_c2_g2_i1	MDP0000154138	SBP	SBP family protein
DN14332_c0_g1_i3	Achn228661	GRF	GRF family protein
DN16038_c0_g1_i2	Gorai.001G003200.1	S1Fa-like	S1Fa-like family protein
DN21872_c1_g2_i7	PH01000508G0070	MYB_related	MYB_related family protein
DN17676_c0_g1_i2	Achn147111	MYB_related	MYB_related family protein
DN20447_c0_g1_i1	Achn274891	NAC	NAC family protein
DN20446_c0_g2_i1	Cc04_g05080	WRKY	WRKY family protein
DN21971_c0_g1_i4	MDP0000578301	WRKY	WRKY family protein
DN15204_c0_g1_i2	29904.m002952	G2-like	G2-like family protein
DN20141_c5_g1_i11	CCG010610.1	NAC	NAC family protein
DN21527_c1_g5_i5	Achn353711	TCP	TCP family protein
DN12853_c0_g3_i1	Achn111851	C2H2	C2H2 family protein
DN21954_c0_g2_i4	KZV57940.1	ERF	ERF family protein
DN14007_c0_g1_i1	Achn337101	Dof	Dof family protein
DN18621_c1_g2_i8	Sme2.5_00580.1_g00006.1	CO-like	CO-like family protein
DN13616_c0_g1_i1	GSMUA_Achr6P31580_001	NAC	NAC family protein
DN15557_c0_g1_i1	676743424	bHLH	bHLH family protein
DN20141_c5_g1_i6	CCG010610.1	NAC	NAC family protein
DN20980_c0_g2_i1	Phvul.002G126900.1	FAR1	FAR1 family protein
DN16859_c0_g2_i1	Achn022801	C2H2	C2H2 family protein
DN19787_c0_g1_i1	Pbr038274.1	bHLH	bHLH family protein
DN21962_c1_g1_i5	Achn362451	WOX	WOX family protein
DN18934_c0_g1_i1	Sopen09g001330.1	G2-like	G2-like family protein
DN19284_c0_g1_i2	Achn327901	FAR1	FAR1 family protein
DN16334_c0_g1_i1	WALNUT_00012917-RA	BBR-BPC	BBR-BPC family protein
DN15560_c0_g3_i1	XP_013629268.1	C3H	C3H family protein
DN14142_c0_g1_i1	MDP0000319726	bHLH	bHLH family protein
DN19509_c2_g1_i1	GSVIVT01030085001	NF-YB	NF-YB family protein
DN21871_c0_g1_i4	Achn264251	GRAS	GRAS family protein
DN21889_c0_g1_i1	Achn243861	G2-like	G2-like family protein
DN21889_c0_g1_i2	Achn243861	G2-like	G2-like family protein
DN12660_c0_g2_i2	Lsa009299	HB-other	HB-other family protein
DN18378_c0_g1_i1	Csa13g009080.1	NF-YC	NF-YC family protein
DN20141_c5_g1_i2	CCG010610.1	NAC	NAC family protein
DN20141_c5_g1_i8	CCG010610.1	NAC	NAC family protein
DN20668_c0_g1_i3	cra_locus_10831_iso_5	C3H	C3H family protein
DN16733_c1_g2_i1	GSMUA_Achr7P08840_001	HD-ZIP	HD-ZIP family protein
DN15021_c1_g1_i1	HL.SW.v1.0.G032995.1	bHLH	bHLH family protein
DN21971_c0_g1_i9	MDP0000578301	WRKY	WRKY family protein
DN18976_c0_g1_i2	CCG017923.1	NAC	NAC family protein
DN17719_c0_g1_i1	Jcr4S00282.90	NAC	NAC family protein
DN13717_c0_g2_i1	Kaladp0839s0004.1.p	ERF	ERF family protein
DN21754_c1_g3_i1	Achn270051	M-type_MADS	M-type_MADS family protein
DN21754_c1_g3_i2	Achn270051	M-type_MADS	M-type_MADS family protein
DN21722_c0_g2_i1	Zjn_sc00021.1.g01720.1.am.mkhc	bHLH	bHLH family protein
DN8689_c0_g1_i1	FANhyb_rscf00000253.1.g00010.1	BBR-BPC	BBR-BPC family protein
DN20772_c1_g2_i1	NNU_005007-RA	WRKY	WRKY family protein
DN20472_c2_g1_i1	Thecc1EG001348t1	Trihelix	Trihelix family protein
DN12166_c0_g1_i1	678347781	GeBP	GeBP family protein
DN17493_c0_g1_i1	Achn337101	Dof	Dof family protein
DN14784_c1_g1_i1	Cc00_g02380	bZIP	bZIP family protein
DN21557_c0_g6_i2	LPERR11G02130.2	bZIP	bZIP family protein
DN10496_c0_g1_i1	mrna01596.1-v1.0-hybrid	WRKY	WRKY family protein
DN20667_c0_g1_i3	Jcr4S05030.40	MYB	MYB family protein
DN21991_c0_g1_i1	Tp57577_TGAC_v2_mRNA19884	GRAS	GRAS family protein
DN21991_c0_g1_i5	Tp57577_TGAC_v2_mRNA19884	GRAS	GRAS family protein
DN18855_c0_g2_i5	XP_011083138.1	C3H	C3H family protein
DN18855_c0_g2_i6	XP_011083138.1	C3H	C3H family protein
DN18855_c0_g2_i7	XP_011083138.1	C3H	C3H family protein
DN13793_c0_g1_i1	Sopen09g001330.1	G2-like	G2-like family protein
DN20593_c2_g1_i3	Achn143971	HD-ZIP	HD-ZIP family protein
DN9057_c0_g2_i1	405087	Dof	Dof family protein
DN21288_c0_g1_i3	XP_013629268.1	C3H	C3H family protein
DN11218_c0_g1_i1	Sme2.5_00121.1_g00003.1	GRAS	GRAS family protein
DN12860_c0_g1_i2	Itr_sc000813.1_g00027.1	ZF-HD	ZF-HD family protein
DN13439_c0_g1_i1	Achn178981	bHLH	bHLH family protein
DN17160_c1_g1_i3	Achn204501	GATA	GATA family protein
DN17160_c1_g1_i7	Achn204501	GATA	GATA family protein
DN21925_c2_g2_i1	FANhyb_rscf00001142.1.g00004.1	C2H2	C2H2 family protein
DN19953_c0_g1_i3	Achn036321	G2-like	G2-like family protein
DN14022_c0_g2_i2	mrna27940.1-v1.0-hybrid	NAC	NAC family protein
DN21418_c0_g1_i4	AA10G00404	WRKY	WRKY family protein
DN19348_c0_g2_i1	61222	C3H	C3H family protein
DN15365_c0_g1_i1	Itr_sc000159.1_g00028.1	MIKC_MADS	MIKC_MADS family protein
DN16651_c0_g1_i1	XP_011084024.1	C2H2	C2H2 family protein
DN8718_c0_g2_i2	Achn158001	bHLH	bHLH family protein
DN18312_c0_g1_i3	Achn103241	CAMTA	CAMTA family protein
DN21072_c1_g2_i2	Jcr4S06752.20	FAR1	FAR1 family protein
DN19080_c1_g1_i4	Manes.02G047800.1.p	NAC	NAC family protein
DN13441_c0_g1_i2	Aco013131.1	DBB	DBB family protein
DN21975_c0_g3_i1	Achn247421	C3H	C3H family protein
DN21922_c1_g2_i5	676718964	MYB_related	MYB_related family protein
DN14017_c0_g1_i1	Gorai.001G003200.1	S1Fa-like	S1Fa-like family protein
DN18426_c2_g1_i1	Achn267741	FAR1	FAR1 family protein
DN21678_c1_g2_i3	OPUNC10G09700.4	E2F/DP	E2F/DP family protein
DN20116_c1_g1_i1	Achn139181	G2-like	G2-like family protein
DN20935_c0_g1_i3	Rsa1.0_02939.1_g00003.1	HD-ZIP	HD-ZIP family protein
DN19027_c0_g2_i1	Achn217961	bHLH	bHLH family protein
DN20444_c0_g1_i1	RrC3268_p2	bHLH	bHLH family protein
DN16182_c0_g1_i1	EMT27370	GATA	GATA family protein
DN21922_c1_g2_i3	676718964	MYB_related	MYB_related family protein
DN18430_c0_g1_i2	Bv5_101120_supk.t1	ERF	ERF family protein
DN21678_c1_g2_i4	OPUNC10G09700.4	E2F/DP	E2F/DP family protein
DN11463_c0_g1_i1	Achn343591	FAR1	FAR1 family protein
DN21084_c2_g2_i1	Achn358711	HSF	HSF family protein
DN20100_c0_g1_i3	Tp57577_TGAC_v2_mRNA35998	C2H2	C2H2 family protein
DN19868_c4_g1_i1	MDP0000277077	NF-YB	NF-YB family protein
DN13446_c0_g1_i1	Pbr038274.1	bHLH	bHLH family protein
DN18870_c0_g1_i2	Zjn_sc00028.1.g03130.1.am.mk	NAC	NAC family protein
DN21454_c0_g2_i4	Thecc1EG016150t1	TALE	TALE family protein
DN21484_c0_g1_i1	Tp57577_TGAC_v2_mRNA19884	GRAS	GRAS family protein
DN21697_c1_g1_i2	GSVIVT01036533001	bHLH	bHLH family protein
DN19420_c0_g1_i1	RrC9010_p1	bZIP	bZIP family protein
DN15665_c1_g1_i1	MDP0000261185	FAR1	FAR1 family protein
DN11871_c0_g1_i1	Sopen09g001330.1	G2-like	G2-like family protein
DN21285_c0_g1_i3	FANhyb_rscf00001142.1.g00004.1	C2H2	C2H2 family protein
DN20440_c2_g1_i1	Bradi3g42627.5.p	ERF	ERF family protein
DN21925_c2_g2_i2	Achn040601	WRKY	WRKY family protein
DN18895_c1_g2_i6	KN539740.1_FGP005	MYB_related	MYB_related family protein
DN21794_c1_g4_i8	FANhyb_rscf00000052.1.g00021.1	B3	B3 family protein
DN21710_c0_g1_i6	mrna31001.1-v1.0-hybrid	C3H	C3H family protein
DN21084_c2_g2_i2	Achn358711	HSF	HSF family protein
DN21372_c0_g2_i1	XP_010909265.1	BES1	BES1 family protein
DN20695_c0_g2_i5	Sopen01g046240.1	M-type_MADS	M-type_MADS family protein
DN16756_c0_g1_i4	XP_012575300.1	C3H	C3H family protein
DN19503_c0_g1_i3	NNU_002551-RA	TCP	TCP family protein
DN14469_c0_g1_i3	GRMZM2G443202_P01	MYB_related	MYB_related family protein
DN13011_c0_g2_i1	Achn146311	CPP	CPP family protein
DN14047_c0_g1_i1	Cc04_g16510	Dof	Dof family protein
DN16649_c0_g1_i1	Lus10020727	bHLH	bHLH family protein
DN14418_c0_g2_i1	mrna11939.1-v1.0-hybrid	HD-ZIP	HD-ZIP family protein
DN15415_c0_g1_i5	ONIVA03G38180.1	LBD	LBD family protein
DN21422_c1_g2_i1	Zmw_sc02382.1.g00020.1	bHLH	bHLH family protein
DN21036_c1_g3_i3	MDP0000304904	TCP	TCP family protein
DN21310_c1_g1_i2	maker-scaffold02961-snap-gene-0.26-mRNA-1	C3H	C3H family protein
DN18260_c1_g4_i1	KN540122.1_FGP005	bHLH	bHLH family protein
DN21254_c2_g1_i1	Sme2.5_00162.1_g00006.1	HD-ZIP	HD-ZIP family protein
DN19086_c0_g1_i1	KZV22762.1	CAMTA	CAMTA family protein
DN18870_c0_g1_i1	Zjn_sc00028.1.g03130.1.am.mk	NAC	NAC family protein
DN12158_c1_g1_i3	KZV23174.1	C3H	C3H family protein
DN9213_c0_g1_i1	Dca41273.1	bHLH	bHLH family protein
DN11455_c0_g1_i1	KZV45655.1	MYB_related	MYB_related family protein
DN21722_c0_g2_i2	Zjn_sc00021.1.g01720.1.am.mkhc	bHLH	bHLH family protein
DN21389_c1_g2_i1	DCAR_026693	bZIP	bZIP family protein
DN21316_c1_g1_i2	GSVIVT01018226001	ERF	ERF family protein
DN20617_c0_g1_i1	Niben101Scf04608g05035.1	bZIP	bZIP family protein
DN20617_c0_g1_i2	Niben101Scf04608g05035.1	bZIP	bZIP family protein
DN12917_c0_g1_i1	MDP0000191614	NAC	NAC family protein
DN20447_c0_g1_i3	Achn274891	NAC	NAC family protein
DN20413_c2_g1_i3	cra_locus_5362_iso_4	MYB_related	MYB_related family protein
DN21921_c0_g1_i2	FANhyb_rscf00000325.1.g00008.1	C3H	C3H family protein
DN19987_c0_g4_i1	LPERR07G23280.1	WRKY	WRKY family protein
DN18651_c1_g4_i1	PGSC0003DMP400000652	bHLH	bHLH family protein
DN13708_c0_g1_i1	GSBRNA2T00112100001	NAC	NAC family protein
DN13708_c0_g1_i2	GSBRNA2T00112100001	NAC	NAC family protein
DN21072_c1_g1_i2	Jcr4S06752.20	FAR1	FAR1 family protein
DN17302_c0_g8_i2	Achn310101	FAR1	FAR1 family protein
DN8642_c0_g1_i1	Potri.016G018100.4	FAR1	FAR1 family protein
DN20409_c0_g2_i1	Achn053001	WRKY	WRKY family protein
DN18681_c0_g1_i2	Achn216541	MYB_related	MYB_related family protein
DN10737_c0_g1_i1	676789994	bHLH	bHLH family protein
DN18717_c0_g1_i2	maker-scaffold04579-augustus-gene-0.18-mRNA-3	GATA	GATA family protein
DN21710_c0_g1_i5	mrna31001.1-v1.0-hybrid	C3H	C3H family protein
DN21378_c0_g2_i1	Ciclev10023561m	FAR1	FAR1 family protein
DN21160_c0_g1_i21	MA_102992g0010	MYB_related	MYB_related family protein
DN19545_c1_g1_i1	augustus_masked-scaffold05011-abinit-gene-0.2-mRNA-1	bHLH	bHLH family protein
DN14422_c0_g1_i1	GSMUA_Achr11P19880_001	ERF	ERF family protein
DN13884_c0_g1_i1	Achn225931	BES1	BES1 family protein
DN17693_c0_g2_i1	KZV57651.1	MYB_related	MYB_related family protein
DN20750_c1_g4_i1	RrC3268_p2	bHLH	bHLH family protein
DN18056_c4_g1_i3	Achn335281	NAC	NAC family protein
DN20447_c0_g1_i2	Achn274891	NAC	NAC family protein
DN21989_c0_g1_i2	mrna15187.1-v1.0-hybrid	bHLH	bHLH family protein
DN21693_c2_g1_i3	Csa09g009740.1	HSF	HSF family protein
DN21681_c1_g1_i8	Medtr6g015455.1	MYB	MYB family protein
DN19499_c0_g1_i3	676776730	NAC	NAC family protein
DN16649_c0_g2_i1	Lus10020727	bHLH	bHLH family protein
DN15743_c2_g1_i2	MDP0000154138	SBP	SBP family protein
DN9830_c0_g1_i1	KZV46527.1	NF-YB	NF-YB family protein
DN16865_c4_g1_i4	Csa11g010730.1	HSF	HSF family protein
DN20695_c0_g2_i6	Sopen01g046240.1	M-type_MADS	M-type_MADS family protein
DN20668_c0_g1_i1	cra_locus_10831_iso_5	C3H	C3H family protein
DN17155_c0_g1_i1	mrna01596.1-v1.0-hybrid	WRKY	WRKY family protein
DN18999_c1_g1_i1	Itr_sc001263.1_g00004.1	FAR1	FAR1 family protein
DN12423_c0_g1_i1	WALNUT_00012917-RA	BBR-BPC	BBR-BPC family protein
DN12423_c0_g1_i2	WALNUT_00012917-RA	BBR-BPC	BBR-BPC family protein
DN21332_c0_g1_i4	mrna28322.1-v1.0-hybrid	HD-ZIP	HD-ZIP family protein
DN21160_c0_g1_i2	MA_102992g0010	MYB_related	MYB_related family protein
DN15773_c0_g1_i1	AA10G00404	WRKY	WRKY family protein
DN14303_c0_g1_i1	GSVIVT01010126001	bHLH	bHLH family protein
DN21660_c0_g3_i1	Rsa1.0_00832.1_g00012.1	LBD	LBD family protein
DN16244_c0_g2_i1	Aan015255	MYB	MYB family protein
DN17455_c0_g2_i1	676768160	GeBP	GeBP family protein
DN15322_c1_g1_i1	Do007744.1	MIKC_MADS	MIKC_MADS family protein
DN13551_c0_g1_i1	Achn330471	Trihelix	Trihelix family protein
DN21226_c0_g7_i1	GSVIVT01008515001	Trihelix	Trihelix family protein
DN22009_c0_g1_i1	Achn017041	bHLH	bHLH family protein
DN9198_c0_g1_i1	ONIVA06G05580.1	ERF	ERF family protein
DN20516_c0_g2_i2	676733630	GeBP	GeBP family protein
DN21005_c3_g2_i1	XP_016455642.1	MYB_related	MYB_related family protein
DN21005_c3_g2_i7	XP_016455642.1	MYB_related	MYB_related family protein
DN21517_c0_g3_i1	Achn313391	HSF	HSF family protein
DN21372_c0_g2_i2	XP_010909265.1	BES1	BES1 family protein
DN20204_c0_g2_i2	Achn380251	MYB	MYB family protein
DN20204_c0_g2_i4	Achn380251	MYB	MYB family protein
DN20204_c0_g2_i5	Achn380251	MYB	MYB family protein
DN21235_c1_g3_i1	cra_locus_4867_iso_1	bZIP	bZIP family protein
DN11348_c0_g1_i1	XP_011071286.1	C2H2	C2H2 family protein
DN17676_c0_g1_i1	Achn147111	MYB_related	MYB_related family protein
DN19302_c0_g1_i2	FANhyb_rscf00000005.1.g00021.1	MYB_related	MYB_related family protein
DN15653_c0_g1_i2	Achn020631	C3H	C3H family protein
DN20196_c2_g1_i1	Csa20g021340.1	B3	B3 family protein
DN13123_c0_g1_i1	Achn024831	NF-YC	NF-YC family protein
DN20695_c0_g2_i4	Sopen01g046240.1	M-type_MADS	M-type_MADS family protein
DN14841_c0_g1_i1	Achn029561	NF-YA	NF-YA family protein
DN11779_c0_g1_i1	Niben101Scf04122g03021.1	MYB	MYB family protein
DN6677_c0_g1_i1	Achn019631	Nin-like	Nin-like family protein
DN6677_c0_g2_i1	Achn019631	Nin-like	Nin-like family protein
DN21836_c0_g1_i1	Gh_A10G2246	C3H	C3H family protein
DN13493_c0_g1_i1	Gh_D11G0701	NAC	NAC family protein
DN17160_c1_g1_i2	Achn204501	GATA	GATA family protein
DN17160_c1_g1_i5	Achn204501	GATA	GATA family protein
DN21418_c1_g1_i7	AA10G00404	WRKY	WRKY family protein
DN21672_c2_g1_i4	kfl00190_0180	bHLH	bHLH family protein
DN21631_c0_g1_i8	XP_010107958.1	B3	B3 family protein
[truncated: 18,150 more rows]
