# Supplementary material for: Underpinning the molecular programming attributing heat stress associated thermotolerance in tea (Camellia sinensis (L.) O. Kuntze)
Source: Hortic Res. 2021 May 1;8:99. doi: 10.1038/s41438-021-00532-z (PMC8087774; doi:10.1038/s41438-021-00532-z)
Supplement: Supplementary file 3 — Supplementary Table S2 [file 41438_2021_532_MOESM3_ESM.xlsx]

## Sheet: DE Unigenes Clusters
Supplementary Table S2: List of significantly differentially expressed 3294 key unigenes obtained by clustering based on median TPM values and pairwise DGEs [fold change (FC) > ±2 and FDR ≤ 1e-4] using de novo and both reference based (CSA & CSS) differential expression analysis.
Sub-Cluster	Unigenes	Chromosome	CSS_Reference Gene	CSA_Reference Gene	HS_Ct	HT_Ct	HS_H	HT_H
Sub-Cluster 1	DN19088_c3_g1_i1	Chr1	TEA000021.1	CSA008230.1	2.04107	1.87987	-1.53158	-0.830202
Sub-Cluster 3	DN20592_c0_g1_i1	Chr1	TEA000056.1	CSA011013.1	-1.90497	-1.91192	2.60069	1.00192
Sub-Cluster 2	DN13461_c0_g1_i1	Chr1	TEA000074.1	CSA018793.1	-0.632807	-1.57175	0.0105503	1.62189
Sub-Cluster 1	DN16516_c0_g2_i2	Chr1	TEA000075.1	CSA029314.1	2.72622	0.803995	-2.00336	-2.71706
Sub-Cluster 1	DN18259_c0_g2_i1	Chr1	TEA000080.1	CSA027664.1	1.90371	1.42597	-3.00029	0.0282744
Sub-Cluster 1	DN19458_c1_g1_i1	Chr1	TEA000087.1	CSA001211.1	1.7038	1.93578	-1.06985	-1.47241
Sub-Cluster 3	DN21028_c0_g1_i3	Chr1	TEA000129.1	CSA014152.1	-2.42389	-1.51316	2.46558	1.07436
Sub-Cluster 2	DN21028_c0_g1_i4	Chr1	TEA000129.1	CSA014152.1	-1.91264	-2.50602	1.81211	2.62579
Sub-Cluster 2	DN21028_c0_g1_i6	Chr1	TEA000129.1	CSA014152.1	-1.999	-3.44261	2.89956	3.64539
Sub-Cluster 2	DN16507_c0_g1_i2	Chr1	TEA000134.1	CSA016422.1	-2.97955	-2.98654	3.05647	3.39666
Sub-Cluster 1	DN17249_c0_g1_i4	Chr1	TEA000195.1	CSA013679.1	0.842368	1.07719	-1.45049	-1.78033
Sub-Cluster 4	DN17249_c0_g1_i2	Chr1	TEA000195.1	CSA013679.1	1.38541	2.55553	0.0522616	-0.626677
Sub-Cluster 3	DN18766_c0_g2_i1	Chr1	TEA000198.1	CSA035300.1	-1.72509	-1.1595	1.11083	1.7092
Sub-Cluster 2	DN20314_c1_g1_i5	Chr1	TEA000402.1	CSA026158.1	-2.50459	-1.67232	2.59985	0.263269
Sub-Cluster 1	DN17560_c0_g1_i2	Chr1	TEA000460.1	CSA035766.1	0.37589	1.57708	-1.66465	-0.288313
Sub-Cluster 2	DN16150_c0_g1_i1	Chr1	TEA000478.1	CSA034952.1	-1.42904	-1.43909	3.63286	1.69105
Sub-Cluster 2	DN17693_c0_g2_i1	Chr1	TEA000479.1	CSA033863.1	-1.91296	-1.91296	1.18465	2.05881
Sub-Cluster 1	DN11347_c0_g1_i1	Chr1	TEA000975.1	CSA006126.1	1.68353	1.4608	-1.75666	-1.38766
Sub-Cluster 4	DN21548_c0_g1_i2	Chr1	TEA001019.1	CSA001381.1	2.2525	3.251	0.236249	0.944157
Sub-Cluster 1	DN21548_c0_g1_i1	Chr1	TEA001019.1	CSA001381.1	1.91959	-1.41213	-0.777912	-2.98765
Sub-Cluster 1	DN14017_c0_g1_i1	Chr1	TEA001028.1	CSA007707.1	1.67509	1.69602	-1.80715	-1.59879
Sub-Cluster 1	DN19729_c1_g1_i1	Chr1	TEA001157.1	CSA027312.1	1.84928	1.36619	-2.39207	-0.575169
Sub-Cluster 1	DN18062_c4_g1_i1	Chr1	TEA001263.1	CSA036463.1	2.43636	2.04965	-1.86201	-1.68864
Sub-Cluster 1	DN15564_c0_g1_i1	Chr1	TEA001264.1	CSA017512.1	2.19894	2.06428	-2.76599	-0.743076
Sub-Cluster 2	DN20083_c0_g1_i2	Chr1	TEA001265.1	CSA005628.1	-0.669192	-2.23391	0.492971	0.813075
Sub-Cluster 1	DN20083_c0_g1_i1	Chr1	TEA001265.1	CSA005628.1	1.75989	2.46425	-1.86193	-2.22707
Sub-Cluster 2	DN17995_c0_g1_i4	Chr1	TEA001616.1	CSA017130.1	-1.86707	-1.8168	2.45946	1.58957
Sub-Cluster 4	DN11465_c0_g1_i1	Chr1	TEA001640.1	CSA002811.1	-2.23386	2.85488	-0.22308	-0.397936
Sub-Cluster 1	DN18696_c1_g1_i1	Chr1	TEA001686.1	CSA020587.1	3.58297	3.29586	-4.43477	-2.07399
Sub-Cluster 1	DN20364_c1_g2_i5	Chr1	TEA003308.1	CSA023859.1	0.2748	1.59544	-1.63848	-0.23176
Sub-Cluster 1	DN18995_c0_g5_i2	Chr1	TEA003374.1	CSA032883.1	0.494302	0.669136	-2.37869	-0.921719
Sub-Cluster 1	DN14784_c2_g1_i1	Chr1	TEA003418.1	CSA020635.1	1.77886	1.86507	-2.20316	-1.41261
Sub-Cluster 2	DN20285_c0_g2_i2	Chr1	TEA003445.1	CSA025023.1	-1.82988	-0.671731	-0.0402264	0.918477
Sub-Cluster 1	DN18916_c0_g3_i2	Chr1	TEA003455.1	CSA025581.1	1.12901	1.11087	-1.66153	-0.509921
Sub-Cluster 2	DN20863_c3_g1_i4	Chr1	TEA003456.1	CSA033061.1	1.04742	-0.506352	2.99841	3.56551
Sub-Cluster 1	DN19435_c5_g1_i1	Chr1	TEA003457.1	CSA002646.1	1.52005	2.02073	-1.81374	-1.29467
Sub-Cluster 2	DN21271_c0_g3_i3	Chr1	TEA003722.1	CSA033306.1	-2.43567	-2.49658	0.928509	2.96885
Sub-Cluster 2	DN21177_c1_g2_i1	Chr1	TEA003788.1	CSA014042.1	-1.66195	-1.88859	2.29081	1.80152
Sub-Cluster 1	DN15902_c0_g1_i1	Chr1	TEA003898.1	CSA029544.1	2.94356	2.63993	-2.0846	-3.0419
Sub-Cluster 1	DN19086_c1_g3_i1	Chr1	TEA003940.1	CSA005561.1	1.05237	1.45994	-1.89211	1.7114
Sub-Cluster 1	DN21430_c0_g1_i3	Chr1	TEA003973.1	CSA020563.1	0.182061	-0.144881	-1.40174	0.511512
Sub-Cluster 2	DN21679_c0_g1_i1	Chr1	TEA004365.1	CSA020588.1	-1.71084	-3.64141	2.56698	2.78528
Sub-Cluster 2	DN19210_c1_g4_i1	Chr1	TEA004365.1	CSA020588.1	-1.39892	-3.45502	2.51047	2.34347
Sub-Cluster 2	DN21679_c0_g3_i2	Chr1	TEA004366.1	CSA017941.1	-2.25138	-3.04686	2.48711	2.81113
Sub-Cluster 2	DN19210_c1_g5_i1	Chr1	TEA004366.1	CSA020590.1	-1.69754	-3.02453	2.56073	2.16134
Sub-Cluster 2	DN21679_c0_g2_i1	Chr1	TEA004368.1	CSA001908.1	-3.69496	-4.09447	2.47947	3.32209
Sub-Cluster 2	DN19210_c1_g3_i5	Chr1	TEA004371.1	CSA035105.1	-3.60196	-1.45933	3.20941	1.85188
Sub-Cluster 2	DN21679_c0_g6_i1	Chr1	TEA004371.1	CSA035105.1	-3.6306	-3.33753	3.66927	3.29885
Sub-Cluster 1	DN15835_c0_g1_i1	Chr1	TEA004417.1	CSA019696.1	2.8656	3.20271	-3.59858	-2.09778
Sub-Cluster 1	DN17444_c0_g1_i2	Chr1	TEA004424.1	CSA026448.1	2.61632	2.89178	-2.69022	-2.61568
Sub-Cluster 1	DN17444_c0_g1_i1	Chr1	TEA004424.1	CSA026448.1	3.87302	0.242449	-2.47291	-2.36044
Sub-Cluster 1	DN9808_c0_g1_i1	Chr1	TEA004431.1	CSA025344.1	2.21104	1.38174	-2.33777	-1.0399
Sub-Cluster 2	DN19283_c1_g1_i2	Chr1	TEA004454.1	CSA031127.1	-1.33842	-1.39694	0.419477	2.31588
Sub-Cluster 1	DN17612_c0_g2_i1	Chr1	TEA004475.1	CSA017724.1	2.64528	1.77343	-2.0388	-1.90243
Sub-Cluster 1	DN15477_c0_g1_i2	Chr1	TEA004714.1	CSA028529.1	1.45459	2.83718	-2.2244	-1.11928
Sub-Cluster 4	DN20910_c1_g1_i1	Chr1	TEA004909.1	CSA001605.1	4.53057	4.39002	-5.46067	-1.36402
Sub-Cluster 1	DN14453_c0_g1_i2	Chr1	TEA004917.1	CSA024430.1	1.31809	1.65588	-1.98941	-0.468038
Sub-Cluster 3	DN19400_c0_g1_i2	Chr1	TEA004918.1	CSA027902.1	-1.72589	-1.70478	3.00744	0.992165
Sub-Cluster 2	DN12408_c0_g1_i1	Chr1	TEA004996.1	CSA018065.1	-1.39311	-1.84917	1.89471	1.06632
Sub-Cluster 1	DN21528_c1_g1_i1	Chr1	TEA004997.1	CSA035518.1	2.01984	2.07961	-1.13378	-2.96566
Sub-Cluster 1	DN16422_c0_g1_i1	Chr1	TEA005357.1	CSA013421.1	1.8578	2.02711	-1.63175	-2.47196
Sub-Cluster 4	DN15124_c0_g1_i1	Chr1	TEA005362.1	CSA030251.1	-0.922613	1.98016	-1.15635	0.0988056
Sub-Cluster 2	DN11875_c0_g1_i1	Chr1	TEA005496.1	CSA030053.1	-1.80625	-2.08884	1.50942	5.04957
Sub-Cluster 2	DN17424_c1_g1_i1	Chr1	TEA006040.1	CSA006429.1	-1.83264	-0.874458	2.48309	1.55772
Sub-Cluster 2	DN19514_c1_g2_i1	Chr1	TEA006156.1	CSA007084.1	-2.4465	-2.3234	2.35459	2.41531
Sub-Cluster 2	DN19514_c1_g2_i5	Chr1	TEA006156.1	CSA007084.1	-3.05399	-3.05399	0.458239	4.08536
Sub-Cluster 2	DN20319_c0_g1_i4	Chr1	TEA006220.1	CSA014225.1	-1.6896	-1.69635	1.76738	0.889738
Sub-Cluster 1	DN16146_c0_g1_i1	Chr1	TEA006312.1	CSA027050.1	1.90302	2.64837	-2.59305	-1.95833
Sub-Cluster 1	DN16406_c0_g1_i1	Chr1	TEA006487.1	CSA004981.1	2.27643	2.12368	-2.47871	-0.865091
Sub-Cluster 3	DN21832_c3_g1_i3	Chr1	TEA006519.1	CSA001485.1	-0.809335	-2.04423	-0.154898	1.61974
Sub-Cluster 3	DN21383_c1_g3_i1	Chr1	TEA006767.1	CSA023022.1	-1.62812	-1.4417	1.10449	1.40112
Sub-Cluster 4	DN20907_c1_g1_i8	Chr1	TEA006826.1	CSA026485.1	0.76479	0.198114	-2.7943	0.229465
Sub-Cluster 1	DN11845_c0_g1_i2	Chr1	TEA006942.1	CSA033913.1	1.50339	0.620119	-1.57684	-1.22453
Sub-Cluster 1	DN19395_c0_g2_i1	Chr1	TEA006946.1	CSA022542.1	1.94935	2.63014	-2.72792	-1.85157
Sub-Cluster 2	DN16460_c0_g1_i4	Chr1	TEA006948.1	CSA004514.1	-2.27635	-2.77017	1.85153	2.54166
Sub-Cluster 1	DN14967_c0_g1_i1	Chr1	TEA007106.1	CSA026554.1	1.08719	2.18715	-2.15122	-1.75129
Sub-Cluster 1	DN18344_c2_g1_i3	Chr1	TEA007121.1	CSA009092.1	1.74227	2.76709	-1.96586	-3.07689
Sub-Cluster 2	DN20571_c0_g9_i5	Chr1	TEA007144.1	CSA025121.1	-1.19665	-1.21673	-0.523568	0.662023
Sub-Cluster 1	DN17309_c0_g3_i1	Chr1	TEA007155.1	CSA025125.1	1.85389	1.85141	-2.24565	-0.980594
Sub-Cluster 2	DN21109_c1_g4_i4	Chr1	TEA007262.1	CSA026969.1	-3.79773	-3.72373	4.25727	4.25538
Sub-Cluster 1	DN12168_c0_g1_i1	Chr1	TEA007450.1	CSA007402.1	1.42765	1.75974	-1.47102	-1.70088
Sub-Cluster 1	DN21471_c0_g3_i1	Chr1	TEA007471.1	CSA013228.1	1.10323	1.5601	-1.93677	-1.47051
Sub-Cluster 1	DN19119_c1_g1_i9	Chr1	TEA007518.1	CSA005404.1	1.60002	2.11718	-2.23349	-0.95603
Sub-Cluster 1	DN14588_c0_g1_i1	Chr1	TEA007718.1	CSA002243.1	1.83251	-0.135017	0.303105	-0.429288
Sub-Cluster 3	DN15733_c0_g1_i1	Chr1	TEA007736.1	CSA000193.1	-0.492077	-2.12435	3.41884	-0.802418
Sub-Cluster 2	DN21084_c2_g2_i2	Chr1	TEA008064.1	CSA025176.1	-1.47726	-1.57149	0.717154	2.33159
Sub-Cluster 2	DN21626_c0_g1_i4	Chr1	TEA008078.1	CSA009106.1	-1.67148	-1.32174	1.82349	0.969816
Sub-Cluster 2	DN21733_c0_g1_i3	Chr1	TEA008397.1	CSA016948.1	-2.55534	-1.82006	1.34396	4.39247
Sub-Cluster 2	DN21733_c0_g1_i1	Chr1	TEA008397.1	CSA016948.1	-2.17095	-2.38966	2.28344	2.60497
Sub-Cluster 2	DN21733_c0_g1_i2	Chr1	TEA008410.1	CSA016948.1	-2.8063	-3.13492	1.63316	3.80021
Sub-Cluster 2	DN21733_c0_g1_i4	Chr1	TEA008410.1	CSA033665.1	-3.05204	-3.05204	1.54429	5.87051
Sub-Cluster 1	DN17804_c0_g1_i1	Chr1	TEA008581.1	CSA035340.1	1.48171	2.1822	-2.22789	-0.0232924
Sub-Cluster 1	DN20337_c0_g2_i2	Chr1	TEA008738.1	CSA034626.1	0.2835	1.85394	-2.42288	0.285443
Sub-Cluster 2	DN17226_c0_g1_i1	Chr1	TEA008748.1	#N/A	-2.50799	-2.52286	2.51518	2.49548
Sub-Cluster 1	DN21639_c2_g1_i1	Chr1	TEA008774.1	CSA003180.1	-0.0303482	1.39904	0.806922	1.53849
Sub-Cluster 1	DN19579_c1_g1_i1	Chr1	TEA008904.1	CSA020058.1	0.70542	1.34419	-2.57953	1.69003
Sub-Cluster 1	DN15986_c0_g1_i1	Chr1	TEA008963.1	CSA024064.1	3.18199	2.49021	-4.08513	-1.64207
Sub-Cluster 1	DN20679_c0_g1_i1	Chr1	TEA008965.1	CSA017078.1	2.12382	2.2743	-4.19002	-0.879523
Sub-Cluster 1	DN21491_c0_g2_i7	Chr1	TEA009285.1	CSA017131.1	1.32061	1.65507	-1.47135	-2.48571
Sub-Cluster 1	DN19579_c1_g3_i2	Chr1	TEA009357.1	CSA020058.1	2.30997	3.57487	-3.86084	0.260707
Sub-Cluster 2	DN20635_c0_g1_i6	Chr1	TEA009809.1	CSA011735.1	-2.36657	-2.37568	1.59201	3.27728
Sub-Cluster 1	DN20119_c0_g1_i9	Chr1	TEA009864.1	CSA013224.1	1.22721	0.361622	1.66607	-1.7939
Sub-Cluster 2	DN19171_c1_g1_i14	Chr1	TEA009869.1	CSA012349.1	-0.733724	-0.637294	0.983494	2.16962
Sub-Cluster 1	DN19355_c1_g1_i2	Chr1	TEA009887.1	CSA024857.1	1.58201	1.00263	-1.17963	0.125346
Sub-Cluster 2	DN19355_c1_g2_i1	Chr1	TEA009887.1	CSA024857.1	1.17994	-3.98436	-0.432229	3.23665
Sub-Cluster 1	DN16513_c0_g1_i1	Chr1	TEA010299.1	CSA034494.1	3.21759	3.49575	-3.88968	-2.16285
Sub-Cluster 2	DN19210_c1_g3_i2	Chr1	TEA010314.1	CSA012121.1	-3.51975	-0.932386	-1.03432	5.48646
Sub-Cluster 2	DN19210_c1_g3_i6	Chr1	TEA010314.1	CSA012121.1	-4.22674	-2.21807	3.20758	3.23724
Sub-Cluster 2	DN19210_c1_g2_i3	Chr1	TEA010314.1	CSA017988.1	-5.15911	-1.59473	4.05689	2.69695
Sub-Cluster 2	DN19210_c1_g2_i2	Chr1	TEA010314.1	CSA017988.1	-0.980045	1.63286	1.42933	5.1178
Sub-Cluster 2	DN21630_c0_g1_i1	Chr1	TEA010316.1	CSA020950.1	-1.87549	-0.208913	-0.20711	0.150046
Sub-Cluster 1	DN16975_c0_g1_i3	Chr1	TEA010987.1	CSA031535.1	0.873808	1.71489	-1.64268	-0.946015
Sub-Cluster 2	DN19807_c1_g1_i1	Chr1	TEA010989.1	CSA031533.1	-2.00865	-0.774418	1.18458	1.59849
Sub-Cluster 1	DN20001_c3_g1_i2	Chr1	TEA010999.1	CSA029451.1	2.47358	2.00841	-2.0696	-2.40945
Sub-Cluster 2	DN21289_c1_g3_i7	Chr1	TEA011001.1	CSA003983.1	-1.83555	-2.17994	1.01723	1.57914
Sub-Cluster 4	DN15518_c0_g1_i1	Chr1	TEA011119.1	CSA015962.1	1.05045	1.40145	-2.55653	0.0302564
Sub-Cluster 2	DN21267_c2_g1_i1	Chr1	TEA011223.1	CSA003029.1	-1.1615	-1.75551	1.33994	1.57706
Sub-Cluster 2	DN21975_c0_g2_i4	Chr1	TEA011247.1	CSA001715.1	-1.4078	-1.72122	-0.3289	2.06168
Sub-Cluster 1	DN18303_c0_g1_i2	Chr1	TEA011393.1	CSA027109.1	-0.545432	2.84371	-1.0847	-0.574287
Sub-Cluster 1	DN18303_c0_g1_i1	Chr1	TEA011393.1	CSA027109.1	-1.6519	3.15517	-1.93258	-0.639997
Sub-Cluster 2	DN21506_c3_g1_i1	Chr1	TEA011740.1	CSA015506.1	-4.57889	-5.55192	4.1152	4.86837
Sub-Cluster 1	DN15179_c0_g1_i3	Chr1	TEA011768.1	CSA003732.1	2.18676	2.10059	-1.94205	-2.46253
Sub-Cluster 1	DN17881_c0_g1_i1	Chr1	TEA011833.1	CSA014582.1	2.37782	2.62051	-0.120655	-3.82308
Sub-Cluster 2	DN16725_c0_g1_i1	Chr1	TEA012040.1	CSA014909.1	-1.43091	-1.88079	1.13029	2.18142
Sub-Cluster 2	DN19866_c0_g3_i2	Chr1	TEA012582.1	CSA014092.1	-2.29432	-0.694603	0.599377	1.94219
Sub-Cluster 2	DN20522_c2_g1_i4	Chr1	TEA013112.1	CSA001600.1	-1.87482	-3.37562	2.54348	2.70696
Sub-Cluster 2	DN20522_c2_g1_i3	Chr1	TEA013112.1	CSA001600.1	-1.49246	-0.496948	2.65539	3.69306
Sub-Cluster 1	DN13016_c0_g1_i1	Chr1	TEA013272.1	CSA001089.1	2.31212	2.1901	-2.51657	-2.08964
Sub-Cluster 1	DN15069_c0_g1_i2	Chr1	TEA013286.1	CSA001090.1	0.169984	1.36835	-1.88532	0.346985
Sub-Cluster 1	DN15202_c0_g1_i1	Chr1	TEA013339.1	CSA022945.1	0.806742	0.923797	-2.47354	-1.49124
Sub-Cluster 1	DN18409_c0_g1_i1	Chr1	TEA013372.1	CSA035516.1	2.0039	2.32006	-2.97964	-1.94334
Sub-Cluster 2	DN18216_c0_g1_i1	Chr1	TEA013535.1	CSA035481.1	-0.912828	-1.98322	1.20423	2.72165
Sub-Cluster 2	DN20552_c0_g2_i1	Chr1	TEA013854.1	CSA003790.1	-1.03232	-1.88091	1.10975	1.80347
Sub-Cluster 1	DN13457_c0_g1_i1	Chr1	TEA013896.1	CSA014227.1	1.57143	1.17821	-1.45029	-1.29935
Sub-Cluster 1	DN18869_c0_g1_i1	Chr1	TEA013918.1	CSA021297.1	0.342534	2.80944	-2.31282	-1.6198
Sub-Cluster 2	DN18981_c0_g1_i1	Chr1	TEA014088.1	CSA034829.1	-2.22254	-2.14914	2.2459	1.96782
Sub-Cluster 1	DN20807_c2_g3_i1	Chr1	TEA014483.1	CSA024958.1	1.16031	1.77699	-0.463643	-2.15097
Sub-Cluster 2	DN20361_c1_g1_i1	Chr1	TEA014657.1	CSA012787.1	-2.02809	-2.02809	0.754316	2.42015
Sub-Cluster 2	DN21220_c0_g1_i3	Chr1	TEA014829.1	CSA033401.1	-0.45379	-2.18241	0.461448	1.1011
Sub-Cluster 2	DN19714_c0_g1_i3	Chr1	TEA014882.1	CSA013115.1	-0.385673	-2.16279	1.14441	1.40406
Sub-Cluster 2	DN19679_c0_g1_i2	Chr1	TEA015092.1	CSA010663.1	-1.61367	-1.33156	1.84035	2.83371
Sub-Cluster 2	DN19398_c1_g1_i4	Chr1	TEA015130.1	CSA036426.1	-1.59719	-2.17407	1.8866	1.88466
Sub-Cluster 2	DN15880_c0_g1_i1	Chr1	TEA015145.1	CSA013384.1	-1.08101	-1.83678	2.21405	1.70777
Sub-Cluster 2	DN15282_c0_g1_i1	Chr1	TEA015225.1	CSA016186.1	-2.78244	-1.96666	1.50028	4.23952
Sub-Cluster 1	DN18184_c0_g3_i1	Chr1	TEA015503.1	CSA028330.1	1.49311	-0.285479	0.4716	-1.67923
Sub-Cluster 2	DN18184_c0_g4_i1	Chr1	TEA015503.1	CSA028330.1	-1.89594	-2.53749	-0.717818	2.15237
Sub-Cluster 1	DN13677_c0_g1_i1	Chr1	TEA015695.1	CSA023308.1	2.06087	0.936305	-2.70604	0.382893
Sub-Cluster 2	DN20819_c1_g1_i2	Chr1	TEA015756.1	CSA025798.1	-1.63905	-0.020812	-0.807173	5.06707
Sub-Cluster 2	DN21921_c1_g1_i9	Chr1	TEA015795.1	CSA033025.1	-0.256971	-0.287757	1.38145	1.90215
Sub-Cluster 2	DN18016_c0_g1_i1	Chr1	TEA016038.1	CSA019243.1	-1.52903	-1.16318	0.638986	2.05323
Sub-Cluster 2	DN21075_c0_g1_i9	Chr1	TEA016178.1	CSA025979.1	-2.05577	-1.93389	1.65229	2.68625
Sub-Cluster 2	DN22022_c1_g2_i3	Chr1	TEA016189.1	CSA015782.1	-1.65268	-1.30124	0.732795	2.22112
Sub-Cluster 2	DN18894_c0_g1_i2	Chr1	TEA016319.1	CSA020675.1	-2.27905	-1.38423	1.00056	2.66273
Sub-Cluster 1	DN13894_c0_g1_i2	Chr1	TEA016397.1	CSA004775.1	-0.508843	2.05962	0.478803	-1.49327
Sub-Cluster 2	DN21688_c0_g2_i1	Chr1	TEA016657.1	CSA016641.1	-1.78325	-2.18101	2.37357	2.45688
Sub-Cluster 1	DN12301_c0_g1_i1	Chr1	TEA016696.1	CSA025713.1	3.97023	2.78193	-3.59481	-3.54614
Sub-Cluster 3	DN19094_c0_g1_i2	Chr1	TEA016964.1	CSA022174.1	-1.47259	-1.6442	1.63496	1.48183
Sub-Cluster 2	DN20282_c1_g1_i4	Chr1	TEA016969.1	CSA033149.1	0.118435	-1.84998	0.49225	1.62996
Sub-Cluster 4	DN20282_c1_g3_i2	Chr1	TEA016969.1	CSA033149.1	-1.20468	1.71764	-2.09998	-2.09998
Sub-Cluster 2	DN21167_c1_g1_i2	Chr1	TEA016974.1	CSA007225.1	-1.26097	-1.9209	1.45345	1.41966
Sub-Cluster 1	DN21864_c2_g2_i10	Chr1	TEA016982.1	CSA025307.1	-0.119979	-0.164134	-1.27654	-1.79193
Sub-Cluster 2	DN19519_c1_g1_i1	Chr1	TEA016995.1	CSA002261.1	-2.22488	-1.87621	2.72899	0.50324
Sub-Cluster 1	DN20278_c0_g1_i2	Chr1	TEA017002.1	CSA022278.1	0.816137	1.41834	-0.955239	0.39205
Sub-Cluster 2	DN21523_c2_g2_i1	Chr1	TEA017020.1	CSA018939.1	-1.20408	-1.60369	1.21116	1.59661
Sub-Cluster 2	DN20211_c1_g1_i3	Chr1	TEA017208.1	CSA004736.1	-1.84662	-1.84662	0.138878	1.13888
Sub-Cluster 1	DN17085_c0_g1_i2	Chr1	TEA017349.1	CSA029975.1	2.76217	2.69359	-2.7388	-1.89289
Sub-Cluster 1	DN12703_c0_g2_i2	Chr1	TEA017719.1	CSA023420.1	3.38234	1.05892	-2.88968	-2.30472
Sub-Cluster 2	DN20298_c1_g2_i3	Chr1	TEA017721.1	CSA034756.1	-0.268942	-1.65397	1.30406	-0.230468
Sub-Cluster 2	DN20673_c1_g3_i1	Chr1	TEA017722.1	CSA002466.1	-1.36339	-0.744276	-0.202127	2.40456
Sub-Cluster 2	DN14156_c0_g2_i1	Chr1	TEA017827.1	CSA025012.1	-0.794469	-1.05241	2.24333	0.456814
Sub-Cluster 1	DN13450_c0_g1_i1	Chr1	TEA018716.1	CSA035044.1	1.89331	1.57799	-1.33781	-2.08599
Sub-Cluster 1	DN20291_c0_g1_i4	Chr1	TEA018885.1	CSA011034.1	1.76535	1.54829	0.246886	-2.34691
Sub-Cluster 2	DN15969_c0_g1_i4	Chr1	TEA018921.1	CSA000264.1	-1.03502	-2.7663	1.18266	2.61866
Sub-Cluster 1	DN18537_c0_g1_i5	Chr1	TEA019334.1	CSA021885.1	1.64184	0.939781	-1.97063	-0.610995
Sub-Cluster 1	DN19382_c1_g3_i1	Chr1	TEA019489.1	CSA016812.1	1.57342	1.73739	-2.37569	0.0524062
Sub-Cluster 1	DN16836_c0_g3_i1	Chr1	TEA019493.1	CSA018821.1	1.50835	1.4513	-1.60146	-1.35819
Sub-Cluster 4	DN21014_c0_g2_i1	Chr1	TEA019681.1	CSA009205.1	2.48203	-3.13503	-0.205238	-1.17897
Sub-Cluster 1	DN14483_c0_g1_i1	Chr1	TEA019726.1	CSA005405.1	2.44827	1.34993	-2.04792	-1.80219
Sub-Cluster 1	DN18071_c0_g1_i2	Chr1	TEA019733.1	CSA012444.1	1.66166	1.441	-2.12563	-0.55585
Sub-Cluster 1	DN19337_c0_g1_i1	Chr1	TEA019839.1	CSA015911.1	1.17457	2.1736	-1.42304	-2.19563
Sub-Cluster 2	DN15500_c0_g2_i4	Chr1	TEA019840.1	CSA030302.1	-1.1577	-1.33953	0.458563	1.02692
Sub-Cluster 1	DN15549_c0_g1_i1	Chr1	TEA019939.1	CSA020639.1	1.8719	1.67117	-3.48073	-0.0286438
Sub-Cluster 2	DN19435_c3_g1_i1	Chr1	TEA019984.1	CSA010530.1	-1.29949	-1.55186	1.62521	2.35549
Sub-Cluster 1	DN20959_c1_g2_i1	Chr1	TEA020962.1	CSA036488.1	1.75761	1.85026	-2.09335	-0.0227972
Sub-Cluster 3	DN20693_c1_g3_i1	Chr1	TEA021047.1	CSA011394.1	-0.666002	-2.35754	3.5948	-1.69761
Sub-Cluster 2	DN20024_c1_g1_i3	Chr1	TEA021384.1	CSA036390.1	-1.64592	-1.12416	0.729495	3.0012
Sub-Cluster 2	DN20024_c1_g1_i1	Chr1	TEA021384.1	CSA036390.1	-1.79691	-1.79862	1.08416	2.51136
Sub-Cluster 1	DN11368_c0_g1_i1	Chr1	TEA021445.1	CSA008527.1	1.92374	1.92004	-2.42697	-2.30323
Sub-Cluster 1	DN14719_c0_g1_i1	Chr1	TEA021459.1	CSA008949.1	2.81923	2.54049	-2.51447	-3.21107
Sub-Cluster 1	DN14719_c0_g1_i3	Chr1	TEA021459.1	CSA008949.1	2.77572	1.6459	-0.666689	-1.78438
Sub-Cluster 2	DN15663_c0_g1_i1	Chr1	TEA021669.1	CSA023893.1	-2.47848	-1.634	1.83499	1.672
Sub-Cluster 1	DN10878_c0_g1_i1	Chr1	TEA022010.1	CSA005055.1	2.71747	1.45066	-1.22991	-2.06316
Sub-Cluster 2	DN19712_c0_g5_i2	Chr1	TEA022017.1	CSA021906.1	-1.60686	-1.95478	0.888347	2.58822
Sub-Cluster 1	DN19504_c0_g1_i1	Chr1	TEA022025.1	CSA005056.1	1.91275	2.729	-2.34372	-1.8912
Sub-Cluster 2	DN14677_c0_g1_i1	Chr1	TEA022100.1	CSA033059.1	-1.4094	-1.29463	1.9886	0.842874
Sub-Cluster 2	DN19122_c2_g1_i1	Chr1	TEA022448.1	CSA026977.1	-0.880233	-2.28111	0.868	1.75518
Sub-Cluster 2	DN21550_c1_g1_i1	Chr1	TEA022541.1	CSA011110.1	-1.46577	-1.19287	2.61195	0.850862
Sub-Cluster 1	DN17217_c0_g1_i3	Chr1	TEA022555.1	CSA005046.1	0.630921	1.3651	-1.46663	0.0826006
Sub-Cluster 2	DN21620_c2_g1_i1	Chr1	TEA022639.1	CSA026302.1	-1.58893	-1.89586	1.79274	2.12473
Sub-Cluster 2	DN14862_c0_g1_i2	Chr1	TEA022647.1	CSA030062.1	-2.04994	-1.77493	0.0409128	3.78396
Sub-Cluster 2	DN19982_c3_g1_i3	Chr1	TEA022819.1	CSA036052.1	-1.00667	-1.42638	2.01074	0.42231
Sub-Cluster 3	DN19982_c3_g1_i4	Chr1	TEA022819.1	CSA036052.1	-1.11564	-1.93121	1.69873	-0.874628
Sub-Cluster 3	DN21814_c0_g1_i3	Chr1	TEA023319.1	CSA005411.1	-1.8357	-1.31902	1.97503	1.47937
Sub-Cluster 2	DN20425_c0_g2_i2	Chr1	TEA023642.1	CSA003488.1	-0.803328	-1.36893	-0.586517	2.7396
Sub-Cluster 2	DN13498_c0_g1_i1	Chr1	TEA023984.1	CSA029899.1	-0.759358	-1.30997	1.29884	0.770488
Sub-Cluster 3	DN20763_c2_g1_i1	Chr1	TEA024568.1	CSA020397.1	-1.77077	-1.90746	1.63738	1.57861
Sub-Cluster 3	DN20763_c2_g1_i2	Chr1	TEA024568.1	CSA020397.1	-0.636808	-0.999378	2.70367	-1.37063
Sub-Cluster 1	DN20104_c0_g1_i2	Chr1	TEA024575.1	CSA002446.1	-0.588339	2.26111	0.123444	-0.192294
Sub-Cluster 2	DN20981_c0_g1_i13	Chr1	TEA025037.1	CSA011402.1	1.77914	-2.46737	2.0745	3.15615
Sub-Cluster 3	DN22043_c0_g1_i2	Chr1	TEA025126.1	CSA023607.1	-2.14122	-0.0402386	-2.14122	2.51414
Sub-Cluster 2	DN18102_c0_g1_i2	Chr1	TEA025421.1	CSA015065.1	-0.824318	-2.62208	0.889527	2.55687
Sub-Cluster 2	DN20788_c0_g2_i2	Chr1	TEA025889.1	CSA027256.1	-1.68341	-2.84053	2.09859	2.26826
Sub-Cluster 2	DN16084_c0_g1_i2	Chr1	TEA025957.1	CSA007210.1	-1.15614	-1.6853	1.13423	1.70721
Sub-Cluster 2	DN16084_c0_g1_i4	Chr1	TEA025957.1	CSA007210.1	-2.57394	0.530401	1.08599	3.67513
Sub-Cluster 2	DN16811_c1_g1_i2	Chr1	TEA026016.1	CSA026161.1	-1.93641	-2.38791	0.18249	3.00254
Sub-Cluster 3	DN21523_c2_g2_i2	Chr1	TEA026073.1	CSA020042.1	-1.49227	-1.01511	0.691694	1.1858
Sub-Cluster 1	DN15646_c0_g1_i2	Chr1	TEA026340.1	CSA035802.1	2.06842	1.37278	-1.61723	-1.9174
Sub-Cluster 3	DN19385_c0_g1_i1	Chr1	TEA026406.1	CSA028360.1	-0.716975	-1.1884	1.10538	0.917399
Sub-Cluster 2	DN20357_c2_g1_i1	Chr1	TEA026779.1	CSA027515.1	-1.53159	-2.17545	2.86673	0.840301
Sub-Cluster 1	DN14778_c0_g1_i1	Chr1	TEA026781.1	CSA025469.1	1.80753	1.53804	-1.51501	1.89707
Sub-Cluster 2	DN16440_c0_g1_i1	Chr1	TEA026813.1	CSA010065.1	-2.2495	-2.33114	1.74845	2.55752
Sub-Cluster 2	DN19104_c3_g2_i1	Chr1	TEA027075.1	CSA014125.1	-0.466613	0.27338	-0.689005	3.37328
Sub-Cluster 2	DN18142_c0_g1_i1	Chr1	TEA027116.1	CSA030042.1	-2.66149	-1.87702	2.46207	4.03436
Sub-Cluster 1	DN18049_c0_g1_i2	Chr1	TEA027150.1	CSA001582.1	1.38658	2.01878	-0.0898195	-1.21494
Sub-Cluster 2	DN13469_c0_g1_i1	Chr1	TEA027187.1	CSA003239.1	-2.88677	-3.18245	2.59316	2.89981
Sub-Cluster 2	DN18635_c0_g1_i1	Chr1	TEA027751.1	CSA002918.1	-0.858729	-1.91084	0.923929	1.84564
Sub-Cluster 1	DN13250_c0_g1_i1	Chr1	TEA027768.1	CSA025983.1	-0.459956	1.59861	0.591639	-1.73029
Sub-Cluster 2	DN17925_c0_g1_i2	Chr1	TEA027784.1	CSA025982.1	-0.613875	-1.94366	0.911323	1.64622
Sub-Cluster 2	DN17694_c0_g1_i1	Chr1	TEA028181.1	CSA008253.1	-2.80021	-2.80021	2.39711	3.02303
Sub-Cluster 2	DN18961_c0_g1_i2	Chr1	TEA028183.1	CSA008254.1	-2.28786	-2.24377	1.68419	3.0302
Sub-Cluster 1	DN20038_c0_g2_i1	Chr1	TEA028308.1	CSA010086.1	1.81202	2.43716	-1.98164	-2.26754
Sub-Cluster 2	DN21046_c1_g1_i3	Chr1	TEA028410.1	CSA025789.1	-0.545915	-2.8401	2.08793	0.313707
Sub-Cluster 2	DN21343_c0_g1_i2	Chr1	TEA028627.1	CSA034622.1	-1.09813	-0.555844	2.45914	1.71392
Sub-Cluster 2	DN16787_c0_g3_i1	Chr1	TEA029045.1	CSA027284.1	-1.61158	-0.970215	0.656905	2.42547
Sub-Cluster 1	DN13944_c0_g1_i3	Chr1	TEA029374.1	CSA008649.1	1.60154	1.28579	-1.53435	-1.55339
Sub-Cluster 1	DN17218_c0_g1_i1	Chr1	TEA029925.1	CSA019869.1	2.82487	2.29856	-1.88506	-3.28442
Sub-Cluster 3	DN20599_c0_g1_i1	Chr1	TEA029980.1	CSA013422.1	-1.71494	-1.38946	2.10255	1.00185
Sub-Cluster 2	DN18748_c1_g1_i1	Chr1	TEA030004.1	CSA019779.1	-1.44336	-1.52984	2.55227	1.53367
Sub-Cluster 3	DN20272_c3_g4_i4	Chr1	TEA030256.1	CSA008651.1	-0.303902	-0.997717	1.98751	-0.553578
Sub-Cluster 2	DN10146_c0_g1_i3	Chr1	TEA030518.1	CSA016881.1	-2.65658	-2.72217	1.36989	3.19438
Sub-Cluster 1	DN20713_c0_g1_i5	Chr1	TEA030666.1	CSA004105.1	0.398177	2.06759	-1.20778	-1.25799
Sub-Cluster 3	DN18946_c0_g3_i1	Chr1	TEA030827.1	CSA017160.1	-1.7607	-1.30592	-0.622644	2.16403
Sub-Cluster 3	DN21371_c0_g1_i2	Chr1	TEA030896.1	CSA014142.1	-2.18643	-1.87416	2.1617	1.65654
Sub-Cluster 1	DN14723_c0_g2_i2	Chr1	TEA030968.1	CSA010296.1	1.8256	2.08818	-1.78705	-1.99738
Sub-Cluster 1	DN18600_c0_g1_i1	Chr1	TEA031482.1	CSA021909.1	0.0144068	0.676174	-0.7509	-1.74704
Sub-Cluster 2	DN18172_c0_g1_i2	Chr1	TEA031483.1	CSA017043.1	-3.37307	-2.67606	3.92694	3.04285
Sub-Cluster 1	DN20366_c0_g1_i1	Chr1	TEA031628.1	CSA004773.1	4.64629	-2.28681	-0.0726815	-2.28681
Sub-Cluster 2	DN20988_c1_g1_i1	Chr1	TEA031755.1	CSA021336.1	-0.204171	-1.7093	1.39336	0.520111
Sub-Cluster 1	DN18970_c0_g3_i6	Chr1	TEA031756.1	CSA007394.1	3.08067	2.93781	-3.20183	-1.81371
Sub-Cluster 2	DN19103_c1_g1_i1	Chr1	TEA031815.1	CSA027463.1	-2.9754	-2.4597	2.03653	2.80288
Sub-Cluster 2	DN18178_c0_g1_i1	Chr1	TEA032265.1	CSA020407.1	-1.07205	-2.09979	1.62894	1.5429
Sub-Cluster 2	DN18178_c0_g1_i2	Chr1	TEA032265.1	CSA020407.1	1.08354	1.08246	1.4728	2.66419
Sub-Cluster 2	DN21672_c1_g2_i1	Chr1	TEA032553.1	CSA009227.1	-2.11926	-2.58532	0.884567	2.81868
Sub-Cluster 2	DN21642_c2_g3_i1	Chr1	TEA032567.1	CSA036789.1	-2.31223	-2.49864	1.24382	3.39791
Sub-Cluster 1	DN13419_c0_g2_i1	Chr1	TEA032603.1	CSA015795.1	2.05503	2.31689	-2.29782	-2.56085
Sub-Cluster 1	DN19547_c0_g1_i3	Chr1	TEA032713.1	CSA004860.1	4.01922	3.7094	-3.94166	-2.38939
Sub-Cluster 1	DN19547_c0_g1_i2	Chr1	TEA032713.1	CSA004860.1	3.11791	3.00315	-3.4708	-1.92978
Sub-Cluster 1	DN15110_c0_g1_i1	Chr1	TEA032977.1	CSA035557.1	2.69778	3.02336	-3.49748	-2.22025
Sub-Cluster 4	DN17783_c0_g1_i1	Chr1	TEA032998.1	CSA024791.1	2.08384	2.65439	-0.756666	-0.708572
Sub-Cluster 3	DN20398_c4_g6_i3	Chr1	TEA033087.1	CSA010406.1	-1.78193	-1.54618	1.87248	1.45563
Sub-Cluster 1	DN17007_c0_g3_i1	Chr1	TEA033130.1	CSA007832.1	2.01422	2.32478	-1.76302	-2.75724
Sub-Cluster 2	DN17247_c0_g3_i1	Chr1	TEA033137.1	CSA004457.1	-2.78307	-3.04245	2.19005	3.63546
Sub-Cluster 1	DN19801_c4_g2_i1	Chr1	TEA033141.1	CSA007836.1	0.273615	-0.600195	-1.99523	1.27031
Sub-Cluster 1	DN15547_c0_g1_i1	Chr1	TEA033211.1	CSA033515.1	1.58938	0.837439	-1.23363	-0.63452
Sub-Cluster 2	DN21284_c0_g2_i4	Chr1	TEA033470.1	CSA008308.1	-4.49289	-4.19658	3.93619	5.3461
Sub-Cluster 1	DN18400_c0_g2_i1	Chr1	TEA033558.1	CSA031579.1	4.06084	2.94371	-3.69553	-3.30902
Sub-Cluster 3	DN19080_c1_g1_i8	Chr1	TEA033677.1	CSA013362.1	-2.1948	-1.48431	2.59397	1.8442
Sub-Cluster 1	DN19578_c0_g1_i7	Chr10	TEA000251.1	CSA024600.1	1.65549	1.79539	-1.29155	-1.18085
Sub-Cluster 1	DN19578_c0_g1_i4	Chr10	TEA000251.1	CSA021766.1	1.91685	1.84554	-2.68303	-0.601115
Sub-Cluster 2	DN20594_c0_g1_i6	Chr10	TEA000292.1	CSA005954.1	-1.80701	-1.68268	1.04099	1.85633
Sub-Cluster 1	DN12116_c0_g1_i2	Chr10	TEA000296.1	CSA002777.1	2.12522	2.00356	-2.16018	-1.53869
Sub-Cluster 2	DN15074_c0_g1_i1	Chr10	TEA000504.1	CSA023289.1	-1.24614	-0.43189	0.898822	0.411204
Sub-Cluster 2	DN16686_c0_g2_i3	Chr10	TEA000509.1	CSA023283.1	-1.52392	-2.11211	0.963347	2.27096
Sub-Cluster 2	DN21596_c0_g2_i3	Chr10	TEA001110.1	CSA026276.1	-2.42589	-2.84092	2.31939	3.01204
Sub-Cluster 2	DN21596_c0_g2_i4	Chr10	TEA001110.1	CSA026276.1	-4.15522	-3.65952	2.54979	4.27749
Sub-Cluster 4	DN21950_c1_g3_i1	Chr10	TEA001214.1	CSA026029.1	3.58103	3.72897	-2.37855	-1.46782
Sub-Cluster 2	DN21645_c0_g2_i1	Chr10	TEA001649.1	CSA011614.1	-2.16901	-0.620449	0.909679	1.87978
Sub-Cluster 2	DN21645_c0_g2_i2	Chr10	TEA001649.1	CSA011614.1	0.760963	-2.34643	2.00591	-1.80231
Sub-Cluster 1	DN15858_c0_g2_i1	Chr10	TEA001747.1	CSA011328.1	1.94212	1.7903	-2.70906	-0.856965
Sub-Cluster 2	DN20970_c3_g1_i3	Chr10	TEA001955.1	CSA004866.1	-1.28009	-0.961221	1.23436	2.05605
Sub-Cluster 3	DN20730_c0_g2_i1	Chr10	TEA001993.1	CSA004375.1	-1.36424	-1.5717	1.85135	1.08458
Sub-Cluster 1	DN19248_c0_g1_i1	Chr10	TEA002441.1	CSA023704.1	2.06534	3.03292	-2.05631	-2.38021
Sub-Cluster 2	DN19951_c0_g1_i1	Chr10	TEA002774.1	CSA025440.1	-2.4184	-3.57726	3.27974	2.29929
Sub-Cluster 2	DN22010_c0_g1_i1	Chr10	TEA002803.1	CSA010439.1	-2.0711	-1.12999	1.25515	1.94593
Sub-Cluster 2	DN21374_c1_g1_i3	Chr10	TEA002840.1	CSA031984.1	-2.80881	-2.31292	2.62546	2.91591
Sub-Cluster 2	DN21374_c1_g1_i1	Chr10	TEA002840.1	CSA031984.1	-1.77362	-1.03665	1.5467	1.7225
Sub-Cluster 1	DN12630_c1_g1_i1	Chr10	TEA003747.1	CSA032470.1	1.78247	1.82244	-2.65453	-0.00275582
Sub-Cluster 1	DN15601_c0_g1_i1	Chr10	TEA004715.1	CSA026378.1	1.91884	1.60912	-2.63368	-0.767334
Sub-Cluster 1	DN15060_c0_g2_i1	Chr10	TEA004725.1	CSA017460.1	2.21141	2.31144	-2.74815	-1.7747
Sub-Cluster 2	DN21530_c2_g1_i1	Chr10	TEA004744.1	CSA002569.1	-2.72479	-2.65459	1.68474	2.89025
Sub-Cluster 3	DN21224_c2_g1_i3	Chr10	TEA005111.1	CSA029135.1	-2.04301	-0.115959	1.52437	0.634594
Sub-Cluster 2	DN19931_c3_g1_i5	Chr10	TEA005477.1	CSA036371.1	-2.31932	-2.45056	2.05924	2.82837
Sub-Cluster 2	DN20934_c2_g1_i1	Chr10	TEA005702.1	CSA015316.1	-1.55553	-1.39531	1.54296	2.06484
Sub-Cluster 1	DN13984_c0_g1_i1	Chr10	TEA006192.1	CSA008221.1	0.987703	1.15849	-1.94432	0.791986
Sub-Cluster 2	DN19681_c0_g1_i9	Chr10	TEA006218.1	CSA015314.1	-2.77468	-1.79423	1.73092	2.83799
Sub-Cluster 1	DN12625_c0_g1_i2	Chr10	TEA006224.1	CSA013563.1	1.44023	1.14524	-2.37053	-0.69134
Sub-Cluster 3	DN19360_c2_g1_i1	Chr10	TEA006372.1	CSA030694.1	-1.99072	-1.45307	2.48449	0.979893
Sub-Cluster 2	DN21893_c1_g2_i9	Chr10	TEA006376.1	CSA027614.1	-3.62009	-3.4998	2.98679	4.12734
Sub-Cluster 2	DN21948_c1_g1_i1	Chr10	TEA007742.1	CSA005875.1	-1.67845	-0.516428	0.448807	2.76477
Sub-Cluster 3	DN16547_c4_g5_i4	Chr10	TEA007753.1	CSA008453.1	-0.280205	-1.1008	4.59763	-1.41114
Sub-Cluster 1	DN21295_c0_g1_i2	Chr10	TEA008441.1	CSA003554.1	1.90648	1.71396	-1.94643	-1.19608
Sub-Cluster 1	DN20929_c3_g1_i1	Chr10	TEA008444.1	CSA022079.1	2.13856	2.55532	-2.83183	-1.37766
Sub-Cluster 1	DN21011_c5_g1_i2	Chr10	TEA008655.1	CSA016538.1	3.27187	1.72607	-2.77928	-2.04832
Sub-Cluster 1	DN21011_c5_g1_i1	Chr10	TEA008655.1	CSA016538.1	1.40792	4.56581	-1.81343	-4.1603
Sub-Cluster 2	DN18987_c4_g1_i1	Chr10	TEA008661.1	CSA016543.1	-1.79063	-2.5005	2.50423	2.38491
Sub-Cluster 1	DN16654_c0_g1_i1	Chr10	TEA008754.1	CSA014220.1	1.90953	3.2494	-3.63411	-2.91141
Sub-Cluster 1	DN15734_c0_g1_i1	Chr10	TEA008929.1	CSA026904.1	1.71969	2.29923	-2.40774	-1.55255
Sub-Cluster 2	DN20925_c0_g1_i7	Chr10	TEA009077.1	CSA012508.1	-1.59818	-2.33177	1.78694	3.40981
Sub-Cluster 1	DN18886_c1_g5_i1	Chr10	TEA009532.1	CSA030980.1	1.70907	3.54418	-3.0952	-0.638389
Sub-Cluster 1	DN18886_c1_g5_i2	Chr10	TEA009532.1	CSA030980.1	2.65681	-0.686311	-1.6606	-0.412673
Sub-Cluster 2	DN16671_c0_g1_i1	Chr10	TEA009731.1	CSA018629.1	-2.13964	-1.90774	2.22992	2.41173
Sub-Cluster 1	DN18343_c0_g1_i1	Chr10	TEA010798.1	CSA020684.1	0.119279	2.42989	-1.67906	-0.224916
Sub-Cluster 2	DN14386_c0_g1_i1	Chr10	TEA011352.1	CSA030035.1	-1.49032	-1.20964	1.15005	0.652458
Sub-Cluster 1	DN20929_c2_g2_i1	Chr10	TEA011506.1	CSA005825.1	0.790797	0.574093	-1.47566	-0.70122
Sub-Cluster 2	DN20522_c3_g1_i1	Chr10	TEA011891.1	CSA018101.1	-2.99966	-4.0199	3.12491	3.89465
Sub-Cluster 1	DN17414_c0_g1_i1	Chr10	TEA011895.1	CSA016693.1	0.758491	1.65762	-1.78859	-0.627523
Sub-Cluster 2	DN19781_c0_g1_i2	Chr10	TEA011900.1	CSA030281.1	-3.65786	-4.23808	3.96855	3.94931
Sub-Cluster 2	DN20724_c1_g2_i1	Chr10	TEA011903.1	CSA018109.1	-2.91839	-2.91839	1.1566	4.33347
Sub-Cluster 3	DN18457_c0_g1_i1	Chr10	TEA012742.1	CSA009440.1	-1.67036	-2.24226	1.4135	1.10159
Sub-Cluster 3	DN21513_c0_g1_i2	Chr10	TEA012802.1	CSA013184.1	-1.68257	-1.48402	1.25243	1.91417
Sub-Cluster 1	DN16859_c0_g1_i1	Chr10	TEA013656.1	CSA011959.1	1.02466	1.68432	-1.252	-1.45697
Sub-Cluster 2	DN21727_c0_g1_i3	Chr10	TEA013665.1	CSA017940.1	-1.65251	-1.46149	1.05465	2.05935
Sub-Cluster 1	DN18806_c1_g1_i1	Chr10	TEA013679.1	CSA034828.1	2.41352	2.64252	-2.71082	-1.67234
Sub-Cluster 2	DN21456_c0_g2_i1	Chr10	TEA013682.1	CSA015629.1	-1.96216	-2.49446	2.87945	3.33434
Sub-Cluster 2	DN21456_c0_g2_i3	Chr10	TEA013682.1	CSA015629.1	-1.12894	-2.93258	1.27913	2.78239
Sub-Cluster 3	DN22044_c0_g1_i2	Chr10	TEA013858.1	CSA007573.1	-0.53817	-0.908281	1.96371	-0.517261
Sub-Cluster 2	DN17723_c0_g1_i2	Chr10	TEA013868.1	CSA032897.1	-0.911487	-0.795463	2.30506	-0.669932
Sub-Cluster 1	DN20485_c0_g1_i3	Chr10	TEA013870.1	CSA025231.1	1.0751	1.83608	-1.26309	-1.64809
Sub-Cluster 3	DN21891_c2_g1_i5	Chr10	TEA013920.1	CSA030103.1	-0.349149	-1.36573	2.22062	-0.505739
Sub-Cluster 2	DN21601_c0_g1_i1	Chr10	TEA014348.1	CSA025946.1	-1.93525	-1.00862	1.19528	1.74859
Sub-Cluster 2	DN18707_c0_g2_i1	Chr10	TEA014768.1	CSA019242.1	-2.34258	-1.87892	2.72247	1.33895
Sub-Cluster 1	DN13311_c0_g1_i1	Chr10	TEA015461.1	CSA014733.1	2.04891	2.02546	-2.71136	-1.363
Sub-Cluster 1	DN12025_c0_g1_i1	Chr10	TEA015891.1	CSA026797.1	0.942726	2.72834	-2.32498	-0.842091
Sub-Cluster 1	DN13321_c0_g1_i1	Chr10	TEA015892.1	CSA026796.1	2.95431	2.4545	-4.00261	-4.0528
Sub-Cluster 2	DN19946_c4_g1_i4	Chr10	TEA016159.1	CSA015960.1	-1.58813	-0.116326	-0.371715	2.6568
Sub-Cluster 2	DN15894_c0_g1_i1	Chr10	TEA016375.1	CSA027936.1	-1.92804	-1.22177	0.360602	2.74538
Sub-Cluster 2	DN19389_c0_g1_i5	Chr10	TEA016641.1	CSA021013.1	-1.9376	-0.713447	1.50757	2.17597
Sub-Cluster 2	DN19389_c0_g1_i2	Chr10	TEA016641.1	CSA021013.1	-1.31827	-1.31827	3.63267	-0.116631
Sub-Cluster 2	DN20636_c2_g1_i2	Chr10	TEA017080.1	CSA014219.1	-0.547674	-1.44928	-0.0814977	2.07845
Sub-Cluster 3	DN21943_c2_g1_i3	Chr10	TEA017656.1	CSA019847.1	-1.94418	-2.23106	1.45712	1.44363
Sub-Cluster 1	DN21161_c0_g3_i1	Chr10	TEA018030.1	CSA002568.1	0.248026	2.52882	-0.688346	-2.0885
Sub-Cluster 2	DN21774_c0_g2_i1	Chr10	TEA018463.1	CSA011546.1	-2.1459	-2.0324	1.26994	2.39695
Sub-Cluster 2	DN15654_c0_g1_i3	Chr10	TEA018554.1	CSA031164.1	-1.92747	-1.09064	1.1536	2.72304
Sub-Cluster 2	DN15594_c0_g1_i2	Chr10	TEA018671.1	CSA032511.1	-2.06203	-2.21913	0.492075	5.04824
Sub-Cluster 2	DN21617_c1_g3_i1	Chr10	TEA018687.1	CSA032513.1	-2.79451	-2.63062	2.69517	2.85649
Sub-Cluster 2	DN20621_c0_g1_i4	Chr10	TEA018688.1	CSA022160.1	-1.71987	-0.786986	0.574012	2.07253
Sub-Cluster 2	DN21266_c0_g2_i1	Chr10	TEA019612.1	CSA028551.1	-1.78241	-2.19744	1.17369	3.1284
Sub-Cluster 1	DN21530_c1_g1_i2	Chr10	TEA019622.1	CSA025553.1	3.16639	2.53553	-1.50418	-1.79486
Sub-Cluster 1	DN21530_c1_g1_i1	Chr10	TEA019622.1	CSA025553.1	2.06055	1.99667	-2.49869	-1.14251
Sub-Cluster 2	DN21161_c0_g2_i4	Chr10	TEA019623.1	CSA002568.1	-0.492534	-2.11692	1.49202	1.80229
Sub-Cluster 4	DN16396_c0_g1_i1	Chr10	TEA020293.1	CSA036938.1	-0.218148	-0.218148	-1.59617	0.0387603
Sub-Cluster 3	DN21798_c1_g5_i5	Chr10	TEA020307.1	CSA016217.1	-1.53586	-2.25333	2.59292	0.827857
Sub-Cluster 3	DN16549_c0_g3_i1	Chr10	TEA021139.1	CSA001197.1	-0.761578	-0.89764	0.194478	-0.372011
Sub-Cluster 1	DN14230_c0_g1_i1	Chr10	TEA021936.1	CSA032004.1	2.06537	1.6974	-2.55783	-1.20495
Sub-Cluster 2	DN20756_c0_g2_i5	Chr10	TEA021938.1	CSA024855.1	-2.15412	-1.73896	2.20038	2.07346
Sub-Cluster 2	DN20756_c0_g2_i2	Chr10	TEA021938.1	CSA024855.1	-3.08745	-3.1454	1.8285	5.19124
Sub-Cluster 2	DN20756_c0_g2_i4	Chr10	TEA021938.1	CSA024855.1	-3.30236	-3.30236	0.860333	5.87859
Sub-Cluster 2	DN20756_c0_g2_i1	Chr10	TEA021938.1	CSA024855.1	-4.91526	-5.2714	3.73719	5.20295
Sub-Cluster 4	DN21338_c1_g2_i1	Chr10	TEA022112.1	CSA027825.1	0.0991306	1.6048	-3.16408	-0.823919
Sub-Cluster 2	DN21415_c0_g1_i10	Chr10	TEA022375.1	CSA029122.1	-3.32995	-2.94229	3.13071	3.25648
Sub-Cluster 1	DN21915_c0_g3_i2	Chr10	TEA022617.1	CSA027673.1	-1.74691	3.66792	-1.99968	-0.592335
Sub-Cluster 2	DN19143_c1_g2_i1	Chr10	TEA023666.1	CSA021175.1	-1.20128	-1.75183	2.04612	1.27434
Sub-Cluster 2	DN17602_c0_g1_i1	Chr10	TEA023814.1	CSA008496.1	-2.55519	-2.81099	1.24035	4.61027
Sub-Cluster 2	DN19261_c2_g2_i4	Chr10	TEA023830.1	CSA008500.1	-2.12686	-2.13452	1.30454	2.79924
Sub-Cluster 2	DN17473_c4_g1_i1	Chr10	TEA024166.1	CSA035915.1	-1.3714	-0.716448	-1.46958	5.13938
Sub-Cluster 1	DN15267_c0_g1_i2	Chr10	TEA024169.1	CSA035911.1	2.94938	1.81018	-2.25639	-1.27251
Sub-Cluster 2	DN21424_c0_g1_i5	Chr10	TEA024381.1	CSA009042.1	-2.45297	-1.68744	-0.678977	2.07247
Sub-Cluster 1	DN21844_c0_g3_i4	Chr10	TEA024638.1	CSA016201.1	1.19626	2.27332	-2.03219	-1.43739
Sub-Cluster 1	DN21844_c0_g3_i1	Chr10	TEA024638.1	CSA016201.1	0.88151	1.7212	-1.0907	-1.512
Sub-Cluster 1	DN21844_c0_g3_i5	Chr10	TEA024638.1	CSA016201.1	1.74662	0.753693	-1.84123	-0.659082
Sub-Cluster 1	DN14442_c0_g2_i1	Chr10	TEA024644.1	CSA008638.1	1.72929	1.73148	-1.3226	-2.13817
Sub-Cluster 2	DN21562_c5_g1_i5	Chr10	TEA024964.1	CSA023455.1	-1.6439	-2.83018	2.00725	1.95353
Sub-Cluster 3	DN21816_c0_g2_i5	Chr10	TEA024988.1	CSA034129.1	-1.40523	-2.26033	2.14536	1.52021
Sub-Cluster 1	DN13235_c0_g1_i1	Chr10	TEA025281.1	CSA026143.1	3.91043	2.9984	-3.36635	-2.66876
Sub-Cluster 1	DN21553_c0_g1_i2	Chr10	TEA025471.1	CSA002770.1	1.0208	2.16457	-2.21186	-1.34002
Sub-Cluster 1	DN13819_c0_g1_i1	Chr10	TEA025475.1	CSA002771.1	1.40944	1.40803	-2.02761	-1.4452
Sub-Cluster 1	DN21260_c2_g3_i3	Chr10	TEA025808.1	CSA006714.1	1.08047	1.36387	-0.245226	-2.19912
Sub-Cluster 1	DN14526_c0_g1_i1	Chr10	TEA025942.1	CSA000142.1	0.959688	2.21244	-1.25633	-1.91579
Sub-Cluster 2	DN21411_c0_g5_i2	Chr10	TEA026003.1	CSA023634.1	-2.04511	-1.84124	1.34475	1.82128
Sub-Cluster 2	DN17004_c0_g1_i2	Chr10	TEA026252.1	CSA020067.1	-1.43622	-1.57604	1.20736	1.80489
Sub-Cluster 2	DN20232_c2_g2_i10	Chr10	TEA026578.1	CSA013854.1	-3.9664	-0.373051	2.02183	2.90408
Sub-Cluster 2	DN20232_c2_g2_i3	Chr10	TEA026578.1	CSA013854.1	-0.800334	-2.17417	1.68272	2.28625
Sub-Cluster 3	DN20232_c2_g2_i2	Chr10	TEA026578.1	CSA013854.1	-1.01381	-1.01381	3.78217	-1.01381
Sub-Cluster 1	DN16324_c0_g4_i3	Chr10	TEA026584.1	CSA006818.1	1.55868	1.7445	-1.90131	-0.589194
Sub-Cluster 2	DN21582_c3_g2_i4	Chr10	TEA026665.1	CSA009956.1	-1.85545	-2.16562	2.80836	2.23906
Sub-Cluster 1	DN12979_c0_g1_i2	Chr10	TEA026858.1	CSA036806.1	1.70994	1.90104	-1.59423	-0.860772
Sub-Cluster 3	DN20379_c1_g1_i1	Chr10	TEA027009.1	CSA026177.1	-0.712756	-2.31303	2.21068	1.31596
Sub-Cluster 2	DN21983_c1_g2_i6	Chr10	TEA027108.1	CSA021512.1	-2.41905	-1.55176	0.254519	3.71629
Sub-Cluster 1	DN18774_c1_g1_i1	Chr10	TEA027374.1	CSA030627.1	1.06566	2.25966	-0.803615	-2.5217
Sub-Cluster 2	DN18757_c0_g1_i1	Chr10	TEA027578.1	CSA004365.1	-2.46114	-2.46114	0.54246	4.37982
Sub-Cluster 2	DN22020_c0_g1_i2	Chr10	TEA027883.1	CSA035574.1	-1.21507	-1.72906	1.73299	1.69801
Sub-Cluster 3	DN13973_c0_g1_i1	Chr10	TEA027933.1	CSA011350.1	-0.695236	-1.04316	-0.0740915	-0.484669
Sub-Cluster 3	DN20870_c2_g3_i3	Chr10	TEA028368.1	CSA007690.1	0.536975	-0.247109	1.52579	-2.13638
Sub-Cluster 1	DN21438_c1_g8_i3	Chr10	TEA028763.1	CSA019506.1	1.09911	2.28079	-1.05543	-2.32447
Sub-Cluster 1	DN12929_c0_g1_i1	Chr10	TEA028773.1	CSA008493.1	3.31329	2.78779	-3.57964	-2.86855
Sub-Cluster 3	DN21194_c0_g3_i1	Chr10	TEA028936.1	CSA015736.1	-1.89348	-1.90446	2.13358	1.66436
Sub-Cluster 2	DN19089_c0_g2_i1	Chr10	TEA028966.1	CSA011817.1	-4.48392	-1.92213	3.40193	3.00412
Sub-Cluster 2	DN16258_c0_g1_i1	Chr10	TEA028983.1	CSA031438.1	-0.0151709	-2.03991	0.351687	1.70339
Sub-Cluster 1	DN19741_c0_g1_i1	Chr10	TEA029266.1	CSA011542.1	0.901889	1.04698	-1.73852	-0.210344
Sub-Cluster 2	DN20925_c0_g1_i6	Chr10	TEA029329.1	CSA014433.1	-0.690242	-2.70412	0.947451	0.743433
Sub-Cluster 2	DN19594_c0_g1_i1	Chr10	TEA030913.1	CSA013779.1	-1.82526	-3.51078	1.40679	2.97903
Sub-Cluster 2	DN21835_c1_g1_i4	Chr10	TEA030913.1	CSA013779.1	-3.05466	-3.43318	1.24264	4.22803
Sub-Cluster 2	DN18449_c0_g1_i3	Chr10	TEA031101.1	CSA019579.1	-1.87452	0.652844	-1.39423	2.61591
Sub-Cluster 2	DN21520_c0_g1_i2	Chr10	TEA032775.1	CSA016527.1	-0.958985	-1.67268	1.14153	0.940851
Sub-Cluster 2	DN17682_c2_g1_i1	Chr10	TEA033020.1	CSA007411.1	-2.08639	-1.92227	2.30053	2.09938
Sub-Cluster 2	DN18701_c0_g1_i4	Chr10	TEA033025.1	CSA007525.1	-0.549421	-2.5069	1.09394	0.829921
Sub-Cluster 1	DN20368_c1_g3_i1	Chr10	TEA033224.1	CSA003088.1	1.40633	1.34394	-1.00147	-1.7488
Sub-Cluster 1	DN18995_c0_g4_i2	Chr10	TEA034008.1	CSA023534.1	2.7735	2.49614	-2.51729	-2.79941
Sub-Cluster 2	DN20597_c3_g1_i3	Chr11	TEA000361.1	CSA020282.1	-2.18828	-1.02545	0.875271	2.02031
Sub-Cluster 2	DN18468_c1_g2_i1	Chr11	TEA000661.1	CSA012871.1	-1.29139	-2.1359	1.41468	1.11467
Sub-Cluster 2	DN20295_c0_g1_i3	Chr11	TEA000689.1	CSA000344.1	-0.860044	-1.23671	1.83614	0.260619
Sub-Cluster 2	DN21379_c0_g1_i1	Chr11	TEA002095.1	CSA032686.1	-2.44579	-2.38746	3.63766	3.38693
Sub-Cluster 2	DN20535_c0_g1_i4	Chr11	TEA002572.1	CSA002699.1	-1.88047	-1.31801	1.0498	2.14869
Sub-Cluster 2	DN20535_c0_g1_i5	Chr11	TEA002572.1	CSA030143.1	-2.05151	-1.8716	1.28779	2.63532
Sub-Cluster 2	DN18643_c0_g1_i1	Chr11	TEA002635.1	CSA005316.1	-1.47195	-3.07146	1.81002	1.80588
Sub-Cluster 1	DN21140_c3_g2_i1	Chr11	TEA002689.1	CSA006022.1	1.37328	2.57288	-2.52008	-1.91601
Sub-Cluster 1	DN18995_c0_g8_i1	Chr11	TEA003137.1	CSA028450.1	1.88931	1.7744	-1.46757	-2.59838
Sub-Cluster 1	DN12867_c0_g1_i2	Chr11	TEA003141.1	CSA002517.1	1.42489	2.28719	-2.23247	-1.47961
Sub-Cluster 2	DN20538_c1_g1_i6	Chr11	TEA003143.1	CSA002577.1	-1.46674	-2.19793	0.297768	0.992688
Sub-Cluster 1	DN17385_c0_g1_i1	Chr11	TEA003145.1	CSA036755.1	2.75195	1.12637	-2.55876	-1.31956
Sub-Cluster 2	DN21889_c0_g1_i2	Chr11	TEA003334.1	CSA016450.1	-1.66261	-2.08672	2.17823	1.97712
Sub-Cluster 1	DN19282_c1_g2_i2	Chr11	TEA003342.1	CSA003658.1	1.83498	1.3854	-3.70842	-1.18507
Sub-Cluster 2	DN18505_c0_g1_i1	Chr11	TEA003400.1	CSA018542.1	-2.36649	-1.92046	1.41089	2.79436
Sub-Cluster 3	DN17777_c0_g1_i1	Chr11	TEA003401.1	CSA018540.1	-1.44482	-2.35793	0.959852	1.73133
Sub-Cluster 2	DN15319_c0_g1_i2	Chr11	TEA003869.1	CSA036134.1	-0.494049	-1.80524	0.294187	2.0051
Sub-Cluster 2	DN20872_c3_g2_i3	Chr11	TEA003875.1	CSA021308.1	-2.1422	-2.17655	2.18481	2.03993
Sub-Cluster 2	DN21859_c0_g1_i5	Chr11	TEA004281.1	CSA019286.1	-2.76059	-2.30641	1.21302	2.443
Sub-Cluster 3	DN17507_c0_g1_i1	Chr11	TEA004330.1	CSA019124.1	-1.49765	-1.2185	1.18017	1.03083
Sub-Cluster 2	DN16578_c0_g1_i5	Chr11	TEA004765.1	CSA010523.1	-0.659409	-2.85339	0.970482	2.54232
Sub-Cluster 1	DN16685_c0_g1_i4	Chr11	TEA005093.1	CSA002294.1	2.88469	3.15064	-2.52117	-1.92219
Sub-Cluster 2	DN19179_c1_g1_i4	Chr11	TEA005093.1	CSA002292.1	-1.02086	-1.22568	0.430834	1.6582
Sub-Cluster 2	DN19274_c0_g1_i1	Chr11	TEA005094.1	CSA028315.1	-2.27581	-2.44885	1.635	2.37627
Sub-Cluster 1	DN13329_c0_g1_i1	Chr11	TEA005139.1	CSA015875.1	1.62027	2.12898	-1.94959	-2.41353
Sub-Cluster 2	DN18744_c0_g2_i1	Chr11	TEA005206.1	CSA008984.1	-0.582733	-1.72052	0.605135	2.44248
Sub-Cluster 1	DN21916_c1_g1_i5	Chr11	TEA005561.1	CSA021620.1	1.44229	2.08117	-0.678138	-2.84532
Sub-Cluster 2	DN18819_c3_g1_i1	Chr11	TEA005710.1	CSA011621.1	-2.17591	-3.0163	1.84987	3.00241
Sub-Cluster 2	DN21108_c4_g1_i3	Chr11	TEA005927.1	CSA010594.1	-1.57369	-2.2376	3.69513	2.00861
Sub-Cluster 2	DN21695_c2_g2_i8	Chr11	TEA006138.1	CSA018409.1	-1.47196	-1.18508	-0.173303	0.23733
Sub-Cluster 1	DN20971_c0_g1_i1	Chr11	TEA006517.1	CSA034410.1	2.60506	2.90718	-3.72101	-1.79122
Sub-Cluster 2	DN20765_c3_g2_i2	Chr11	TEA006545.1	CSA020237.1	-1.52665	-0.781576	0.876276	2.5159
Sub-Cluster 3	DN20987_c0_g1_i1	Chr11	TEA006549.1	CSA021174.1	0.922924	-1.78195	3.10996	-0.365108
Sub-Cluster 1	DN19884_c1_g1_i6	Chr11	TEA006770.1	CSA000935.1	-0.116864	2.00809	-1.36915	-0.522074
Sub-Cluster 3	DN20338_c0_g1_i6	Chr11	TEA006955.1	CSA009144.1	-1.76876	-1.95024	2.1274	1.40495
Sub-Cluster 1	DN18487_c0_g1_i3	Chr11	TEA008412.1	CSA000281.1	1.52005	1.54793	-2.65887	0.573072
Sub-Cluster 3	DN14431_c0_g1_i1	Chr11	TEA008495.1	CSA036220.1	0.397677	0.0384679	1.62595	-1.22608
Sub-Cluster 1	DN18625_c0_g1_i1	Chr11	TEA008588.1	CSA020565.1	1.07872	1.59813	-1.59965	-1.07719
Sub-Cluster 1	DN20268_c0_g1_i2	Chr11	TEA008683.1	CSA013735.1	-0.12544	0.812797	-1.51567	-1.91621
Sub-Cluster 1	DN20268_c0_g1_i1	Chr11	TEA008683.1	CSA013735.1	1.49088	0.973755	-1.47577	-0.988867
Sub-Cluster 2	DN20523_c0_g1_i1	Chr11	TEA009303.1	CSA010106.1	-2.58487	-2.24896	3.04214	2.79023
Sub-Cluster 2	DN18884_c2_g1_i5	Chr11	TEA009719.1	CSA023432.1	-1.78337	-1.78337	0.048511	3.51822
Sub-Cluster 2	DN9721_c0_g2_i1	Chr11	TEA010026.1	CSA026773.1	0.677658	-1.41995	-0.844641	3.16381
Sub-Cluster 1	DN22026_c0_g1_i6	Chr11	TEA010103.1	CSA033481.1	1.31446	1.70437	-1.25568	-1.76315
Sub-Cluster 2	DN8435_c0_g1_i1	Chr11	TEA010749.1	CSA035793.1	-1.59764	-1.71998	-0.798688	1.25913
Sub-Cluster 2	DN19705_c1_g3_i1	Chr11	TEA011025.1	CSA032980.1	-1.67844	-1.30147	0.502574	0.694667
Sub-Cluster 1	DN12211_c0_g1_i1	Chr11	TEA011316.1	CSA031242.1	1.78354	0.837311	-0.993695	-1.62716
Sub-Cluster 2	DN19357_c0_g1_i1	Chr11	TEA011686.1	CSA011695.1	-2.35725	-4.02344	3.07764	3.30305
Sub-Cluster 4	DN17603_c0_g1_i2	Chr11	TEA011775.1	CSA010592.1	1.07732	1.07207	-2.2135	-0.869935
Sub-Cluster 2	DN20745_c0_g1_i1	Chr11	TEA011790.1	CSA020006.1	-0.290675	-1.16968	2.25542	2.41065
Sub-Cluster 2	DN14442_c0_g1_i1	Chr11	TEA011942.1	CSA009374.1	-2.34868	0.270487	1.01332	-0.418651
Sub-Cluster 2	DN19917_c0_g1_i1	Chr11	TEA012252.1	CSA028199.1	-3.74519	-2.64215	2.89035	4.44021
Sub-Cluster 2	DN12488_c0_g1_i1	Chr11	TEA012443.1	CSA035538.1	-1.57344	-0.893262	1.14826	0.746798
Sub-Cluster 1	DN20328_c2_g5_i1	Chr11	TEA012444.1	CSA035539.1	1.82171	2.23566	-2.81887	-2.10385
Sub-Cluster 1	DN13547_c0_g1_i1	Chr11	TEA012580.1	CSA017846.1	1.93348	1.11591	-1.6968	-1.50617
Sub-Cluster 2	DN17490_c2_g1_i2	Chr11	TEA012723.1	CSA015184.1	-1.93397	-2.06462	1.33062	1.59636
Sub-Cluster 1	DN14463_c0_g1_i1	Chr11	TEA012890.1	CSA012676.1	1.21098	1.98193	-1.34195	-1.85096
Sub-Cluster 1	DN15519_c0_g1_i1	Chr11	TEA013315.1	CSA031792.1	2.31712	1.63322	-2.21019	1.18719
Sub-Cluster 1	DN21950_c0_g2_i2	Chr11	TEA013386.1	CSA030619.1	2.48107	2.32953	-1.54466	-1.13926
Sub-Cluster 2	DN19303_c0_g1_i5	Chr11	TEA013445.1	CSA000830.1	-3.1894	-3.1894	5.38868	0.990116
Sub-Cluster 3	DN19303_c0_g1_i1	Chr11	TEA013445.1	CSA000830.1	-2.56139	-2.56139	4.86042	0.262359
Sub-Cluster 1	DN21433_c0_g2_i2	Chr11	TEA013836.1	CSA005483.1	1.41997	1.61342	-2.36989	-0.438391
Sub-Cluster 1	DN19342_c0_g1_i4	Chr11	TEA013840.1	CSA018395.1	1.65987	2.10429	-1.601	-2.16316
Sub-Cluster 1	DN18886_c1_g2_i2	Chr11	TEA013846.1	CSA031028.1	2.20715	1.78295	-2.95473	-1.23665
Sub-Cluster 1	DN20077_c2_g3_i1	Chr11	TEA013847.1	CSA007089.1	2.36938	1.79905	-3.33774	0.0347643
Sub-Cluster 2	DN18118_c1_g2_i4	Chr11	TEA014903.1	CSA028791.1	-2.66661	-1.94802	1.41682	3.2459
Sub-Cluster 1	DN18737_c0_g3_i1	Chr11	TEA014914.1	CSA002796.1	1.11975	1.19358	-1.97391	-0.339422
Sub-Cluster 2	DN17499_c0_g1_i1	Chr11	TEA015135.1	CSA017378.1	-2.18004	-1.71499	2.63299	2.43196
Sub-Cluster 2	DN19693_c1_g3_i1	Chr11	TEA015316.1	CSA015610.1	-1.74412	-1.20721	2.37392	0.821247
Sub-Cluster 1	DN16186_c0_g3_i1	Chr11	TEA015326.1	CSA014428.1	0.770093	1.37928	-1.94746	-0.201913
Sub-Cluster 2	DN21939_c0_g1_i1	Chr11	TEA015431.1	CSA025627.1	-2.27161	-2.27161	2.42592	3.33453
Sub-Cluster 3	DN21939_c0_g1_i6	Chr11	TEA015431.1	CSA025627.1	-3.1875	-2.42197	4.69263	0.916835
Sub-Cluster 2	DN20755_c0_g3_i6	Chr11	TEA015455.1	CSA016856.1	-1.42954	-2.97551	1.71323	2.69182
Sub-Cluster 2	DN20091_c1_g1_i1	Chr11	TEA015467.1	CSA023062.1	-1.45025	-1.75174	1.06173	2.43445
Sub-Cluster 1	DN13212_c0_g1_i1	Chr11	TEA015487.1	CSA016291.1	1.93186	1.89064	-2.5449	-0.868393
Sub-Cluster 2	DN20198_c0_g2_i2	Chr11	TEA015559.1	CSA012707.1	-0.753584	-2.2935	0.948523	1.14929
Sub-Cluster 4	DN19225_c0_g1_i2	Chr11	TEA015570.1	CSA012703.1	-2.27498	2.47563	0.701383	-0.902028
Sub-Cluster 2	DN12990_c0_g1_i1	Chr11	TEA015663.1	CSA015218.1	-2.79404	-0.998482	-0.430849	4.22337
Sub-Cluster 2	DN20123_c2_g1_i3	Chr11	TEA015911.1	CSA007887.1	-2.1054	-2.47406	1.66993	2.22001
Sub-Cluster 2	DN13429_c0_g1_i2	Chr11	TEA015920.1	CSA007984.1	-1.78655	-2.8292	1.5135	2.94163
Sub-Cluster 2	DN15687_c0_g1_i1	Chr11	TEA016089.1	CSA033714.1	-1.46284	0.0356647	2.25573	1.70169
Sub-Cluster 1	DN19698_c2_g2_i1	Chr11	TEA016195.1	CSA030616.1	1.95954	1.10785	-1.06328	-0.76869
Sub-Cluster 2	DN19290_c0_g3_i1	Chr11	TEA016220.1	CSA019925.1	-1.32303	-1.65253	1.08039	1.89517
Sub-Cluster 2	DN17344_c0_g1_i1	Chr11	TEA017050.1	CSA016185.1	-1.48486	-1.06061	2.34954	-0.0273021
Sub-Cluster 4	DN17087_c0_g1_i1	Chr11	TEA017061.1	CSA035317.1	1.73151	0.467174	-2.3882	0.315852
Sub-Cluster 2	DN20784_c0_g1_i1	Chr11	TEA017523.1	CSA027334.1	-2.48147	-2.48147	-0.383858	5.34679
Sub-Cluster 2	DN21134_c0_g1_i1	Chr11	TEA017533.1	CSA034422.1	-2.67859	-2.47319	2.13512	3.42376
Sub-Cluster 2	DN20784_c0_g1_i6	Chr11	TEA017538.1	CSA027334.1	-2.88537	-2.81862	1.66622	4.03777
Sub-Cluster 1	DN12272_c0_g1_i1	Chr11	TEA017545.1	CSA011403.1	2.79511	1.53919	-2.41252	-2.59695
Sub-Cluster 1	DN11941_c0_g1_i1	Chr11	TEA017546.1	CSA004279.1	1.95108	0.344451	-1.84717	-1.74055
Sub-Cluster 2	DN17651_c1_g2_i1	Chr11	TEA017551.1	CSA019411.1	-1.48315	-1.23441	0.232718	0.937691
Sub-Cluster 2	DN9547_c0_g1_i1	Chr11	TEA017571.1	CSA017896.1	-1.42702	-1.07267	-0.0790917	4.24428
Sub-Cluster 3	DN20539_c0_g1_i1	Chr11	TEA018017.1	CSA006255.1	-1.25166	-1.04619	1.78648	0.703489
Sub-Cluster 4	DN19996_c0_g1_i2	Chr11	TEA018411.1	CSA000401.1	-0.0431351	3.02312	-1.62074	0.506342
Sub-Cluster 1	DN19283_c0_g1_i1	Chr11	TEA019074.1	CSA028667.1	0.99306	1.201	-1.97377	-0.558736
Sub-Cluster 2	DN18799_c0_g1_i1	Chr11	TEA019411.1	CSA017738.1	-3.2482	-2.42761	1.70675	3.85076
Sub-Cluster 2	DN20176_c2_g1_i2	Chr11	TEA019418.1	CSA022688.1	-2.0121	-1.83602	0.551902	0.653235
Sub-Cluster 2	DN18516_c0_g1_i2	Chr11	TEA019734.1	CSA018525.1	-1.86561	-1.25418	1.38063	1.93399
Sub-Cluster 1	DN21241_c0_g1_i1	Chr11	TEA020417.1	CSA030986.1	1.27055	2.06225	-0.466024	-0.675971
Sub-Cluster 2	DN19719_c0_g2_i3	Chr11	TEA020476.1	CSA022843.1	-1.25929	-1.88607	1.64485	1.5022
Sub-Cluster 3	DN20848_c1_g2_i1	Chr11	TEA021155.1	CSA015879.1	-1.48776	-1.72771	2.08454	1.0519
Sub-Cluster 2	DN21420_c4_g1_i2	Chr11	TEA021198.1	CSA024346.1	-2.07605	-2.75073	3.35159	2.04399
Sub-Cluster 2	DN21077_c0_g1_i1	Chr11	TEA021634.1	CSA023467.1	-2.06191	-2.06191	1.14807	2.33226
Sub-Cluster 1	DN18096_c0_g3_i2	Chr11	TEA021990.1	CSA002400.1	1.99469	2.25833	-1.51368	-1.66242
Sub-Cluster 2	DN18510_c0_g1_i1	Chr11	TEA021997.1	CSA020627.1	-1.05106	-1.45419	0.757315	0.72205
Sub-Cluster 2	DN18292_c0_g1_i1	Chr11	TEA022447.1	CSA014965.1	-1.72691	-1.61226	2.15771	2.17663
Sub-Cluster 3	DN20792_c0_g1_i1	Chr11	TEA022827.1	CSA012300.1	-1.57445	-1.72084	1.93917	1.20183
Sub-Cluster 2	DN12281_c0_g1_i1	Chr11	TEA023115.1	CSA020080.1	-0.88627	-1.34226	1.73941	0.57216
Sub-Cluster 2	DN20616_c0_g2_i1	Chr11	TEA023132.1	CSA019768.1	-1.00437	-2.00066	1.52836	0.414373
Sub-Cluster 2	DN19194_c1_g1_i1	Chr11	TEA023134.1	CSA027668.1	-1.03892	-1.04733	2.1338	0.648559
Sub-Cluster 1	DN13610_c0_g1_i1	Chr11	TEA023135.1	CSA020075.1	1.64235	1.00452	-1.55769	-1.08918
Sub-Cluster 2	DN16961_c0_g1_i1	Chr11	TEA023143.1	CSA020489.1	-1.60158	-1.15149	2.14188	2.10913
Sub-Cluster 2	DN16362_c1_g1_i1	Chr11	TEA023153.1	CSA006652.1	-1.08278	-1.21572	1.89804	0.400465
Sub-Cluster 2	DN18169_c0_g1_i1	Chr11	TEA023179.1	CSA017659.1	-1.11646	-0.449591	3.1751	3.97196
Sub-Cluster 1	DN13824_c0_g1_i1	Chr11	TEA024072.1	CSA020086.1	2.13386	2.8349	-2.4674	-1.45651
Sub-Cluster 2	DN21808_c0_g1_i9	Chr11	TEA024156.1	CSA016705.1	-2.53243	-3.27975	2.34366	2.24919
Sub-Cluster 1	DN21808_c0_g1_i7	Chr11	TEA024156.1	CSA016705.1	1.86033	1.87298	-0.0469112	-2.32929
Sub-Cluster 2	DN20218_c0_g1_i1	Chr11	TEA024335.1	CSA002155.1	-1.7054	-1.14976	0.782769	2.07239
Sub-Cluster 1	DN17898_c0_g2_i1	Chr11	TEA025242.1	CSA028660.1	2.52717	2.64082	-2.9617	-1.88301
Sub-Cluster 1	DN20910_c1_g3_i3	Chr11	TEA025244.1	CSA022844.1	2.00477	1.75493	-2.00805	-1.0582
Sub-Cluster 1	DN20910_c1_g3_i2	Chr11	TEA025244.1	CSA028658.1	2.58163	2.32166	-2.85637	-2.01732
Sub-Cluster 1	DN10866_c0_g1_i1	Chr11	TEA025860.1	CSA013100.1	1.31976	1.86187	-2.44883	-0.732796
Sub-Cluster 1	DN19346_c0_g1_i1	Chr11	TEA026035.1	CSA018282.1	2.48442	2.59585	-2.61526	-2.5571
Sub-Cluster 1	DN19346_c0_g3_i1	Chr11	TEA026035.1	CSA018282.1	1.93652	0.737499	-1.21425	-1.45978
Sub-Cluster 2	DN21939_c0_g1_i3	Chr11	TEA026655.1	CSA014883.1	-5.54747	-0.996253	2.6748	3.86893
Sub-Cluster 2	DN21939_c0_g1_i5	Chr11	TEA026655.1	CSA022334.1	-4.27353	-1.59771	2.35583	3.51542
Sub-Cluster 2	DN21939_c0_g1_i2	Chr11	TEA026655.1	CSA022334.1	-4.31199	-1.59172	2.21266	3.69105
Sub-Cluster 2	DN19472_c0_g1_i2	Chr11	TEA026655.1	CSA022078.1	0.83884	1.45698	3.31825	1.31668
Sub-Cluster 2	DN19343_c3_g1_i2	Chr11	TEA026742.1	CSA020494.1	-2.03607	-1.99289	1.35781	2.80289
Sub-Cluster 4	DN21031_c1_g1_i3	Chr11	TEA026755.1	CSA034004.1	3.21639	3.91007	-4.31019	-2.55906
Sub-Cluster 3	DN21031_c1_g1_i1	Chr11	TEA026755.1	CSA034004.1	5.8688	-0.684579	-0.829145	1.22276
Sub-Cluster 2	DN17891_c0_g1_i2	Chr11	TEA027874.1	CSA032144.1	-1.35461	-2.04167	0.627358	2.69764
Sub-Cluster 2	DN17948_c0_g1_i1	Chr11	TEA027986.1	CSA026800.1	-1.09879	-1.71786	1.05658	1.01357
Sub-Cluster 1	DN16310_c0_g1_i1	Chr11	TEA028587.1	CSA029333.1	2.726	3.10421	-3.47026	-2.57757
Sub-Cluster 1	DN10054_c0_g1_i1	Chr11	TEA028626.1	CSA018658.1	1.49311	1.00931	-1.22392	-2.06206
Sub-Cluster 1	DN20971_c3_g1_i2	Chr11	TEA028811.1	CSA021911.1	1.79312	2.83023	-1.9912	-3.40262
Sub-Cluster 1	DN20489_c2_g2_i3	Chr11	TEA029585.1	CSA009376.1	1.73315	1.59677	-1.38318	-1.48851
Sub-Cluster 2	DN17386_c1_g1_i3	Chr11	TEA029597.1	CSA005725.1	-1.32278	-2.61229	0.939778	2.99529
Sub-Cluster 2	DN20746_c3_g2_i2	Chr11	TEA029900.1	CSA036110.1	-1.19298	-1.50368	2.06535	0.898724
Sub-Cluster 1	DN20352_c0_g2_i1	Chr11	TEA029917.1	CSA013662.1	-0.0615718	2.03057	-1.22048	-0.748522
Sub-Cluster 1	DN16032_c0_g1_i1	Chr11	TEA030158.1	CSA029802.1	1.65022	1.31419	-2.05602	-0.305898
Sub-Cluster 2	DN18840_c0_g2_i2	Chr11	TEA030346.1	CSA031542.1	-1.0116	-0.407525	2.04672	0.820281
Sub-Cluster 2	DN18642_c0_g1_i1	Chr11	TEA030649.1	CSA015928.1	-1.21207	-1.73033	1.6645	1.2779
Sub-Cluster 3	DN17717_c0_g3_i2	Chr11	TEA031192.1	CSA000442.1	-0.0196372	0.259203	1.24327	-2.20658
Sub-Cluster 1	DN9800_c0_g2_i1	Chr11	TEA031524.1	CSA033562.1	2.00865	1.73147	-1.18893	-1.5515
Sub-Cluster 1	DN18078_c0_g2_i3	Chr11	TEA031531.1	CSA033563.1	1.26153	1.25517	-2.41673	1.32997
Sub-Cluster 4	DN19739_c3_g1_i2	Chr11	TEA032511.1	CSA029874.1	4.90803	4.0125	-5.77499	-3.14554
Sub-Cluster 1	DN21966_c1_g1_i1	Chr11	TEA032517.1	CSA002254.1	1.16109	1.08625	0.570419	-1.76993
Sub-Cluster 1	DN21679_c0_g5_i1	Chr11	TEA032852.1	CSA032421.1	-0.628171	1.25084	-2.23113	1.60846
Sub-Cluster 2	DN21679_c0_g5_i2	Chr11	TEA032852.1	CSA032421.1	-2.44107	1.28903	-1.29051	2.44255
Sub-Cluster 4	DN21679_c0_g5_i4	Chr11	TEA032852.1	CSA032421.1	-1.03418	2.50508	-1.15409	-0.316815
Sub-Cluster 2	DN18938_c0_g1_i3	Chr11	TEA032861.1	CSA032702.1	-2.1758	0.102183	-1.54353	3.49237
Sub-Cluster 1	DN18938_c0_g1_i1	Chr11	TEA032861.1	CSA032702.1	1.09641	2.8219	-0.720647	-1.94098
Sub-Cluster 2	DN21700_c6_g3_i3	Chr11	TEA032890.1	CSA016853.1	-0.505568	-1.9087	1.57858	0.835694
Sub-Cluster 1	DN13383_c0_g1_i2	Chr11	TEA033125.1	CSA018984.1	2.41737	4.46569	-2.31816	-2.31816
Sub-Cluster 1	DN22034_c5_g2_i3	Chr11	TEA033233.1	CSA029625.1	2.54122	-0.656275	-1.47317	-0.411778
Sub-Cluster 1	DN19938_c1_g1_i1	Chr11	TEA033282.1	CSA024879.1	1.62622	1.22087	-2.06293	-1.7999
Sub-Cluster 1	DN10523_c0_g1_i1	Chr11	TEA033698.1	CSA001021.1	0.985435	1.21488	-1.20109	0.136778
Sub-Cluster 1	DN15039_c0_g1_i2	Chr11	TEA034003.1	CSA026735.1	2.72109	3.06328	-3.5887	-2.50179
Sub-Cluster 2	DN19732_c1_g3_i1	Chr12	TEA000242.1	CSA011972.1	-2.18475	-2.24724	0.330765	4.84268
Sub-Cluster 1	DN21835_c1_g2_i2	Chr12	TEA000315.1	CSA004048.1	1.4616	1.54195	-2.09441	-0.909136
Sub-Cluster 2	DN20913_c3_g3_i1	Chr12	TEA000833.1	CSA022340.1	-1.5251	-1.9595	1.81228	1.85405
Sub-Cluster 2	DN20997_c1_g2_i5	Chr12	TEA000841.1	CSA004269.1	-0.512593	-0.0565666	-1.24403	3.2278
Sub-Cluster 2	DN16444_c0_g1_i1	Chr12	TEA000847.1	CSA004268.1	-1.2103	-0.644363	2.19486	-0.136615
Sub-Cluster 2	DN18867_c1_g6_i6	Chr12	TEA001219.1	CSA030236.1	-1.06598	-1.64098	1.29646	2.34366
Sub-Cluster 2	DN18867_c1_g6_i1	Chr12	TEA001219.1	CSA030236.1	-1.92672	-0.0201495	0.16884	0.275118
Sub-Cluster 4	DN19650_c4_g1_i7	Chr12	TEA001659.1	CSA006928.1	-0.351427	-0.572476	-1.99868	0.556767
Sub-Cluster 2	DN18394_c0_g2_i1	Chr12	TEA001719.1	CSA023128.1	-1.23151	-1.67511	2.35522	0.551396
Sub-Cluster 2	DN20038_c1_g1_i1	Chr12	TEA001726.1	CSA008151.1	-0.923737	-1.52577	0.600761	1.84875
Sub-Cluster 4	DN15264_c0_g1_i1	Chr12	TEA002154.1	CSA004194.1	-0.363318	-0.817494	-0.0604709	-0.817494
Sub-Cluster 1	DN14713_c0_g1_i1	Chr12	TEA003015.1	CSA015731.1	0.83662	2.54754	-1.65922	-1.19677
Sub-Cluster 1	DN20757_c3_g2_i2	Chr12	TEA003040.1	CSA010060.1	1.43821	1.60231	-2.29364	-0.746885
Sub-Cluster 3	DN19317_c0_g1_i1	Chr12	TEA003312.1	CSA000238.1	-1.7212	-0.990021	2.74521	-1.54063
Sub-Cluster 2	DN20998_c0_g1_i1	Chr12	TEA003316.1	CSA036564.1	-1.93956	-2.08505	3.36018	2.13053
Sub-Cluster 1	DN18478_c3_g1_i1	Chr12	TEA003496.1	CSA009161.1	2.30445	2.40358	-3.62322	-1.11507
Sub-Cluster 2	DN18751_c0_g3_i2	Chr12	TEA003687.1	CSA014291.1	-0.921022	-2.11896	1.76895	1.41135
Sub-Cluster 3	DN18797_c0_g1_i1	Chr12	TEA004047.1	CSA028033.1	-1.3823	-1.87544	1.81106	1.44667
Sub-Cluster 2	DN12353_c0_g1_i1	Chr12	TEA004049.1	CSA007815.1	-0.923957	-1.52308	2.06721	0.379824
Sub-Cluster 1	DN19606_c1_g2_i1	Chr12	TEA004050.1	CSA028037.1	1.87295	2.19028	-0.939392	-3.32642
Sub-Cluster 2	DN15409_c0_g1_i1	Chr12	TEA004055.1	CSA028032.1	-1.26971	-1.58768	1.97627	1.67439
Sub-Cluster 2	DN21583_c1_g1_i10	Chr12	TEA004055.1	CSA028032.1	-2.47551	-2.83165	2.51424	2.48014
Sub-Cluster 1	DN13525_c0_g1_i1	Chr12	TEA004340.1	CSA008051.1	2.56168	2.44843	-3.17625	-2.24632
Sub-Cluster 1	DN16715_c0_g1_i1	Chr12	TEA004742.1	CSA023573.1	0.832582	1.23446	-0.304617	-1.76243
Sub-Cluster 1	DN18484_c0_g1_i1	Chr12	TEA005319.1	CSA034543.1	2.03159	2.07896	-1.82218	-2.28836
Sub-Cluster 1	DN14679_c0_g1_i4	Chr12	TEA005320.1	CSA033794.1	2.8684	-2.5669	-1.26239	-0.925353
Sub-Cluster 2	DN20335_c0_g1_i1	Chr12	TEA005484.1	CSA009101.1	-1.12143	-1.76404	1.09502	2.61462
Sub-Cluster 1	DN10121_c0_g1_i1	Chr12	TEA005685.1	CSA003226.1	2.32714	1.99218	-2.77983	-1.20284
Sub-Cluster 1	DN13594_c0_g1_i1	Chr12	TEA005687.1	CSA003225.1	2.04651	1.9313	-2.88902	-1.08879
Sub-Cluster 3	DN18533_c0_g1_i1	Chr12	TEA006177.1	CSA030093.1	-1.38946	-1.34779	0.622378	1.78457
Sub-Cluster 1	DN15034_c0_g2_i1	Chr12	TEA006697.1	CSA017905.1	2.71656	2.74859	-2.11963	-2.99934
Sub-Cluster 2	DN17905_c2_g2_i1	Chr12	TEA007290.1	#N/A	-0.748769	-2.08219	0.279576	2.66734
Sub-Cluster 3	DN20578_c2_g2_i2	Chr12	TEA007806.1	CSA011415.1	-0.306975	0.491091	1.935	1.15703
Sub-Cluster 4	DN20610_c1_g1_i4	Chr12	TEA007950.1	CSA026511.1	2.01783	1.85608	0.727114	-1.4397
Sub-Cluster 1	DN17757_c2_g1_i1	Chr12	TEA008018.1	CSA030745.1	-0.122106	0.293746	-0.743343	-0.317079
Sub-Cluster 3	DN19150_c0_g1_i6	Chr12	TEA008051.1	CSA026135.1	-0.827912	-2.64349	1.86937	-1.74818
Sub-Cluster 2	DN20782_c0_g1_i1	Chr12	TEA008145.1	CSA013632.1	-1.66145	-1.80668	1.04442	2.2361
Sub-Cluster 1	DN18654_c0_g1_i1	Chr12	TEA009082.1	CSA006248.1	1.90887	1.72441	-1.15863	-2.47466
Sub-Cluster 1	DN10314_c0_g1_i1	Chr12	TEA009280.1	CSA012223.1	1.70488	1.83385	-1.92932	-1.32314
Sub-Cluster 2	DN20460_c0_g3_i1	Chr12	TEA009333.1	CSA011434.1	-1.50412	-1.64404	0.742296	2.40586
Sub-Cluster 2	DN15184_c0_g1_i1	Chr12	TEA009339.1	CSA015126.1	-1.51599	-1.52368	2.45053	1.3796
Sub-Cluster 2	DN20020_c1_g2_i1	Chr12	TEA010013.1	CSA002784.1	-1.67855	-0.56608	0.1288	2.51713
Sub-Cluster 1	DN13074_c0_g1_i2	Chr12	TEA011046.1	CSA023141.1	1.53646	-0.371416	-1.62225	0.457206
Sub-Cluster 2	DN20693_c1_g2_i2	Chr12	TEA011065.1	CSA008985.1	-1.53701	-1.7693	1.38996	1.91635
Sub-Cluster 2	DN17950_c0_g1_i9	Chr12	TEA012112.1	CSA009089.1	-3.11004	-3.70597	4.19881	4.17151
Sub-Cluster 1	DN18186_c0_g1_i2	Chr12	TEA012392.1	CSA004986.1	1.78737	1.63545	-2.12705	-1.45544
Sub-Cluster 2	DN16517_c0_g1_i1	Chr12	TEA012642.1	CSA000735.1	-0.952777	-1.10045	2.33122	-0.742691
Sub-Cluster 2	DN16149_c0_g2_i1	Chr12	TEA012986.1	CSA027565.1	-2.4306	-2.94555	2.38286	2.78702
Sub-Cluster 2	DN21472_c0_g1_i2	Chr12	TEA013269.1	CSA010219.1	-2.45873	-4.25782	2.89932	3.81723
Sub-Cluster 2	DN21472_c0_g1_i5	Chr12	TEA013269.1	CSA010219.1	-2.01473	-0.0312168	0.442714	2.04351
Sub-Cluster 2	DN17271_c0_g1_i1	Chr12	TEA013314.1	CSA008386.1	-0.580264	-0.736847	-0.720951	2.99741
Sub-Cluster 2	DN19398_c0_g1_i1	Chr12	TEA013515.1	CSA027260.1	-1.83191	-1.27937	1.12745	1.98382
Sub-Cluster 1	DN16250_c0_g1_i1	Chr12	TEA014080.1	CSA017714.1	0.608999	1.56841	-0.826727	-1.35068
Sub-Cluster 1	DN21822_c0_g1_i1	Chr12	TEA014203.1	CSA026736.1	1.72356	1.57789	-2.37076	-0.935255
Sub-Cluster 4	DN15528_c0_g1_i2	Chr12	TEA014254.1	CSA020750.1	0.454659	-0.238579	-2.80273	1.45672
Sub-Cluster 2	DN15768_c1_g1_i1	Chr12	TEA014256.1	CSA015469.1	-2.75006	-1.78205	1.23123	3.92509
Sub-Cluster 2	DN19377_c0_g1_i2	Chr12	TEA015988.1	CSA031409.1	-0.37629	-1.90056	1.13941	1.13744
Sub-Cluster 1	DN18573_c3_g1_i1	Chr12	TEA016079.1	CSA017092.1	2.28378	1.71041	-2.62871	-2.39402
Sub-Cluster 1	DN19135_c0_g2_i1	Chr12	TEA016248.1	CSA029723.1	2.55982	2.72836	-3.25931	-2.5528
Sub-Cluster 4	DN22019_c4_g1_i2	Chr12	TEA016809.1	CSA004117.1	-1.73248	2.74598	-1.10435	0.0908522
Sub-Cluster 2	DN20357_c1_g1_i5	Chr12	TEA016823.1	CSA027793.1	-3.52325	-1.70767	2.15989	2.0581
Sub-Cluster 1	DN14503_c0_g1_i1	Chr12	TEA016828.1	CSA033553.1	1.9521	2.02293	-2.20723	-2.31156
Sub-Cluster 1	DN14545_c0_g1_i1	Chr12	TEA016836.1	CSA029416.1	1.47544	1.8616	-1.2733	-1.94351
Sub-Cluster 2	DN19165_c0_g1_i1	Chr12	TEA016838.1	CSA021995.1	-1.55106	-0.924682	1.87096	0.604786
Sub-Cluster 3	DN13138_c0_g1_i1	Chr12	TEA018114.1	CSA017586.1	2.03386	-0.74728	-1.67055	0.964307
Sub-Cluster 1	DN16184_c0_g1_i1	Chr12	TEA018436.1	CSA013423.1	1.79236	1.71026	-2.69261	-0.162513
Sub-Cluster 1	DN14990_c0_g1_i2	Chr12	TEA018438.1	CSA021733.1	0.858709	1.04488	-1.69588	0.429057
Sub-Cluster 1	DN15407_c0_g1_i2	Chr12	TEA018626.1	CSA019196.1	0.856015	1.59011	-1.83416	-0.611974
Sub-Cluster 1	DN15407_c0_g1_i1	Chr12	TEA018626.1	CSA019196.1	2.31913	0.589914	-1.46217	-1.59967
Sub-Cluster 2	DN20337_c0_g1_i1	Chr12	TEA020000.1	CSA004828.1	-1.4729	-1.87534	2.54229	1.77452
Sub-Cluster 1	DN14244_c0_g1_i1	Chr12	TEA020004.1	CSA004829.1	2.24943	-1.23226	-0.988663	-0.113906
Sub-Cluster 2	DN21826_c0_g2_i1	Chr12	TEA020005.1	CSA026982.1	-1.94858	-1.94858	0.101047	4.17098
Sub-Cluster 2	DN19732_c1_g3_i2	Chr12	TEA020018.1	CSA011972.1	-0.983061	-1.5569	-0.143633	3.07907
Sub-Cluster 2	DN13073_c0_g1_i2	Chr12	TEA020137.1	CSA033320.1	-0.901359	-1.55702	0.101774	1.71974
Sub-Cluster 2	DN21398_c0_g1_i1	Chr12	TEA021126.1	CSA006528.1	-2.59506	-3.23304	4.37484	2.80796
Sub-Cluster 3	DN21247_c0_g2_i1	Chr12	TEA021946.1	CSA013787.1	-1.29236	-2.35795	2.25437	1.14727
Sub-Cluster 3	DN20577_c2_g2_i1	Chr12	TEA022381.1	CSA025995.1	-1.40257	-1.40956	1.13756	1.1789
Sub-Cluster 2	DN20998_c1_g2_i10	Chr12	TEA022449.1	CSA012296.1	-1.51134	-2.5023	1.77041	1.41776
Sub-Cluster 1	DN17847_c0_g1_i1	Chr12	TEA022462.1	CSA036601.1	1.91055	2.07625	-1.84122	-2.30065
Sub-Cluster 1	DN17115_c0_g1_i1	Chr12	TEA022479.1	CSA031462.1	2.21948	2.44921	-3.06015	-1.71011
Sub-Cluster 1	DN19166_c0_g2_i1	Chr12	TEA022693.1	CSA031512.1	1.97812	0.269464	-1.90247	-2.12301
Sub-Cluster 2	DN21350_c0_g2_i5	Chr12	TEA023172.1	CSA000013.1	-2.59405	-3.07948	1.07866	3.02583
Sub-Cluster 2	DN21192_c0_g2_i5	Chr12	TEA023286.1	CSA008995.1	-1.95041	-3.05474	1.2679	1.41969
Sub-Cluster 3	DN21503_c0_g1_i1	Chr12	TEA023429.1	CSA028229.1	-1.63006	-1.35727	1.17168	1.81565
Sub-Cluster 1	DN21324_c1_g2_i1	Chr12	TEA023652.1	CSA034232.1	2.03598	1.33437	-2.0933	-2.02234
Sub-Cluster 1	DN21433_c0_g3_i1	Chr12	TEA024500.1	CSA001131.1	0.426266	1.98644	-0.840073	-1.57263
Sub-Cluster 1	DN21695_c2_g2_i3	Chr12	TEA024835.1	CSA029241.1	2.26707	-1.23371	-1.12836	0.0950001
Sub-Cluster 1	DN21695_c2_g2_i2	Chr12	TEA024835.1	CSA029241.1	1.31527	2.7665	-0.868471	-3.2133
Sub-Cluster 2	DN21761_c1_g2_i1	Chr12	TEA025111.1	CSA009948.1	-1.03683	-1.77783	0.660223	2.15444
Sub-Cluster 4	DN10497_c0_g1_i1	Chr12	TEA025416.1	CSA010701.1	-0.94503	3.43449	-0.893601	0.16147
Sub-Cluster 3	DN16895_c1_g2_i2	Chr12	TEA025757.1	CSA003961.1	-1.27459	-1.32841	1.8976	1.52111
Sub-Cluster 1	DN17228_c0_g1_i1	Chr12	TEA025980.1	CSA012980.1	1.10353	1.27263	-2.36778	1.34616
Sub-Cluster 2	DN20203_c0_g1_i1	Chr12	TEA026209.1	CSA030235.1	-2.30176	-2.61386	1.50145	4.45855
Sub-Cluster 1	DN22023_c1_g1_i3	Chr12	TEA026325.1	CSA003260.1	1.25168	0.461994	-1.29008	-1.24924
Sub-Cluster 1	DN13897_c0_g1_i1	Chr12	TEA027130.1	CSA014555.1	3.50344	2.5538	-3.45199	-1.84773
Sub-Cluster 1	DN12685_c0_g1_i1	Chr12	TEA027426.1	CSA018561.1	1.72154	0.965129	-1.98828	-1.66147
Sub-Cluster 2	DN21267_c0_g2_i1	Chr12	TEA027487.1	CSA035988.1	-1.20005	-1.59464	0.324305	2.78901
Sub-Cluster 1	DN20477_c2_g3_i4	Chr12	TEA027490.1	CSA000300.1	1.06219	1.34144	0.422731	-2.65107
Sub-Cluster 1	DN19787_c2_g2_i1	Chr12	TEA027810.1	CSA026214.1	2.24593	2.10039	-1.87662	-1.54466
Sub-Cluster 1	DN14801_c0_g2_i2	Chr12	TEA028274.1	CSA001635.1	2.14978	1.3998	-2.38815	-1.63672
Sub-Cluster 2	DN20947_c0_g1_i2	Chr12	TEA028697.1	CSA020274.1	-2.93962	-2.73744	3.67548	2.7328
Sub-Cluster 1	DN14926_c0_g1_i1	Chr12	TEA029082.1	CSA015992.1	0.24784	1.45639	-2.11503	0.410808
Sub-Cluster 1	DN17870_c0_g3_i1	Chr12	TEA029083.1	CSA015996.1	1.52472	1.43455	-1.88461	-1.80399
Sub-Cluster 2	DN21751_c0_g2_i4	Chr12	TEA029084.1	CSA017426.1	-0.509148	-2.08446	2.77053	-1.06298
Sub-Cluster 2	DN20935_c0_g1_i5	Chr12	TEA029833.1	CSA022291.1	-0.499749	-1.06535	-0.549331	0.758403
Sub-Cluster 1	DN19278_c0_g1_i1	Chr12	TEA030070.1	CSA003102.1	1.55784	1.93074	-2.73915	-1.56613
Sub-Cluster 2	DN19316_c1_g2_i1	Chr12	TEA030101.1	CSA005714.1	-1.45017	-1.79798	0.807309	2.44084
Sub-Cluster 2	DN12987_c0_g1_i1	Chr12	TEA030472.1	CSA022117.1	-1.85584	-1.22768	-0.0758171	2.24767
Sub-Cluster 2	DN18381_c0_g8_i1	Chr12	TEA030473.1	CSA032472.1	-1.95956	-3.00221	2.08398	1.42003
Sub-Cluster 1	DN16620_c0_g1_i1	Chr12	TEA030840.1	CSA021740.1	1.84411	2.73112	-2.66249	-1.7619
Sub-Cluster 2	DN19747_c0_g1_i3	Chr12	TEA030975.1	CSA009263.1	-3.42666	-2.16965	2.95358	2.18746
Sub-Cluster 2	DN19626_c0_g1_i1	Chr12	TEA031302.1	CSA000603.1	-1.2516	-0.94417	0.869417	2.24346
Sub-Cluster 1	DN17063_c0_g1_i2	Chr12	TEA031617.1	CSA014694.1	1.35451	1.95674	-1.65098	-1.19255
Sub-Cluster 3	DN19689_c0_g1_i1	Chr12	TEA031687.1	CSA013870.1	-0.979935	-1.26103	-0.329742	-0.733097
Sub-Cluster 4	DN17130_c0_g1_i1	Chr12	TEA031845.1	CSA022964.1	-0.792378	-1.48386	-0.855342	0.698904
Sub-Cluster 1	DN12250_c0_g1_i1	Chr12	TEA032042.1	CSA027819.1	1.44937	2.46885	-2.42947	-1.89157
Sub-Cluster 2	DN21822_c1_g4_i2	Chr12	TEA032412.1	CSA013458.1	-2.17767	-1.5168	2.24847	1.96588
Sub-Cluster 1	DN22015_c2_g1_i6	Chr12	TEA032434.1	CSA020236.1	-1.40846	1.55785	-1.55979	1.4104
Sub-Cluster 2	DN20975_c1_g1_i2	Chr12	TEA032483.1	CSA020028.1	-2.07412	-3.01515	2.17553	2.70794
Sub-Cluster 4	DN21505_c0_g1_i2	Chr12	TEA032499.1	CSA001654.1	4.39477	2.87308	-5.18767	-2.12229
Sub-Cluster 2	DN21738_c0_g1_i8	Chr12	TEA032968.1	CSA032743.1	-2.01627	-1.29288	1.29923	2.11639
Sub-Cluster 1	DN11937_c0_g1_i1	Chr12	TEA032973.1	CSA009583.1	1.06129	2.1638	-1.87465	-0.471891
Sub-Cluster 1	DN22019_c4_g1_i3	Chr12	TEA033232.1	CSA004117.1	2.72153	-0.634968	-1.56141	-0.525161
Sub-Cluster 1	DN21052_c2_g3_i1	Chr12	TEA033268.1	CSA004117.1	2.1342	-1.31096	-1.10357	0.280325
Sub-Cluster 1	DN21230_c0_g1_i6	Chr12	TEA033866.1	CSA025989.1	2.80047	3.25447	-1.80567	-4.24927
Sub-Cluster 2	DN21230_c0_g1_i2	Chr12	TEA033866.1	CSA025989.1	-1.93083	-2.06208	2.70169	1.71135
Sub-Cluster 1	DN12973_c0_g1_i1	Chr13	TEA000140.1	CSA020244.1	1.13257	1.33868	-1.63229	-0.838961
Sub-Cluster 2	DN20451_c0_g2_i4	Chr13	TEA000234.1	CSA014397.1	-1.93646	-1.81569	0.768547	2.70159
Sub-Cluster 1	DN14655_c0_g2_i1	Chr13	TEA000238.1	CSA003370.1	-0.135501	-0.734139	0.0594106	-2.50353
Sub-Cluster 2	DN18891_c1_g1_i2	Chr13	TEA000659.1	CSA014800.1	-1.18492	-2.00353	0.465753	3.13687
Sub-Cluster 2	DN21559_c0_g2_i2	Chr13	TEA000827.1	CSA004253.1	-1.03902	-1.35504	2.46904	-0.399898
Sub-Cluster 1	DN15850_c0_g1_i3	Chr13	TEA001216.1	CSA020557.1	1.57115	1.98941	-1.85308	-1.06361
Sub-Cluster 1	DN20280_c0_g1_i1	Chr13	TEA001573.1	CSA031643.1	1.28824	1.34101	-0.251821	-2.37744
Sub-Cluster 3	DN21136_c0_g2_i4	Chr13	TEA001809.1	CSA023855.1	-0.473798	-2.27607	3.24006	-0.490193
Sub-Cluster 1	DN18057_c0_g2_i2	Chr13	TEA001881.1	CSA009533.1	3.14834	-2.11883	-0.762682	-0.266827
Sub-Cluster 3	DN18510_c0_g1_i3	Chr13	TEA002109.1	CSA032912.1	-0.1067	-0.512985	0.555187	-1.65983
Sub-Cluster 2	DN21743_c2_g2_i3	Chr13	TEA002644.1	CSA007544.1	-3.13795	-3.40098	1.7283	3.51812
Sub-Cluster 2	DN21743_c2_g2_i4	Chr13	TEA002644.1	CSA007544.1	-0.922957	-2.18521	1.96733	2.93922
Sub-Cluster 2	DN20454_c0_g1_i1	Chr13	TEA003429.1	CSA012798.1	-1.53387	-1.11561	2.1856	0.347611
Sub-Cluster 1	DN14566_c0_g1_i1	Chr13	TEA003921.1	CSA026788.1	1.35517	2.22516	-2.12251	-1.03165
Sub-Cluster 3	DN15527_c0_g1_i1	Chr13	TEA004291.1	CSA008845.1	-0.387122	0.271422	-1.62356	1.78467
Sub-Cluster 2	DN21422_c1_g1_i1	Chr13	TEA004293.1	CSA021514.1	-2.14906	-1.79061	2.27117	1.37289
Sub-Cluster 3	DN21953_c0_g1_i1	Chr13	TEA004354.1	CSA000664.1	-0.408107	-1.71889	-0.194368	-0.500471
Sub-Cluster 1	DN18661_c3_g1_i2	Chr13	TEA004516.1	CSA022019.1	2.02697	2.6611	-2.5918	-0.0994372
Sub-Cluster 1	DN18661_c3_g1_i1	Chr13	TEA004516.1	CSA022019.1	3.02777	0.322082	-4.00671	0.656861
Sub-Cluster 2	DN19918_c1_g1_i2	Chr13	TEA005416.1	CSA000868.1	-1.33618	-1.96138	1.96874	1.43883
Sub-Cluster 1	DN16135_c1_g1_i2	Chr13	TEA005607.1	CSA007140.1	1.55385	2.00459	-1.57829	-1.8534
Sub-Cluster 1	DN20077_c2_g7_i1	Chr13	TEA005618.1	CSA013843.1	2.86633	1.42336	-3.71742	-1.89289
Sub-Cluster 4	DN20077_c2_g7_i2	Chr13	TEA005618.1	CSA013843.1	1.17756	1.72781	-3.51763	0.117397
Sub-Cluster 2	DN21738_c2_g3_i1	Chr13	TEA005743.1	CSA020761.1	-1.64562	-1.42323	0.245614	2.4378
Sub-Cluster 2	DN16313_c0_g1_i1	Chr13	TEA005743.1	CSA020761.1	-2.05826	-2.28238	0.995231	4.73288
Sub-Cluster 2	DN17173_c0_g1_i1	Chr13	TEA005744.1	CSA015069.1	-1.59286	-1.60637	0.755066	2.59674
Sub-Cluster 1	DN11969_c0_g1_i1	Chr13	TEA005855.1	CSA004020.1	2.613	-0.319936	-1.56885	-0.893121
Sub-Cluster 3	DN17763_c0_g1_i1	Chr13	TEA005857.1	CSA009848.1	-2.23041	-0.577893	1.47409	1.33421
Sub-Cluster 2	DN20134_c0_g2_i2	Chr13	TEA005933.1	CSA004318.1	-1.29399	-0.103589	0.797344	1.46024
Sub-Cluster 3	DN19293_c0_g1_i1	Chr13	TEA005944.1	CSA012008.1	-1.29628	-1.41332	1.29957	0.976088
Sub-Cluster 2	DN22040_c0_g3_i1	Chr13	TEA006281.1	CSA012964.1	-0.91422	-2.39976	2.71861	0.98908
Sub-Cluster 1	DN20755_c0_g1_i2	Chr13	TEA006285.1	CSA012966.1	2.13873	2.48932	-0.0439832	-4.04073
Sub-Cluster 2	DN21621_c0_g1_i1	Chr13	TEA006359.1	CSA004702.1	-1.17566	-1.88001	0.312366	1.74951
Sub-Cluster 2	DN13412_c0_g1_i1	Chr13	TEA006416.1	CSA006938.1	-2.59051	-1.37895	2.50684	2.54508
Sub-Cluster 3	DN21952_c0_g3_i9	Chr13	TEA007172.1	CSA024545.1	-1.71558	-1.56457	2.49199	0.592353
Sub-Cluster 1	DN19775_c0_g1_i2	Chr13	TEA007206.1	CSA031641.1	0.232275	1.09433	-0.0178844	-2.22883
Sub-Cluster 1	DN20420_c0_g5_i1	Chr13	TEA007271.1	CSA031510.1	1.53593	2.0123	-2.38058	-0.635803
Sub-Cluster 1	DN20844_c1_g2_i4	Chr13	TEA007515.1	CSA023594.1	1.28546	-0.198601	0.323578	-1.41044
Sub-Cluster 2	DN19771_c0_g1_i1	Chr13	TEA007644.1	CSA003616.1	-1.55799	-2.93468	0.120426	4.03895
Sub-Cluster 3	DN19821_c1_g1_i2	Chr13	TEA008516.1	CSA001683.1	-1.96071	-2.09926	1.47899	1.91762
Sub-Cluster 2	DN20198_c0_g1_i3	Chr13	TEA008611.1	CSA031352.1	-2.42468	-2.61214	2.20627	2.26945
Sub-Cluster 3	DN20198_c0_g1_i2	Chr13	TEA008611.1	CSA031352.1	0.656127	0.251138	1.44137	-2.16879
Sub-Cluster 2	DN21819_c1_g1_i3	Chr13	TEA008857.1	CSA003719.1	-1.68264	-1.24523	0.144615	1.88299
Sub-Cluster 2	DN19937_c0_g1_i1	Chr13	TEA008919.1	CSA032299.1	-2.11907	-2.24916	1.75638	3.57701
Sub-Cluster 2	DN20848_c1_g1_i2	Chr13	TEA009162.1	CSA017865.1	-2.04715	-1.88668	2.10061	1.92609
Sub-Cluster 2	DN17954_c0_g2_i1	Chr13	TEA009171.1	CSA021243.1	-1.57777	-1.44771	0.667291	2.07963
Sub-Cluster 4	DN17954_c0_g1_i2	Chr13	TEA009171.1	CSA021245.1	2.49665	2.93308	-1.45002	0.005171
Sub-Cluster 2	DN21140_c2_g1_i2	Chr13	TEA009317.1	CSA016647.1	-1.3831	-1.36783	0.993052	2.30727
Sub-Cluster 1	DN16855_c2_g1_i11	Chr13	TEA009384.1	CSA023412.1	1.96212	-0.56948	-1.07772	-0.314927
Sub-Cluster 1	DN17361_c1_g3_i1	Chr13	TEA009418.1	CSA017804.1	0.645929	1.48025	-1.64539	-0.480787
Sub-Cluster 2	DN20541_c0_g2_i7	Chr13	TEA009423.1	CSA003060.1	-0.55424	-1.71518	0.909383	-0.0313475
Sub-Cluster 1	DN18854_c0_g1_i4	Chr13	TEA009504.1	CSA022588.1	0.906339	1.07145	-0.0638751	0.968915
Sub-Cluster 2	DN21219_c1_g2_i1	Chr13	TEA009551.1	CSA022881.1	0.138748	-2.40879	1.06436	1.20568
Sub-Cluster 1	DN21219_c1_g2_i3	Chr13	TEA009551.1	CSA022881.1	0.882942	1.80138	0.0262563	-0.554845
Sub-Cluster 2	DN21677_c0_g1_i2	Chr13	TEA009552.1	CSA001494.1	-1.70135	-1.62168	1.177	2.14603
Sub-Cluster 2	DN19216_c1_g2_i3	Chr13	TEA009973.1	CSA011295.1	-1.64795	-1.43406	1.57726	2.11205
Sub-Cluster 2	DN19216_c1_g2_i2	Chr13	TEA009973.1	CSA011295.1	-2.10037	-2.71482	2.15063	3.30283
Sub-Cluster 1	DN21338_c2_g3_i1	Chr13	TEA010074.1	CSA031569.1	1.52148	2.4614	-2.06348	-0.608642
Sub-Cluster 4	DN20384_c4_g1_i1	Chr13	TEA010160.1	CSA032655.1	0.176654	2.34317	-1.70293	0.328772
Sub-Cluster 3	DN18454_c2_g1_i1	Chr13	TEA011098.1	CSA034391.1	-1.65884	-2.57637	2.41001	-0.0722115
Sub-Cluster 2	DN21479_c1_g1_i4	Chr13	TEA011444.1	CSA026629.1	-2.44501	-0.899039	0.567562	2.77648
Sub-Cluster 3	DN20972_c1_g3_i6	Chr13	TEA011511.1	CSA007781.1	-1.48458	-1.04332	1.29516	1.1395
Sub-Cluster 2	DN20972_c1_g3_i12	Chr13	TEA011511.1	CSA007781.1	-3.15013	-3.15013	-3.15013	5.13101
Sub-Cluster 2	DN20972_c1_g3_i11	Chr13	TEA011511.1	CSA007781.1	-0.931314	-3.42188	3.50944	2.86259
Sub-Cluster 3	DN20972_c1_g3_i4	Chr13	TEA011511.1	CSA007781.1	-0.208887	-1.85839	5.15907	0.0875707
Sub-Cluster 1	DN20341_c0_g1_i1	Chr13	TEA012017.1	CSA011382.1	2.21465	1.24746	-1.92633	-1.45743
Sub-Cluster 1	DN20707_c0_g1_i1	Chr13	TEA012219.1	CSA000791.1	1.80669	2.54502	-2.65361	-1.96699
Sub-Cluster 2	DN19503_c0_g1_i3	Chr13	TEA012344.1	CSA021197.1	-3.10658	-2.52112	2.03883	3.37196
Sub-Cluster 2	DN18698_c0_g3_i3	Chr13	TEA012350.1	CSA003155.1	-0.71659	-1.988	1.31628	1.97574
Sub-Cluster 1	DN14256_c0_g1_i1	Chr13	TEA012835.1	CSA002757.1	2.25017	1.77777	-2.81678	-1.27576
Sub-Cluster 2	DN20765_c3_g5_i1	Chr13	TEA013495.1	CSA014897.1	-2.00118	-2.25075	2.05014	2.29478
Sub-Cluster 2	DN19236_c0_g3_i1	Chr13	TEA014183.1	CSA016091.1	-1.63214	-1.21502	1.98308	0.118105
Sub-Cluster 2	DN21601_c0_g2_i1	Chr13	TEA014348.1	CSA025946.1	-0.959025	-1.74901	1.1048	1.60323
Sub-Cluster 2	DN18293_c0_g3_i2	Chr13	TEA015453.1	CSA035066.1	-0.935448	-0.535309	0.549509	0.0711251
Sub-Cluster 1	DN17400_c0_g1_i1	Chr13	TEA015668.1	CSA010664.1	3.2609	2.86951	-4.82254	-2.1253
Sub-Cluster 2	DN19037_c0_g1_i1	Chr13	TEA015680.1	CSA033998.1	-1.82833	-1.88961	1.26532	2.37931
Sub-Cluster 2	DN19566_c0_g1_i1	Chr13	TEA015848.1	CSA031524.1	-1.07783	-0.44132	2.13396	0.469149
Sub-Cluster 2	DN18454_c1_g1_i1	Chr13	TEA016001.1	CSA024549.1	-1.33768	-1.40752	0.22175	2.52345
Sub-Cluster 1	DN20542_c0_g1_i1	Chr13	TEA016437.1	CSA026696.1	1.76688	2.30233	-2.85759	-1.18358
Sub-Cluster 4	DN18561_c0_g1_i1	Chr13	TEA016504.1	CSA022561.1	-0.0893884	5.47301	-1.48771	1.31489
Sub-Cluster 2	DN21757_c0_g1_i2	Chr13	TEA016508.1	CSA023353.1	-1.42626	-1.28876	0.360337	1.75961
Sub-Cluster 1	DN14443_c0_g1_i1	Chr13	TEA016524.1	CSA016834.1	1.91315	2.29833	-2.24616	-1.75636
Sub-Cluster 2	DN21511_c1_g3_i1	Chr13	TEA016540.1	CSA007504.1	0.634133	-2.17575	1.2099	0.33172
Sub-Cluster 1	DN19739_c3_g1_i1	Chr13	TEA016544.1	CSA016835.1	3.2065	3.52293	-5.54378	-1.18565
Sub-Cluster 1	DN19739_c3_g1_i6	Chr13	TEA016544.1	CSA016835.1	4.19982	-2.13962	-3.38801	1.32782
Sub-Cluster 1	DN14147_c1_g2_i1	Chr13	TEA016561.1	CSA020866.1	1.4454	1.55835	-1.16275	-1.80129
Sub-Cluster 2	DN20020_c3_g2_i1	Chr13	TEA016671.1	CSA002933.1	-1.7077	-2.1914	2.25352	1.47557
Sub-Cluster 4	DN15259_c0_g1_i1	Chr13	TEA016865.1	CSA004440.1	0.736502	1.88047	-2.37966	-0.739037
Sub-Cluster 1	DN19285_c0_g2_i9	Chr13	TEA016957.1	CSA014200.1	0.790876	-1.14352	-3.53033	1.40466
Sub-Cluster 4	DN19285_c0_g2_i7	Chr13	TEA016957.1	CSA014200.1	-2.0295	2.77424	-0.493448	-0.251293
Sub-Cluster 1	DN18895_c0_g1_i1	Chr13	TEA017033.1	CSA003818.1	2.18391	2.07479	-2.6441	-1.53461
Sub-Cluster 3	DN19087_c0_g1_i5	Chr13	TEA017441.1	CSA018974.1	-0.780665	-1.81579	4.10257	-1.50611
Sub-Cluster 1	DN20647_c0_g2_i9	Chr13	TEA017944.1	CSA016212.1	2.31045	2.34209	-2.02423	-2.62831
Sub-Cluster 2	DN21968_c0_g3_i2	Chr13	TEA017947.1	CSA016208.1	-0.55241	-2.57545	1.31801	1.80986
Sub-Cluster 3	DN22001_c0_g1_i2	Chr13	TEA018356.1	CSA005347.1	-1.83126	-1.49894	0.828496	1.42305
Sub-Cluster 1	DN20870_c0_g1_i2	Chr13	TEA018489.1	CSA020566.1	1.48324	1.95786	-2.11907	-2.05831
Sub-Cluster 1	DN19285_c0_g2_i4	Chr13	TEA019367.1	CSA014201.1	0.495655	1.18604	-2.06298	-2.34538
Sub-Cluster 2	DN19734_c1_g2_i1	Chr13	TEA020379.1	CSA000475.1	-0.410596	-2.84217	-0.147069	2.25232
Sub-Cluster 1	DN14804_c0_g1_i1	Chr13	TEA020390.1	CSA002965.1	0.69137	1.92189	-1.14688	-1.46638
Sub-Cluster 1	DN19601_c0_g2_i2	Chr13	TEA020877.1	CSA011607.1	0.474042	1.23105	-0.312953	-0.199435
Sub-Cluster 2	DN20340_c0_g1_i1	Chr13	TEA020892.1	CSA030700.1	-1.82162	-2.15783	1.79213	2.43372
Sub-Cluster 2	DN22031_c4_g1_i2	Chr13	TEA020892.1	CSA033500.1	-1.95564	-2.65838	2.68209	2.27057
Sub-Cluster 2	DN22022_c2_g1_i3	Chr13	TEA021294.1	CSA021996.1	-2.73569	-1.79947	1.25354	2.59052
Sub-Cluster 1	DN14338_c0_g1_i1	Chr13	TEA021338.1	CSA002472.1	3.83699	3.56623	-4.46395	-3.53733
Sub-Cluster 2	DN20099_c0_g1_i1	Chr13	TEA021382.1	CSA025969.1	-2.03988	-1.59483	1.31991	2.31479
Sub-Cluster 1	DN12051_c0_g1_i1	Chr13	TEA021977.1	CSA031796.1	2.16554	1.57086	-1.58326	-1.66472
Sub-Cluster 3	DN20150_c0_g1_i1	Chr13	TEA022301.1	CSA003646.1	-1.66247	-1.37297	1.67363	1.36181
Sub-Cluster 2	DN18608_c0_g2_i2	Chr13	TEA022446.1	CSA029165.1	-1.19745	-1.43664	1.69467	0.374093
Sub-Cluster 1	DN21004_c1_g1_i1	Chr13	TEA022989.1	CSA027694.1	3.35542	-1.85111	1.26384	-2.76815
Sub-Cluster 3	DN20656_c1_g1_i1	Chr13	TEA023159.1	CSA006389.1	-1.57045	-1.19018	1.52373	1.2369
Sub-Cluster 1	DN20413_c2_g3_i3	Chr13	TEA023163.1	CSA010177.1	-0.238059	0.416262	-0.301207	-1.52038
Sub-Cluster 1	DN18995_c0_g3_i1	Chr13	TEA023243.1	CSA028450.1	3.75626	2.71725	-2.11123	-3.74758
Sub-Cluster 2	DN21259_c1_g2_i1	Chr13	TEA023301.1	CSA035886.1	-2.24076	-2.23432	2.89473	1.95914
Sub-Cluster 2	DN21259_c1_g2_i10	Chr13	TEA023301.1	CSA035886.1	-2.99645	-3.00453	2.51956	3.80355
Sub-Cluster 2	DN17229_c1_g1_i2	Chr13	TEA023302.1	CSA035022.1	-2.93561	-4.04907	2.965	3.25565
Sub-Cluster 2	DN15638_c0_g1_i2	Chr13	TEA023357.1	CSA021036.1	-3.45887	-0.84063	1.67494	2.62456
Sub-Cluster 2	DN21170_c0_g1_i4	Chr13	TEA023527.1	CSA002938.1	-0.502694	-0.295391	2.20886	1.56319
Sub-Cluster 2	DN16924_c0_g1_i1	Chr13	TEA023704.1	CSA004702.1	-1.83285	-2.41411	1.66281	3.65819
Sub-Cluster 1	DN14765_c0_g1_i1	Chr13	TEA024186.1	CSA012932.1	1.51837	1.40434	-1.9674	-1.37596
Sub-Cluster 3	DN20211_c2_g1_i1	Chr13	TEA025016.1	CSA013035.1	-1.673	-2.06984	1.80319	1.04582
Sub-Cluster 2	DN20616_c0_g3_i1	Chr13	TEA025183.1	CSA036172.1	-0.950491	-1.1653	2.20671	0.116364
Sub-Cluster 2	DN17179_c0_g2_i2	Chr13	TEA025695.1	CSA004854.1	-1.73773	-0.938638	0.369963	2.57552
Sub-Cluster 1	DN21443_c2_g2_i1	Chr13	TEA025788.1	CSA029750.1	2.4272	1.48133	-2.23785	-0.933341
Sub-Cluster 1	DN18661_c3_g1_i4	Chr13	TEA025923.1	CSA022019.1	-4.68197	1.07425	-4.68197	2.1405
Sub-Cluster 1	DN12256_c0_g1_i1	Chr13	TEA026130.1	CSA021917.1	1.53404	2.24635	-1.57601	-1.69198
Sub-Cluster 1	DN20808_c0_g2_i3	Chr13	TEA026644.1	CSA022008.1	1.80799	1.19365	-0.277898	-2.57769
Sub-Cluster 1	DN19832_c2_g2_i1	Chr13	TEA026899.1	CSA011815.1	2.46364	1.32016	-2.05863	-2.00749
Sub-Cluster 1	DN14652_c0_g1_i1	Chr13	TEA026910.1	CSA011814.1	1.28559	1.77994	-2.40371	-1.7733
Sub-Cluster 1	DN17017_c0_g1_i1	Chr13	TEA027851.1	CSA006880.1	2.31362	2.21701	-2.87888	-1.77967
Sub-Cluster 1	DN15279_c1_g2_i2	Chr13	TEA027863.1	CSA003266.1	1.39803	0.543014	-1.82564	0.433093
Sub-Cluster 1	DN15279_c1_g2_i1	Chr13	TEA027863.1	CSA003266.1	2.68887	-3.00684	-0.56855	0.88652
Sub-Cluster 1	DN20428_c0_g1_i1	Chr13	TEA028149.1	CSA017914.1	1.70864	2.8485	-1.838	-2.14834
Sub-Cluster 2	DN21145_c0_g2_i1	Chr13	TEA028169.1	CSA005284.1	-3.57417	-2.67574	3.70697	3.2427
Sub-Cluster 2	DN17016_c0_g1_i3	Chr13	TEA028454.1	CSA023176.1	-1.32451	-1.51416	0.791089	2.04758
Sub-Cluster 2	DN21077_c0_g2_i1	Chr13	TEA028794.1	CSA023467.1	-1.72505	-3.3196	0.970233	2.37834
Sub-Cluster 1	DN20971_c3_g2_i3	Chr13	TEA028811.1	CSA036810.1	1.24527	2.01749	-1.16963	-2.53819
Sub-Cluster 2	DN20925_c0_g1_i3	Chr13	TEA029329.1	CSA003091.1	-1.3354	-1.3354	-0.528048	0.84092
Sub-Cluster 1	DN19138_c0_g1_i3	Chr13	TEA029419.1	CSA005282.1	2.38674	1.02821	-1.91272	-2.06712
Sub-Cluster 2	DN20997_c0_g1_i1	Chr13	TEA029549.1	CSA031375.1	-2.47731	-2.04401	2.61985	2.21604
Sub-Cluster 2	DN17807_c1_g5_i1	Chr13	TEA029560.1	CSA018112.1	-1.5559	-1.06686	1.20242	2.13673
Sub-Cluster 1	DN20024_c2_g2_i4	Chr13	TEA029642.1	CSA016336.1	0.946853	1.34961	-0.0944883	-0.264413
Sub-Cluster 1	DN12157_c0_g1_i1	Chr13	TEA029672.1	CSA011020.1	1.64164	2.16061	-2.30002	-1.72093
Sub-Cluster 1	DN21370_c2_g1_i4	Chr13	TEA030192.1	CSA013873.1	1.37227	3.27829	-0.780094	-0.917962
Sub-Cluster 1	DN21370_c2_g1_i2	Chr13	TEA030192.1	CSA013873.1	1.73443	-0.63373	0.388638	-1.48934
Sub-Cluster 1	DN20072_c0_g4_i2	Chr13	TEA030284.1	CSA035688.1	2.40771	2.07731	-2.53985	-1.92616
Sub-Cluster 2	DN20286_c0_g1_i2	Chr13	TEA030300.1	CSA033602.1	-2.16494	-1.37103	1.23716	2.12094
Sub-Cluster 2	DN15660_c1_g1_i3	Chr13	TEA030392.1	CSA030875.1	-1.74189	-0.815892	-1.47886	1.07368
Sub-Cluster 3	DN15660_c1_g1_i2	Chr13	TEA030392.1	CSA030875.1	-1.38344	-1.60295	0.872897	1.52085
Sub-Cluster 1	DN17692_c0_g1_i1	Chr13	TEA030436.1	CSA018288.1	2.47727	2.35228	-3.38371	-2.36071
Sub-Cluster 1	DN17692_c0_g1_i3	Chr13	TEA030436.1	CSA018288.1	1.61692	1.657	-2.84906	-1.343
Sub-Cluster 2	DN14395_c1_g1_i1	Chr13	TEA030705.1	CSA018498.1	-1.6042	-1.3927	1.11797	1.45165
Sub-Cluster 2	DN20488_c0_g1_i1	Chr13	TEA030812.1	CSA031137.1	-1.78127	-1.41157	0.886952	2.34352
Sub-Cluster 3	DN20320_c0_g2_i3	Chr13	TEA031263.1	CSA011088.1	-1.75141	-1.94872	2.08812	1.02619
Sub-Cluster 1	DN14485_c1_g1_i1	Chr13	TEA031296.1	CSA034849.1	1.92544	1.51419	-2.12179	-1.35275
Sub-Cluster 1	DN18078_c0_g1_i1	Chr13	TEA031668.1	CSA011916.1	2.0659	2.47666	-3.82254	0.805401
Sub-Cluster 3	DN14648_c0_g1_i2	Chr13	TEA032007.1	CSA026887.1	-1.74738	-1.41896	1.89431	1.39824
Sub-Cluster 1	DN20694_c1_g2_i1	Chr13	TEA032259.1	CSA029688.1	1.54881	1.75562	-1.15963	-1.72202
Sub-Cluster 1	DN11341_c0_g1_i1	Chr13	TEA032259.1	CSA029687.1	1.80479	2.48657	-2.64236	-2.57081
Sub-Cluster 1	DN17316_c0_g2_i2	Chr13	TEA032545.1	CSA022874.1	1.27985	1.64325	-1.49331	-1.42978
Sub-Cluster 1	DN17316_c0_g2_i1	Chr13	TEA032545.1	CSA022874.1	2.11691	0.790018	-2.45532	-1.50018
Sub-Cluster 2	DN19184_c0_g1_i1	Chr13	TEA032582.1	CSA006586.1	-1.35028	-1.56358	1.42448	0.838514
Sub-Cluster 1	DN11880_c0_g1_i1	Chr13	TEA033099.1	CSA032382.1	2.65516	0.992761	-0.973091	-2.39094
Sub-Cluster 2	DN21024_c1_g2_i1	Chr13	TEA033156.1	CSA008085.1	-1.81799	-1.48201	1.09594	2.20406
Sub-Cluster 2	DN22040_c0_g1_i3	Chr13	TEA033340.1	CSA012962.1	-2.76883	-3.16136	3.73556	2.6872
Sub-Cluster 1	DN19839_c1_g1_i3	Chr13	TEA034028.1	CSA005865.1	1.78422	2.15725	-1.40473	-2.44655
Sub-Cluster 2	DN21460_c0_g1_i1	Chr14	TEA000317.1	CSA022286.1	-4.28654	-4.29324	2.93915	4.88542
Sub-Cluster 3	DN18898_c0_g2_i1	Chr14	TEA000389.1	CSA031991.1	-1.96532	-1.37625	1.30259	1.0682
Sub-Cluster 1	DN21149_c0_g1_i3	Chr14	TEA000598.1	CSA013701.1	1.34289	0.304561	-2.32537	-2.15947
Sub-Cluster 2	DN19163_c1_g1_i2	Chr14	TEA000990.1	CSA008318.1	-1.79509	-1.74236	1.57076	1.96669
Sub-Cluster 2	DN21977_c0_g3_i5	Chr14	TEA001076.1	CSA013625.1	-0.571037	-1.2581	3.16951	0.986789
Sub-Cluster 2	DN21391_c0_g3_i4	Chr14	TEA001085.1	CSA014234.1	-0.805079	-2.08343	1.59389	0.00893205
Sub-Cluster 2	DN21391_c0_g3_i8	Chr14	TEA001085.1	CSA014234.1	-2.37361	-2.17197	2.90978	1.61941
Sub-Cluster 2	DN17790_c0_g1_i1	Chr14	TEA001447.1	CSA028153.1	-2.28018	-1.40365	2.39785	1.63519
Sub-Cluster 2	DN19449_c2_g1_i1	Chr14	TEA001452.1	CSA017280.1	-2.61778	-2.22821	2.08709	2.0893
Sub-Cluster 2	DN13537_c0_g1_i1	Chr14	TEA001466.1	CSA007784.1	-0.780916	-1.02884	2.68409	0.189864
Sub-Cluster 2	DN18527_c0_g1_i2	Chr14	TEA001472.1	CSA005465.1	-3.20199	-3.46977	3.65303	3.67985
Sub-Cluster 2	DN19360_c5_g1_i1	Chr14	TEA001484.1	CSA015399.1	-2.1768	-2.86294	3.02119	3.29926
Sub-Cluster 2	DN21167_c0_g3_i1	Chr14	TEA001486.1	CSA005460.1	-0.450599	-1.77149	1.93688	2.29524
Sub-Cluster 3	DN21460_c0_g4_i1	Chr14	TEA001912.1	CSA007470.1	-1.49306	-2.0758	1.52626	1.0723
Sub-Cluster 2	DN21460_c0_g3_i2	Chr14	TEA001912.1	CSA022286.1	-3.41962	-3.76287	2.71451	3.5114
Sub-Cluster 2	DN14454_c0_g1_i1	Chr14	TEA001923.1	CSA034256.1	-0.435666	-0.375187	-1.54379	2.78449
Sub-Cluster 1	DN15573_c0_g2_i1	Chr14	TEA002051.1	CSA012917.1	1.8484	1.21093	-1.88909	-1.06086
Sub-Cluster 3	DN18430_c0_g1_i1	Chr14	TEA002219.1	CSA017761.1	-1.78229	-2.15964	2.18965	1.75229
Sub-Cluster 2	DN21690_c1_g1_i1	Chr14	TEA002448.1	CSA027020.1	-1.48997	-1.48997	0.689541	0.275565
Sub-Cluster 2	DN21690_c1_g1_i4	Chr14	TEA002448.1	CSA027020.1	-0.208181	-0.833501	2.22201	0.488427
Sub-Cluster 2	DN19449_c2_g2_i1	Chr14	TEA002616.1	CSA032438.1	-1.75166	-1.22914	1.97611	1.4498
Sub-Cluster 2	DN17467_c0_g2_i1	Chr14	TEA003419.1	CSA014724.1	-2.11173	-2.22502	1.00788	3.32887
Sub-Cluster 1	DN13288_c0_g2_i1	Chr14	TEA003943.1	CSA012231.1	1.63697	1.38995	-2.23964	-1.58542
Sub-Cluster 1	DN19724_c0_g1_i1	Chr14	TEA003998.1	CSA013945.1	1.51328	1.64512	-2.43504	-0.465331
Sub-Cluster 2	DN12219_c0_g1_i1	Chr14	TEA004618.1	CSA020140.1	-0.212187	-1.36213	1.72291	-0.148595
Sub-Cluster 3	DN21911_c0_g1_i1	Chr14	TEA004815.1	CSA021690.1	-2.03589	-1.41818	1.73553	0.534425
Sub-Cluster 2	DN17055_c0_g1_i1	Chr14	TEA004965.1	CSA036023.1	-2.04391	-1.03169	0.40416	2.8684
Sub-Cluster 2	DN17055_c0_g1_i2	Chr14	TEA004965.1	CSA036023.1	-3.17637	0.482416	-0.792317	3.48627
Sub-Cluster 3	DN18093_c0_g1_i1	Chr14	TEA004969.1	CSA022077.1	-0.709746	-0.965388	1.03032	0.0551563
Sub-Cluster 2	DN21646_c0_g1_i3	Chr14	TEA005276.1	CSA015504.1	-1.99869	-1.99869	0.168021	1.82811
Sub-Cluster 1	DN14679_c0_g1_i1	Chr14	TEA005320.1	CSA025496.1	1.60716	1.86676	-0.585607	-2.3634
Sub-Cluster 2	DN20265_c0_g1_i1	Chr14	TEA005739.1	CSA035588.1	-2.61269	-1.04709	-0.217624	3.8774
Sub-Cluster 4	DN21800_c2_g2_i6	Chr14	TEA006283.1	CSA019756.1	5.07072	5.56127	-5.96952	-3.96639
Sub-Cluster 1	DN13571_c0_g1_i1	Chr14	TEA007431.1	CSA008598.1	0.956412	1.68099	-1.48948	-1.14792
Sub-Cluster 1	DN21052_c2_g3_i2	Chr14	TEA007546.1	CSA020236.1	1.85633	-1.57359	-1.21101	0.92827
Sub-Cluster 1	DN21319_c0_g2_i1	Chr14	TEA007647.1	CSA002132.1	0.928328	0.456248	-2.17572	0.791147
Sub-Cluster 1	DN21152_c0_g1_i1	Chr14	TEA007679.1	CSA033503.1	0.683893	1.25218	-1.85216	-0.806112
Sub-Cluster 2	DN19403_c1_g1_i2	Chr14	TEA007919.1	CSA017551.1	-0.416058	-1.36926	1.59283	0.192491
Sub-Cluster 2	DN21975_c0_g3_i1	Chr14	TEA007920.1	CSA019153.1	-2.97619	-3.65634	1.00777	4.84985
Sub-Cluster 3	DN19360_c1_g2_i1	Chr14	TEA008161.1	CSA001506.1	-0.596401	-1.5069	0.33566	-0.602184
Sub-Cluster 2	DN20815_c2_g3_i1	Chr14	TEA008175.1	CSA028650.1	-1.37237	-1.88694	2.05868	1.39014
Sub-Cluster 2	DN22032_c2_g2_i2	Chr14	TEA008599.1	CSA027118.1	0.128246	-1.5667	1.68391	-0.245451
Sub-Cluster 2	DN20782_c0_g1_i2	Chr14	TEA008776.1	CSA003182.1	-0.974813	-1.41331	0.215649	1.82755
Sub-Cluster 1	DN14518_c0_g1_i1	Chr14	TEA009071.1	CSA011982.1	1.61983	2.14748	-1.77272	-1.18613
Sub-Cluster 1	DN14518_c0_g1_i2	Chr14	TEA009071.1	CSA011982.1	1.5033	1.89076	-1.1918	-2.24838
Sub-Cluster 1	DN11625_c0_g1_i1	Chr14	TEA009312.1	CSA002227.1	1.86279	-0.060363	-0.219465	-1.58296
Sub-Cluster 1	DN15719_c0_g1_i1	Chr14	TEA009759.1	CSA035761.1	2.93133	1.75959	-3.03312	-1.99856
Sub-Cluster 2	DN20656_c0_g2_i2	Chr14	TEA010065.1	CSA009347.1	-1.75966	-1.21411	2.49857	-0.287449
Sub-Cluster 1	DN16250_c0_g2_i1	Chr14	TEA010078.1	CSA009348.1	2.8782	2.48388	-2.83018	-2.17583
Sub-Cluster 1	DN20743_c1_g1_i2	Chr14	TEA010296.1	CSA035144.1	1.57789	1.11854	-1.31856	-2.41949
Sub-Cluster 2	DN20743_c1_g1_i4	Chr14	TEA010296.1	CSA035144.1	-0.855832	0.0969416	0.983002	2.46013
Sub-Cluster 2	DN21349_c1_g1_i1	Chr14	TEA010380.1	CSA003843.1	-3.07609	-3.84527	2.86364	3.4324
Sub-Cluster 1	DN17063_c0_g1_i1	Chr14	TEA010789.1	CSA008748.1	1.04596	1.84513	-2.2529	0.437904
Sub-Cluster 2	DN20741_c1_g1_i1	Chr14	TEA010800.1	CSA008746.1	-2.16186	-2.11677	1.29653	2.5377
Sub-Cluster 2	DN20741_c1_g1_i12	Chr14	TEA010800.1	CSA008746.1	-2.54259	-2.54259	-0.142056	5.22724
Sub-Cluster 3	DN20741_c1_g1_i3	Chr14	TEA010800.1	CSA008746.1	-1.43247	-1.81098	1.96301	-1.81098
Sub-Cluster 1	DN16271_c1_g1_i1	Chr14	TEA010971.1	CSA012134.1	1.93086	1.68677	-2.06279	-0.984792
Sub-Cluster 1	DN18164_c3_g2_i1	Chr14	TEA011867.1	CSA010621.1	1.18026	1.83043	-2.55154	-0.700685
Sub-Cluster 2	DN21761_c1_g1_i1	Chr14	TEA011881.1	CSA010618.1	-1.99708	-2.09877	1.97203	2.53317
Sub-Cluster 3	DN21719_c0_g2_i2	Chr14	TEA012182.1	CSA020725.1	-0.0635297	-0.276969	1.36552	-1.68822
Sub-Cluster 1	DN20303_c3_g5_i1	Chr14	TEA012320.1	CSA030015.1	1.7167	1.06661	-0.126803	-2.6565
Sub-Cluster 2	DN19641_c1_g1_i1	Chr14	TEA012764.1	CSA028184.1	-1.28262	-2.47389	2.33328	1.52147
Sub-Cluster 2	DN18390_c0_g1_i1	Chr14	TEA013696.1	CSA022418.1	-1.60479	-1.71141	2.06068	2.00595
Sub-Cluster 2	DN16983_c0_g1_i1	Chr14	TEA013699.1	CSA008811.1	-0.553175	-1.93057	1.53609	0.463472
Sub-Cluster 2	DN16309_c0_g1_i1	Chr14	TEA013703.1	CSA023885.1	-2.08069	-1.94318	1.96268	2.75458
Sub-Cluster 1	DN21688_c1_g2_i1	Chr14	TEA013705.1	CSA017467.1	1.32696	0.978677	-1.43356	1.70923
Sub-Cluster 2	DN20457_c1_g5_i1	Chr14	TEA013706.1	CSA022420.1	-1.101	-1.72072	1.1846	1.63712
Sub-Cluster 1	DN19520_c0_g1_i2	Chr14	TEA014015.1	CSA029237.1	2.15702	1.76514	-3.32064	-2.09825
Sub-Cluster 2	DN20288_c0_g1_i3	Chr14	TEA014045.1	CSA003246.1	-2.11555	-1.77286	1.35052	2.36932
Sub-Cluster 1	DN20300_c0_g3_i7	Chr14	TEA014328.1	CSA024831.1	0.731125	0.158921	-0.6304	0.0882599
Sub-Cluster 4	DN15339_c0_g1_i1	Chr14	TEA014968.1	CSA019497.1	3.28824	3.70156	-3.87647	-2.84085
Sub-Cluster 3	DN21516_c0_g2_i7	Chr14	TEA015108.1	CSA010836.1	-1.17264	-1.17264	-0.102247	-0.0155926
Sub-Cluster 2	DN18814_c0_g2_i2	Chr14	TEA015485.1	CSA027779.1	-1.5567	-2.47669	1.76339	2.67648
Sub-Cluster 2	DN18914_c0_g1_i10	Chr14	TEA015486.1	CSA034351.1	-2.38096	-2.38857	2.40399	2.10006
Sub-Cluster 2	DN21573_c0_g1_i1	Chr14	TEA015521.1	CSA025830.1	-0.402095	-0.280837	1.29579	1.75517
Sub-Cluster 2	DN21983_c1_g2_i4	Chr14	TEA015832.1	CSA021512.1	-1.21833	-2.26253	0.524529	3.09947
Sub-Cluster 1	DN17944_c1_g4_i2	Chr14	TEA016139.1	CSA028493.1	2.80979	3.38435	-1.81593	-4.0431
Sub-Cluster 1	DN11692_c0_g1_i2	Chr14	TEA016787.1	CSA013705.1	2.79139	3.04859	-3.20512	-2.09748
Sub-Cluster 1	DN19136_c2_g1_i2	Chr14	TEA017224.1	CSA007724.1	1.30483	1.52732	-1.50252	-2.27137
Sub-Cluster 1	DN15455_c0_g1_i2	Chr14	TEA017697.1	CSA022533.1	1.47221	0.666677	-0.335879	-1.803
Sub-Cluster 3	DN22035_c2_g2_i2	Chr14	TEA017714.1	CSA016630.1	-2.18696	-0.954301	1.4605	2.0457
Sub-Cluster 3	DN20094_c1_g1_i2	Chr14	TEA017895.1	CSA018033.1	-1.93157	-1.18644	2.13451	1.31635
Sub-Cluster 1	DN21157_c0_g2_i4	Chr14	TEA017901.1	CSA009759.1	2.48703	1.75221	-2.50951	-2.44542
Sub-Cluster 1	DN21862_c1_g1_i6	Chr14	TEA018012.1	CSA001758.1	1.29924	1.36463	-0.75597	-3.04956
Sub-Cluster 2	DN20182_c0_g2_i4	Chr14	TEA018127.1	CSA005620.1	-2.03297	-1.63087	0.997617	1.45797
Sub-Cluster 2	DN21027_c1_g1_i1	Chr14	TEA018147.1	CSA025165.1	-2.76673	-1.39936	1.53192	3.2002
Sub-Cluster 2	DN16698_c0_g1_i1	Chr14	TEA018294.1	CSA020365.1	-2.44783	-2.44783	2.08635	2.26531
Sub-Cluster 3	DN16484_c2_g1_i3	Chr14	TEA018435.1	CSA020721.1	-1.88815	-1.74131	1.90534	0.935673
Sub-Cluster 2	DN19170_c0_g1_i5	Chr14	TEA018712.1	CSA022162.1	-2.73104	-0.0462355	1.0613	1.71598
Sub-Cluster 2	DN19170_c0_g1_i6	Chr14	TEA018712.1	CSA022162.1	-1.06173	-1.7423	0.590009	2.56432
Sub-Cluster 3	DN19632_c0_g1_i1	Chr14	TEA018809.1	CSA008104.1	-1.29118	-1.29118	0.125662	-0.0462907
Sub-Cluster 1	DN19632_c0_g1_i7	Chr14	TEA018809.1	CSA008104.1	1.81896	0.932024	-2.73132	-1.92397
Sub-Cluster 2	DN21835_c1_g1_i1	Chr14	TEA020344.1	CSA020996.1	-3.21594	-3.36597	1.67633	4.49885
Sub-Cluster 2	DN19594_c0_g1_i2	Chr14	TEA020344.1	CSA020996.1	-2.05557	-2.91022	2.11922	2.84657
Sub-Cluster 2	DN19465_c2_g1_i7	Chr14	TEA020897.1	CSA023638.1	0.0696799	-2.05585	0.223803	1.41962
Sub-Cluster 2	DN20428_c1_g2_i4	Chr14	TEA020988.1	CSA028299.1	-1.64613	-1.83516	4.56726	-0.0824104
Sub-Cluster 2	DN20428_c1_g2_i2	Chr14	TEA020988.1	CSA028299.1	-0.744679	-1.28084	3.33758	-0.311556
Sub-Cluster 3	DN20428_c1_g2_i5	Chr14	TEA020988.1	CSA028299.1	-1.50266	-1.50266	4.35382	1.0433
Sub-Cluster 1	DN16358_c1_g1_i5	Chr14	TEA022063.1	CSA011938.1	1.59847	1.73042	-1.88935	-0.85291
Sub-Cluster 3	DN17771_c0_g1_i2	Chr14	TEA022067.1	CSA031038.1	-1.13399	-1.14164	0.696086	0.473693
Sub-Cluster 1	DN15151_c0_g1_i3	Chr14	TEA022074.1	CSA021632.1	1.19458	2.56362	-1.12697	0.312805
Sub-Cluster 1	DN15151_c0_g1_i1	Chr14	TEA022074.1	CSA021632.1	3.43942	-1.66348	0.41125	-4.64533
Sub-Cluster 1	DN20850_c0_g1_i8	Chr14	TEA022186.1	CSA018915.1	1.05444	1.40259	-1.9886	-0.718579
Sub-Cluster 1	DN20850_c0_g1_i1	Chr14	TEA022186.1	CSA027879.1	0.609873	3.09885	-1.86013	-0.231629
Sub-Cluster 2	DN21299_c0_g4_i7	Chr14	TEA022485.1	CSA009793.1	-3.39049	-1.78642	0.762502	3.21536
Sub-Cluster 1	DN21475_c2_g2_i1	Chr14	TEA022486.1	CSA015713.1	0.950237	2.43394	-2.37774	-1.26693
Sub-Cluster 2	DN20090_c3_g1_i2	Chr14	TEA022825.1	CSA003252.1	-0.942385	-1.72585	1.36546	1.30277
Sub-Cluster 1	DN18762_c1_g3_i1	Chr14	TEA023165.1	CSA024940.1	1.32596	2.31675	-1.51718	-0.470193
Sub-Cluster 3	DN21812_c1_g2_i4	Chr14	TEA023447.1	CSA033438.1	-1.59123	-1.70774	1.04464	1.5522
Sub-Cluster 1	DN16211_c1_g1_i2	Chr14	TEA023629.1	CSA008244.1	2.40988	1.69487	-2.45406	-1.27137
Sub-Cluster 4	DN16211_c1_g1_i1	Chr14	TEA023629.1	CSA008244.1	-1.74963	2.64886	-0.742435	-1.1361
Sub-Cluster 2	DN21935_c1_g5_i6	Chr14	TEA023633.1	CSA012230.1	-2.06954	-1.68553	1.64734	2.14185
Sub-Cluster 1	DN21295_c2_g4_i1	Chr14	TEA023651.1	CSA006240.1	1.90733	3.27783	-2.66374	-0.915282
Sub-Cluster 2	DN18271_c0_g1_i1	Chr14	TEA024070.1	CSA028919.1	-1.46933	-0.994585	1.97276	0.544155
Sub-Cluster 1	DN19247_c0_g1_i1	Chr14	TEA024075.1	CSA028917.1	2.05609	1.89383	-1.16551	-2.78442
Sub-Cluster 2	DN20153_c1_g3_i3	Chr14	TEA024142.1	CSA002124.1	-0.409009	-0.112027	1.13978	2.09833
Sub-Cluster 1	DN20153_c1_g3_i4	Chr14	TEA024142.1	CSA002124.1	1.5082	2.18122	-1.62728	-2.46724
Sub-Cluster 2	DN21983_c1_g2_i5	Chr14	TEA024231.1	CSA021512.1	-1.07914	-3.59263	0.65226	3.20413
Sub-Cluster 1	DN19135_c0_g1_i1	Chr14	TEA024276.1	CSA036561.1	2.24591	2.1653	-3.83442	-0.995578
Sub-Cluster 1	DN16101_c0_g1_i1	Chr14	TEA024296.1	CSA018453.1	3.00145	0.105913	-1.62186	-1.44222
Sub-Cluster 1	DN19529_c0_g1_i2	Chr14	TEA024305.1	CSA023432.1	0.95228	1.70356	-1.38615	-1.26969
Sub-Cluster 2	DN18964_c0_g1_i1	Chr14	TEA024318.1	CSA001352.1	-1.36802	-1.64327	0.882702	2.12859
Sub-Cluster 2	DN14236_c0_g1_i1	Chr14	TEA024675.1	CSA035609.1	-1.76406	-1.85915	2.23679	1.94386
Sub-Cluster 2	DN21390_c0_g1_i1	Chr14	TEA024743.1	CSA021635.1	-3.2805	-3.2805	2.75622	3.22967
Sub-Cluster 1	DN21390_c0_g1_i4	Chr14	TEA024743.1	CSA021635.1	0.808939	1.05188	1.03787	-2.89869
Sub-Cluster 1	DN18082_c1_g2_i2	Chr14	TEA024746.1	CSA018254.1	1.85396	2.34982	-0.154071	0.21491
Sub-Cluster 1	DN18082_c1_g2_i1	Chr14	TEA024746.1	CSA018254.1	0.163033	2.42607	-1.41703	0.711941
Sub-Cluster 2	DN17770_c0_g1_i3	Chr14	TEA025639.1	CSA001162.1	-2.12123	-3.6672	3.00212	2.4793
Sub-Cluster 1	DN11296_c0_g1_i1	Chr14	TEA025653.1	CSA017652.1	2.2905	1.80638	-3.22736	-0.405555
Sub-Cluster 1	DN21498_c0_g2_i3	Chr14	TEA025751.1	CSA026654.1	0.680471	1.5362	-1.937	-0.279678
Sub-Cluster 2	DN21888_c0_g1_i5	Chr14	TEA026457.1	CSA017024.1	-1.36043	-1.58447	1.43417	1.24579
Sub-Cluster 2	DN21646_c0_g1_i4	Chr14	TEA026507.1	CSA029050.1	-1.51925	-1.94149	2.92047	3.22161
Sub-Cluster 2	DN19739_c2_g1_i2	Chr14	TEA026988.1	CSA017207.1	-1.12484	-1.10556	-0.322111	2.55253
Sub-Cluster 2	DN14763_c1_g1_i1	Chr14	TEA027022.1	CSA003522.1	-0.993035	-1.94164	1.79389	0.461632
Sub-Cluster 2	DN20245_c0_g2_i2	Chr14	TEA027058.1	CSA008877.1	-2.74807	-1.66401	2.49795	1.91413
Sub-Cluster 1	DN20013_c1_g1_i4	Chr14	TEA027222.1	CSA010136.1	2.1018	1.97235	-2.44964	-1.49417
Sub-Cluster 2	DN19432_c0_g1_i1	Chr14	TEA027301.1	CSA030580.1	-1.38696	-2.36575	0.91126	2.90527
Sub-Cluster 1	DN16075_c0_g1_i1	Chr14	TEA027321.1	CSA035094.1	1.02801	3.6239	-3.28185	-0.899377
Sub-Cluster 1	DN13435_c0_g2_i2	Chr14	TEA027658.1	CSA007367.1	1.86842	2.36658	-2.21236	-1.97532
Sub-Cluster 2	DN21680_c1_g2_i2	Chr14	TEA027790.1	CSA030713.1	-1.27873	-1.08318	1.90721	2.29837
Sub-Cluster 4	DN15251_c0_g1_i1	Chr14	TEA028345.1	CSA028023.1	0.323696	0.308949	-1.77235	-0.510188
Sub-Cluster 1	DN12084_c0_g1_i1	Chr14	TEA028347.1	CSA022808.1	1.76182	1.63735	-2.24351	-0.734494
Sub-Cluster 2	DN20832_c0_g3_i1	Chr14	TEA028789.1	CSA029041.1	-1.8973	-2.37124	0.651627	2.93874
Sub-Cluster 1	DN21256_c0_g1_i1	Chr14	TEA029709.1	CSA001061.1	1.76393	2.3473	-1.61438	-1.49751
Sub-Cluster 1	DN21703_c2_g1_i1	Chr14	TEA029860.1	CSA010476.1	0.73001	1.59734	-0.370415	-1.95694
Sub-Cluster 1	DN21703_c2_g1_i4	Chr14	TEA029860.1	CSA010476.1	3.00765	2.95371	-3.50387	-4.12054
Sub-Cluster 2	DN17065_c0_g1_i1	Chr14	TEA030322.1	CSA001448.1	-2.00081	-0.567258	2.66378	2.31981
Sub-Cluster 2	DN17065_c0_g3_i1	Chr14	TEA030322.1	CSA001448.1	-5.55462	-1.36796	3.03661	3.88596
Sub-Cluster 2	DN20424_c1_g2_i3	Chr14	TEA031132.1	CSA003989.1	-1.17161	-1.26656	1.6199	1.06709
Sub-Cluster 2	DN21983_c1_g2_i7	Chr14	TEA031247.1	CSA021512.1	-2.95091	-2.95091	0.71585	5.8632
Sub-Cluster 2	DN21983_c1_g2_i1	Chr14	TEA031247.1	CSA021512.1	-3.17114	-3.17114	1.33411	2.77489
Sub-Cluster 1	DN19585_c0_g4_i1	Chr14	TEA031275.1	CSA000839.1	1.39898	1.2304	-2.33763	-2.09884
Sub-Cluster 1	DN14500_c0_g1_i2	Chr14	TEA032310.1	CSA036855.1	0.858384	2.22533	-0.809525	-2.27419
Sub-Cluster 2	DN21042_c1_g1_i1	Chr14	TEA032314.1	CSA029631.1	-0.0919552	-3.61929	0.579317	1.09136
Sub-Cluster 3	DN22046_c2_g2_i1	Chr14	TEA032322.1	CSA035993.1	-1.91384	-1.23998	1.77976	1.37406
Sub-Cluster 2	DN20828_c3_g1_i2	Chr14	TEA032336.1	CSA029053.1	-1.30962	-2.26561	1.53042	2.04481
Sub-Cluster 2	DN21822_c1_g4_i1	Chr14	TEA032412.1	CSA008627.1	-2.44032	-2.79647	2.83522	2.80345
Sub-Cluster 1	DN22015_c1_g1_i1	Chr14	TEA033264.1	CSA004117.1	2.80834	-0.86978	-0.60478	-1.33378
Sub-Cluster 4	DN21909_c0_g1_i4	Chr14	TEA033290.1	CSA002101.1	0.194918	0.838219	-2.83406	1.16027
Sub-Cluster 1	DN19801_c3_g1_i1	Chr14	TEA033351.1	CSA011506.1	1.03141	1.47868	-1.83083	0.114919
Sub-Cluster 2	DN17165_c0_g1_i1	Chr14	TEA033362.1	CSA003846.1	-0.946989	-1.76588	1.6303	1.08257
Sub-Cluster 1	DN19316_c1_g1_i1	Chr14	TEA033569.1	CSA000547.1	-0.095475	1.48647	-1.93419	0.543201
Sub-Cluster 2	DN19316_c1_g1_i2	Chr14	TEA033569.1	CSA000547.1	-1.23191	-1.0522	-0.416166	2.70028
Sub-Cluster 1	DN12093_c0_g2_i1	Chr14	TEA033844.1	CSA011883.1	-1.471	-1.471	-0.64725	1.82912
Sub-Cluster 2	DN20893_c0_g1_i3	Chr14	TEA033850.1	CSA010838.1	-2.82989	-0.0859018	0.896202	2.01959
Sub-Cluster 2	DN20893_c0_g2_i2	Chr14	TEA033850.1	CSA010838.1	-1.54409	-1.83799	1.58604	1.79603
Sub-Cluster 1	DN12071_c1_g1_i1	Chr14	TEA033863.1	CSA011884.1	2.88203	2.24752	-3.70317	-0.37899
Sub-Cluster 1	DN19643_c0_g2_i1	Chr15	TEA000107.1	CSA022573.1	2.3913	2.11692	-2.13314	-1.83263
Sub-Cluster 3	DN19768_c0_g9_i12	Chr15	TEA000758.1	CSA022399.1	-0.323337	-0.495804	0.983613	2.66391
Sub-Cluster 1	DN20754_c1_g1_i1	Chr15	TEA000817.1	CSA032695.1	3.3843	3.08407	-4.33925	-3.65045
Sub-Cluster 2	DN19914_c0_g1_i10	Chr15	TEA000837.1	CSA011578.1	-0.784741	-1.94824	2.90974	-1.94824
Sub-Cluster 2	DN19914_c0_g1_i3	Chr15	TEA000837.1	CSA011578.1	-1.90777	-0.791312	1.66651	1.1277
Sub-Cluster 2	DN21579_c2_g1_i3	Chr15	TEA001836.1	CSA021713.1	-1.4186	-1.24425	0.666509	1.99634
Sub-Cluster 1	DN11676_c0_g1_i1	Chr15	TEA001877.1	CSA024653.1	0.488375	1.51029	-1.66232	-0.336345
Sub-Cluster 4	DN19827_c0_g1_i2	Chr15	TEA002199.1	CSA030811.1	2.21839	3.06907	-0.443012	-0.843974
Sub-Cluster 4	DN19827_c0_g1_i1	Chr15	TEA002199.1	CSA030811.1	0.84962	0.647239	-2.2314	-0.885535
Sub-Cluster 2	DN21350_c0_g3_i3	Chr15	TEA002205.1	CSA012421.1	-2.31114	-2.94408	1.01348	2.62467
Sub-Cluster 2	DN21729_c0_g1_i3	Chr15	TEA002556.1	CSA017358.1	-0.99349	-1.46608	0.821902	1.4798
Sub-Cluster 2	DN20479_c0_g3_i1	Chr15	TEA002615.1	CSA030623.1	-1.73813	-1.98883	1.66886	1.73491
Sub-Cluster 2	DN18468_c3_g4_i2	Chr15	TEA003052.1	CSA018883.1	-1.45334	-1.08835	-0.555224	0.77528
Sub-Cluster 1	DN17480_c0_g1_i2	Chr15	TEA003076.1	CSA029767.1	1.17259	1.22001	-2.06596	-0.560855
Sub-Cluster 1	DN16758_c0_g2_i1	Chr15	TEA003078.1	CSA027619.1	2.06196	1.9131	-2.44054	-1.40401
Sub-Cluster 1	DN19345_c7_g1_i1	Chr15	TEA004762.1	CSA008630.1	0.951949	1.61517	-1.00088	-1.56624
Sub-Cluster 2	DN19840_c1_g1_i1	Chr15	TEA004783.1	CSA029700.1	-2.2327	-2.54839	1.38047	1.94369
Sub-Cluster 2	DN15938_c0_g1_i1	Chr15	TEA004832.1	CSA030104.1	-1.46475	-0.965177	0.899663	0.153004
Sub-Cluster 2	DN16511_c0_g1_i1	Chr15	TEA005125.1	CSA031316.1	-1.62312	-3.0375	1.24716	2.12125
Sub-Cluster 2	DN15758_c2_g1_i2	Chr15	TEA005291.1	CSA020961.1	-2.93949	-3.90341	2.85681	4.52179
Sub-Cluster 1	DN18945_c0_g2_i3	Chr15	TEA006400.1	CSA009157.1	2.64273	2.87325	-1.18983	-1.90413
Sub-Cluster 1	DN18945_c0_g2_i6	Chr15	TEA006400.1	CSA009157.1	-0.562362	-0.76069	-0.44546	-0.990696
Sub-Cluster 3	DN18077_c0_g2_i3	Chr15	TEA006452.1	CSA011078.1	-1.7887	-1.7887	1.05729	1.39875
Sub-Cluster 2	DN21571_c1_g1_i2	Chr15	TEA006668.1	CSA003221.1	-1.92608	-3.15111	2.01813	3.71833
Sub-Cluster 1	DN19131_c0_g1_i3	Chr15	TEA006847.1	CSA023049.1	2.61274	3.14058	-3.14237	-1.74464
Sub-Cluster 3	DN21634_c0_g1_i1	Chr15	TEA006851.1	CSA010324.1	-2.65352	0.0477285	0.998001	1.60779
Sub-Cluster 1	DN21282_c0_g2_i6	Chr15	TEA007194.1	CSA007182.1	1.21024	1.72346	-1.25933	-1.67437
Sub-Cluster 1	DN21407_c3_g2_i5	Chr15	TEA007870.1	CSA011827.1	1.97987	1.48553	0.21918	-3.26882
Sub-Cluster 2	DN20377_c3_g1_i1	Chr15	TEA007963.1	CSA011532.1	-1.37538	-2.43888	1.91585	1.44767
Sub-Cluster 2	DN14899_c0_g2_i1	Chr15	TEA007967.1	CSA011533.1	-0.938022	-1.61609	-0.0900251	2.04953
Sub-Cluster 2	DN21497_c1_g4_i5	Chr15	TEA008062.1	CSA032983.1	-1.39631	-2.36068	0.567168	1.70173
Sub-Cluster 1	DN15783_c0_g1_i1	Chr15	TEA008451.1	CSA025241.1	-0.512755	0.471978	0.693822	2.24719
Sub-Cluster 1	DN16783_c1_g1_i2	Chr15	TEA008979.1	CSA036376.1	1.44721	1.81733	-2.46505	-1.56422
Sub-Cluster 1	DN15178_c0_g1_i1	Chr15	TEA008980.1	CSA006456.1	1.15334	1.27004	-1.96876	-0.454622
Sub-Cluster 2	DN18833_c0_g1_i1	Chr15	TEA009985.1	CSA006184.1	-0.852837	-1.30792	1.31476	0.845993
Sub-Cluster 1	DN20089_c0_g1_i1	Chr15	TEA010284.1	CSA025801.1	1.41531	0.802838	-2.01614	-1.2978
Sub-Cluster 1	DN16078_c0_g2_i1	Chr15	TEA010968.1	CSA014547.1	1.549	2.27889	-2.05287	-1.7978
Sub-Cluster 2	DN20957_c0_g1_i3	Chr15	TEA011263.1	CSA033491.1	-2.17311	-2.5703	0.859446	0.673059
Sub-Cluster 3	DN20957_c0_g1_i1	Chr15	TEA011263.1	CSA033491.1	0.406075	0.63983	1.78628	-0.477732
Sub-Cluster 2	DN18592_c0_g1_i1	Chr15	TEA011761.1	CSA029901.1	-0.574781	-1.29746	1.65375	1.12068
Sub-Cluster 1	DN15640_c0_g1_i1	Chr15	TEA011772.1	CSA008464.1	2.33873	0.947348	-4.44433	-1.71409
Sub-Cluster 2	DN20163_c0_g1_i1	Chr15	TEA011848.1	CSA021984.1	-1.53155	-1.92648	2.38014	2.34645
Sub-Cluster 2	DN21530_c3_g1_i3	Chr15	TEA011849.1	CSA021986.1	-1.3798	-3.38699	4.08753	4.0957
Sub-Cluster 1	DN21200_c0_g1_i3	Chr15	TEA012591.1	CSA035466.1	1.82891	1.66176	-1.65593	-1.79909
Sub-Cluster 1	DN13193_c0_g1_i1	Chr15	TEA012899.1	CSA013510.1	1.9284	0.77908	-2.72488	-1.31608
Sub-Cluster 2	DN16153_c0_g1_i1	Chr15	TEA013180.1	CSA012675.1	-1.93662	-1.44035	1.76066	3.00637
Sub-Cluster 1	DN15395_c0_g2_i1	Chr15	TEA013193.1	CSA001445.1	2.6039	3.90044	-3.52048	-2.23543
Sub-Cluster 1	DN15452_c0_g1_i1	Chr15	TEA013212.1	CSA031318.1	1.33906	1.42053	-2.10351	-0.79831
Sub-Cluster 2	DN17633_c0_g1_i2	Chr15	TEA013469.1	CSA033541.1	-2.4526	-2.4526	0.156208	4.47624
Sub-Cluster 1	DN21455_c0_g1_i4	Chr15	TEA013475.1	CSA025287.1	1.47005	1.96879	-0.0853323	-2.97091
Sub-Cluster 2	DN13916_c0_g1_i2	Chr15	TEA013481.1	CSA002154.1	-2.7418	-2.30862	2.06185	2.96564
Sub-Cluster 1	DN19204_c0_g1_i1	Chr15	TEA013488.1	CSA025278.1	-1.36052	0.263465	1.34136	-1.64241
Sub-Cluster 2	DN21290_c1_g4_i2	Chr15	TEA013490.1	CSA025272.1	0.176019	-1.54645	-0.658922	0.25678
Sub-Cluster 2	DN18732_c0_g1_i1	Chr15	TEA013494.1	CSA033537.1	-1.39625	-1.33222	0.530615	2.19785
Sub-Cluster 2	DN21542_c0_g3_i1	Chr15	TEA013998.1	CSA003835.1	-1.86272	-1.27776	1.06068	2.0798
Sub-Cluster 1	DN18173_c1_g2_i2	Chr15	TEA014851.1	CSA010017.1	1.25769	-0.173293	-0.684054	-1.55662
Sub-Cluster 1	DN13400_c0_g1_i1	Chr15	TEA014869.1	CSA029581.1	2.04775	2.84938	-2.6712	-1.79769
Sub-Cluster 2	DN19654_c0_g1_i3	Chr15	TEA015232.1	CSA005889.1	-1.77549	-2.00463	2.16356	2.59365
Sub-Cluster 2	DN19654_c0_g1_i2	Chr15	TEA015232.1	CSA005889.1	-3.07188	-0.358895	0.900567	2.5302
Sub-Cluster 1	DN18417_c2_g2_i1	Chr15	TEA015543.1	CSA018290.1	2.12244	1.21921	-1.71	-0.362984
Sub-Cluster 1	DN14174_c0_g1_i2	Chr15	TEA016942.1	CSA012994.1	3.39967	3.07901	-4.8397	-2.19371
Sub-Cluster 1	DN16996_c0_g3_i1	Chr15	TEA016943.1	CSA018718.1	1.08684	2.30055	-0.874044	-2.51335
Sub-Cluster 2	DN20196_c2_g6_i4	Chr15	TEA017695.1	CSA030806.1	-1.59528	-3.29127	1.77524	3.11131
Sub-Cluster 2	DN19881_c0_g1_i2	Chr15	TEA018042.1	CSA033871.1	-1.2876	-1.65247	2.76774	-0.29568
Sub-Cluster 2	DN21176_c1_g5_i4	Chr15	TEA018267.1	CSA033632.1	-3.97948	-3.44381	3.24254	4.01829
Sub-Cluster 2	DN19784_c0_g1_i1	Chr15	TEA018495.1	CSA036300.1	-1.52906	-2.43829	1.10459	2.86275
Sub-Cluster 3	DN21466_c0_g1_i1	Chr15	TEA018884.1	CSA001833.1	1.26993	-0.797977	2.62641	-0.979156
Sub-Cluster 1	DN20104_c1_g2_i2	Chr15	TEA018888.1	CSA002446.1	0.641922	2.10454	-1.25188	-1.49458
Sub-Cluster 1	DN13339_c0_g2_i1	Chr15	TEA020200.1	CSA036013.1	1.77156	1.36402	-1.63234	-1.52045
Sub-Cluster 3	DN21921_c0_g2_i1	Chr15	TEA020641.1	CSA000047.1	-1.9159	-1.96197	2.32605	1.37559
Sub-Cluster 1	DN22019_c4_g2_i1	Chr15	TEA020650.1	CSA004115.1	2.58254	-0.730049	-1.59542	-0.257072
Sub-Cluster 1	DN17915_c0_g2_i1	Chr15	TEA021305.1	CSA017067.1	1.22411	1.57839	-1.01939	-1.78311
Sub-Cluster 2	DN19717_c0_g1_i2	Chr15	TEA021723.1	CSA021858.1	-0.536583	-0.734965	1.22275	3.567
Sub-Cluster 1	DN12206_c0_g1_i1	Chr15	TEA022302.1	CSA023213.1	0.97245	1.59694	-1.36676	-1.20264
Sub-Cluster 4	DN20510_c2_g1_i1	Chr15	TEA022312.1	CSA010010.1	3.82482	3.67006	-0.78126	-2.68044
Sub-Cluster 1	DN20510_c2_g1_i2	Chr15	TEA022312.1	CSA010010.1	0.426386	0.529794	-2.69867	-0.990389
Sub-Cluster 1	DN12325_c0_g1_i2	Chr15	TEA022414.1	CSA036099.1	0.699508	1.28858	-1.77127	-0.21682
Sub-Cluster 2	DN21346_c2_g2_i1	Chr15	TEA022420.1	CSA029830.1	-1.2521	-0.847902	1.31839	-0.0621577
Sub-Cluster 2	DN21591_c0_g1_i2	Chr15	TEA022690.1	CSA015711.1	-2.31253	-2.96844	1.98666	2.75575
Sub-Cluster 1	DN18789_c1_g3_i1	Chr15	TEA023082.1	CSA029151.1	1.73885	1.58237	-1.87821	-0.770318
Sub-Cluster 2	DN19821_c0_g1_i1	Chr15	TEA023507.1	CSA004980.1	-1.44403	2.70924	1.8868	5.39296
Sub-Cluster 1	DN21892_c1_g1_i5	Chr15	TEA023519.1	CSA015145.1	2.38121	2.24999	-0.922745	-2.83747
Sub-Cluster 2	DN14437_c0_g1_i1	Chr15	TEA024021.1	CSA034203.1	-0.861861	-1.61373	0.567387	1.9082
Sub-Cluster 1	DN17662_c0_g1_i2	Chr15	TEA024242.1	CSA032152.1	1.73795	1.44731	-1.41649	-1.70311
Sub-Cluster 1	DN19955_c0_g1_i2	Chr15	TEA024908.1	CSA034535.1	2.07572	1.15816	-1.59078	-2.63628
Sub-Cluster 2	DN17347_c0_g1_i1	Chr15	TEA025372.1	CSA026990.1	-1.67787	-1.91761	1.55021	2.36347
Sub-Cluster 1	DN20333_c0_g1_i5	Chr15	TEA025975.1	CSA001472.1	1.14577	1.2653	-2.2905	-0.120573
Sub-Cluster 1	DN17281_c0_g1_i1	Chr15	TEA026320.1	CSA031677.1	2.18747	1.73876	-2.56095	-2.27923
Sub-Cluster 1	DN10837_c0_g1_i1	Chr15	TEA026643.1	CSA008890.1	2.36475	2.36154	-2.86436	-1.93721
Sub-Cluster 3	DN14641_c0_g1_i3	Chr15	TEA026708.1	CSA021747.1	-0.481761	-0.489294	-1.42287	-1.24654
Sub-Cluster 2	DN20384_c4_g2_i2	Chr15	TEA027528.1	CSA020148.1	-2.25726	-2.27014	2.02568	2.76323
Sub-Cluster 1	DN18308_c1_g2_i1	Chr15	TEA027855.1	CSA024835.1	2.28647	2.106	-2.07481	-2.47535
Sub-Cluster 1	DN18995_c1_g1_i2	Chr15	TEA028168.1	CSA017944.1	1.23302	0.774417	-1.42994	-2.58427
Sub-Cluster 2	DN20480_c5_g1_i1	Chr15	TEA029131.1	CSA005492.1	-0.552338	-0.422802	-0.947667	3.00104
Sub-Cluster 2	DN20441_c0_g1_i2	Chr15	TEA029414.1	CSA016700.1	-1.15591	-2.12349	2.34418	1.00182
Sub-Cluster 3	DN19374_c2_g5_i1	Chr15	TEA029571.1	CSA028813.1	-1.72986	-1.27149	1.33606	1.00535
Sub-Cluster 3	DN18429_c0_g1_i4	Chr15	TEA030663.1	CSA027075.1	-1.47026	-0.98925	1.06499	0.651729
Sub-Cluster 2	DN17375_c0_g1_i1	Chr15	TEA031392.1	CSA008912.1	-1.70788	-2.29284	0.999356	2.60707
Sub-Cluster 2	DN20768_c0_g1_i4	Chr15	TEA031588.1	CSA022796.1	0.0646191	-0.467047	-1.65627	2.0587
Sub-Cluster 1	DN8652_c0_g1_i1	Chr15	TEA031605.1	CSA001850.1	0.979642	1.61655	-1.22443	-1.37177
Sub-Cluster 2	DN13183_c0_g1_i1	Chr15	TEA031723.1	CSA026373.1	-1.28859	-0.876779	0.503966	0.849497
Sub-Cluster 2	DN21091_c0_g2_i1	Chr15	TEA031726.1	CSA004180.1	-1.84948	-2.31032	0.804259	2.08789
Sub-Cluster 2	DN17721_c1_g1_i1	Chr15	TEA032054.1	CSA019799.1	-1.71311	-1.7893	1.72143	0.700347
Sub-Cluster 1	DN19095_c1_g1_i3	Chr15	TEA032381.1	CSA020316.1	3.1579	3.75705	-3.08338	-4.12603
Sub-Cluster 1	DN19095_c1_g1_i1	Chr15	TEA032381.1	CSA024261.1	1.39713	1.70382	-2.71372	-1.76355
Sub-Cluster 1	DN7707_c0_g1_i1	Chr15	TEA032514.1	CSA011378.1	1.95174	1.22496	-1.64077	-1.53594
Sub-Cluster 1	DN7707_c0_g2_i1	Chr15	TEA032514.1	CSA011378.1	4.98863	1.24637	0.967827	-2.40094
Sub-Cluster 1	DN16860_c0_g2_i3	Chr15	TEA032629.1	CSA007481.1	2.19756	1.21506	-0.555299	-1.21522
Sub-Cluster 3	DN18304_c2_g2_i2	Chr15	TEA032635.1	CSA018624.1	-1.27989	-1.44882	1.90501	0.946478
Sub-Cluster 2	DN20763_c1_g1_i2	Chr15	TEA032639.1	CSA018622.1	-1.73694	-1.51625	1.42235	1.81892
Sub-Cluster 2	DN21255_c0_g3_i2	Chr15	TEA032875.1	CSA012337.1	-2.10942	-1.5934	-0.491179	4.194
Sub-Cluster 4	DN21836_c0_g1_i2	Chr15	TEA033394.1	CSA004645.1	-2.0638	-2.0638	-0.926297	2.57195
Sub-Cluster 2	DN16943_c1_g1_i1	Chr15	TEA033396.1	CSA009882.1	-2.24159	-1.13128	0.144857	2.19517
Sub-Cluster 3	DN21948_c1_g2_i1	Chr15	TEA033756.1	CSA024483.1	-0.722355	-0.845738	2.07551	-0.507415
Sub-Cluster 2	DN21908_c0_g3_i4	Chr2	TEA000051.1	CSA035877.1	-4.016	-4.016	4.50748	2.72829
Sub-Cluster 3	DN21762_c0_g3_i1	Chr2	TEA000125.1	CSA013657.1	-1.64081	-1.49732	1.89024	1.68174
Sub-Cluster 1	DN17932_c0_g1_i3	Chr2	TEA000146.1	CSA021044.1	0.474169	1.58777	-1.65582	-0.406115
Sub-Cluster 2	DN19863_c1_g2_i4	Chr2	TEA001075.1	CSA012512.1	-1.33709	-1.10308	1.53614	0.841879
Sub-Cluster 2	DN21290_c1_g1_i1	Chr2	TEA001597.1	CSA030845.1	-1.61073	-1.99312	2.16874	0.519723
Sub-Cluster 1	DN19810_c0_g1_i1	Chr2	TEA001621.1	CSA011368.1	1.86471	2.2878	-2.18143	-2.18143
Sub-Cluster 3	DN20856_c1_g2_i2	Chr2	TEA001623.1	CSA021432.1	2.16939	-1.57799	-0.855527	-1.36387
Sub-Cluster 1	DN20543_c0_g1_i1	Chr2	TEA001815.1	CSA027740.1	2.98599	1.34118	-2.68748	-2.45644
Sub-Cluster 1	DN20543_c0_g1_i3	Chr2	TEA001815.1	CSA027740.1	-2.19867	2.86052	-2.19867	-2.19867
Sub-Cluster 1	DN11703_c0_g1_i1	Chr2	TEA001905.1	CSA017471.1	1.97746	0.411363	-2.22668	-0.918472
Sub-Cluster 1	DN12723_c0_g1_i1	Chr2	TEA001975.1	CSA035453.1	1.35506	2.36582	-1.86452	-1.8558
Sub-Cluster 2	DN19434_c0_g1_i1	Chr2	TEA002040.1	CSA031753.1	-2.65301	-2.03328	2.80669	2.67944
Sub-Cluster 2	DN19618_c0_g1_i2	Chr2	TEA002045.1	CSA029018.1	-1.56523	-1.95517	0.680302	1.10332
Sub-Cluster 3	DN16873_c0_g1_i1	Chr2	TEA002049.1	CSA031758.1	-2.36581	-1.38396	2.30059	1.80512
Sub-Cluster 1	DN21521_c1_g2_i5	Chr2	TEA002093.1	CSA025110.1	1.53182	1.24286	-2.52362	-1.69732
Sub-Cluster 1	DN16516_c0_g1_i1	Chr2	TEA002340.1	CSA029314.1	2.95973	3.12789	-4.4852	-3.38759
Sub-Cluster 3	DN19557_c0_g1_i1	Chr2	TEA002417.1	CSA028692.1	1.4459	-1.81261	-0.29916	1.16479
Sub-Cluster 4	DN16696_c0_g2_i2	Chr2	TEA002567.1	CSA021753.1	-2.11308	3.64395	-0.756932	-0.773939
Sub-Cluster 1	DN19469_c2_g1_i1	Chr2	TEA002576.1	CSA023910.1	0.865418	2.04189	-1.08939	-1.81791
Sub-Cluster 2	DN20274_c0_g1_i5	Chr2	TEA002847.1	CSA010367.1	-1.7934	-1.17306	1.66044	2.18242
Sub-Cluster 1	DN11586_c0_g1_i1	Chr2	TEA002904.1	CSA029064.1	1.26161	0.417406	-0.867375	-1.11185
Sub-Cluster 2	DN19986_c5_g2_i1	Chr2	TEA002976.1	CSA030848.1	-1.2494	-1.45299	0.208334	0.0333467
Sub-Cluster 3	DN21432_c2_g3_i3	Chr2	TEA002980.1	CSA034618.1	-1.48502	-1.60738	1.85784	1.23456
Sub-Cluster 2	DN21837_c0_g2_i4	Chr2	TEA003073.1	CSA024206.1	-0.880548	-1.1854	-0.572425	1.45808
Sub-Cluster 2	DN20281_c0_g1_i2	Chr2	TEA003436.1	CSA032588.1	-1.24047	-0.977438	2.37271	1.3762
Sub-Cluster 3	DN17632_c0_g1_i1	Chr2	TEA003513.1	CSA020656.1	-1.74258	-0.636578	1.9443	0.434851
Sub-Cluster 2	DN21435_c3_g1_i2	Chr2	TEA003633.1	CSA002665.1	-0.747455	-1.80404	2.72266	2.68846
Sub-Cluster 1	DN14661_c0_g1_i1	Chr2	TEA003734.1	CSA013951.1	2.0612	2.0796	-2.08592	-1.98751
Sub-Cluster 1	DN20559_c1_g4_i1	Chr2	TEA003888.1	CSA000321.1	1.87782	2.05913	-3.01454	-1.39082
Sub-Cluster 2	DN20106_c0_g2_i2	Chr2	TEA004107.1	CSA013894.1	-0.862081	-0.990555	1.18251	-0.179165
Sub-Cluster 1	DN21660_c0_g4_i2	Chr2	TEA004537.1	CSA006959.1	1.38863	2.1458	-2.28982	-0.486375
Sub-Cluster 2	DN21538_c1_g3_i3	Chr2	TEA004617.1	CSA030726.1	-1.98882	-1.97633	-1.52143	3.51966
Sub-Cluster 2	DN21538_c1_g3_i4	Chr2	TEA004617.1	CSA030726.1	-2.80552	-1.00144	1.76216	2.0448
Sub-Cluster 2	DN20893_c0_g1_i2	Chr2	TEA004686.1	CSA005991.1	-1.89315	-1.37154	1.27678	3.07131
Sub-Cluster 2	DN19464_c0_g1_i2	Chr2	TEA005039.1	CSA035770.1	-2.10542	-0.770437	1.3336	1.56598
Sub-Cluster 1	DN18251_c1_g2_i1	Chr2	TEA005050.1	CSA015111.1	2.65258	0.117989	-1.46697	-1.36461
Sub-Cluster 1	DN21292_c0_g2_i2	Chr2	TEA005074.1	CSA029274.1	3.58654	4.06905	-3.96828	-3.96828
Sub-Cluster 2	DN18067_c0_g1_i2	Chr2	TEA005639.1	CSA017334.1	-1.97587	-0.950569	2.34538	1.35826
Sub-Cluster 1	DN17772_c0_g1_i1	Chr2	TEA005691.1	CSA021433.1	0.864491	2.75914	-1.20819	-3.79315
Sub-Cluster 2	DN21340_c2_g1_i8	Chr2	TEA006322.1	CSA000771.1	-0.842164	-0.860941	0.209749	1.69967
Sub-Cluster 1	DN18186_c0_g2_i1	Chr2	TEA006385.1	CSA010635.1	1.10624	1.29964	-0.344302	-2.13708
Sub-Cluster 1	DN19544_c1_g2_i1	Chr2	TEA006507.1	CSA033338.1	2.01382	0.963484	-2.3001	-2.04485
Sub-Cluster 3	DN20019_c1_g1_i1	Chr2	TEA006785.1	CSA000574.1	-1.9433	-1.95224	2.08043	0.88301
Sub-Cluster 2	DN19310_c0_g1_i1	Chr2	TEA006786.1	CSA035702.1	-3.738	-4.12969	4.10613	3.8499
Sub-Cluster 2	DN19611_c0_g1_i1	Chr2	TEA006857.1	CSA034192.1	-0.354034	-1.96069	0.0747328	1.98475
Sub-Cluster 1	DN15839_c0_g1_i1	Chr2	TEA006858.1	CSA034196.1	2.45993	0.756121	-1.58859	-1.65468
Sub-Cluster 2	DN17348_c0_g1_i1	Chr2	TEA007220.1	CSA017935.1	-1.56873	-1.56873	-0.899701	1.14056
Sub-Cluster 1	DN19425_c2_g1_i2	Chr2	TEA007676.1	CSA003340.1	1.80886	1.17552	-1.92516	-1.59345
Sub-Cluster 1	DN17351_c0_g1_i1	Chr2	TEA007846.1	CSA030849.1	0.770063	0.921618	-1.1318	-1.84204
Sub-Cluster 2	DN21407_c3_g2_i2	Chr2	TEA007870.1	CSA005135.1	-1.6682	-1.20813	1.1138	0.713019
Sub-Cluster 2	DN19974_c0_g2_i1	Chr2	TEA007885.1	CSA035734.1	-1.87614	-2.71797	1.79991	2.73419
Sub-Cluster 3	DN21082_c0_g1_i1	Chr2	TEA007982.1	CSA004683.1	-1.81555	-1.58267	1.50848	1.88974
Sub-Cluster 3	DN16810_c0_g1_i1	Chr2	TEA008004.1	CSA018322.1	-1.85552	-1.62732	1.81059	1.67225
Sub-Cluster 1	DN16019_c0_g1_i1	Chr2	TEA008006.1	CSA013656.1	2.86011	2.2021	-2.64953	-1.6287
Sub-Cluster 1	DN20958_c0_g4_i1	Chr2	TEA008191.1	CSA006961.1	1.08113	1.53995	-1.92754	0.345609
Sub-Cluster 2	DN13907_c0_g4_i1	Chr2	TEA008204.1	CSA036518.1	-1.36158	-1.67073	0.769843	3.17766
Sub-Cluster 1	DN11316_c0_g1_i1	Chr2	TEA008208.1	CSA032834.1	2.68839	2.29616	-2.04416	-1.2542
Sub-Cluster 1	DN18340_c1_g1_i1	Chr2	TEA008213.1	CSA007961.1	2.54381	2.06832	-3.4997	-1.85099
Sub-Cluster 2	DN19195_c3_g2_i3	Chr2	TEA008216.1	CSA006556.1	-2.90787	-2.07779	2.44371	3.1241
Sub-Cluster 2	DN21692_c0_g1_i11	Chr2	TEA008220.1	CSA011545.1	-2.11122	-2.68041	1.43129	3.01497
Sub-Cluster 2	DN21692_c0_g1_i4	Chr2	TEA008220.1	CSA006556.1	-1.13683	-1.68057	1.12969	2.19897
Sub-Cluster 2	DN21692_c0_g1_i1	Chr2	TEA008220.1	CSA006556.1	-1.48594	-2.87132	1.60831	3.66664
Sub-Cluster 2	DN20101_c1_g1_i2	Chr2	TEA008221.1	CSA022807.1	-2.13048	-3.53647	0.969419	3.17502
Sub-Cluster 1	DN19856_c0_g1_i2	Chr2	TEA008581.1	CSA013781.1	1.86246	2.07892	-2.06666	-0.64388
Sub-Cluster 1	DN19856_c0_g1_i3	Chr2	TEA008581.1	CSA013781.1	1.16226	1.44772	-1.05008	-1.5599
Sub-Cluster 2	DN19362_c0_g1_i3	Chr2	TEA008877.1	CSA030574.1	-4.55029	-1.96134	2.83047	6.55875
Sub-Cluster 3	DN17293_c0_g1_i1	Chr2	TEA009212.1	CSA001470.1	-3.24107	-0.665762	1.70753	0.781293
Sub-Cluster 2	DN21150_c1_g2_i4	Chr2	TEA009705.1	CSA001110.1	-0.893174	-0.512269	1.6227	2.51927
Sub-Cluster 1	DN19502_c2_g3_i1	Chr2	TEA009763.1	CSA009559.1	1.23526	1.42145	-1.1478	-1.5089
Sub-Cluster 2	DN19731_c0_g1_i1	Chr2	TEA009987.1	CSA032446.1	-0.595029	-2.34834	2.18258	0.760795
Sub-Cluster 2	DN19064_c1_g3_i9	Chr2	TEA010116.1	CSA027777.1	-0.024397	-2.13455	0.543064	1.61589
Sub-Cluster 4	DN13792_c0_g1_i1	Chr2	TEA010128.1	CSA008809.1	-1.94509	1.96084	-0.834062	0.818319
Sub-Cluster 2	DN21650_c1_g2_i3	Chr2	TEA011288.1	CSA024947.1	-1.47886	-2.03735	0.879995	1.19252
Sub-Cluster 3	DN21650_c1_g2_i7	Chr2	TEA011288.1	CSA024947.1	-0.169509	0.204466	2.85663	-1.02045
Sub-Cluster 1	DN13862_c0_g1_i1	Chr2	TEA011447.1	CSA009196.1	1.94686	2.98694	-3.35216	-1.58164
Sub-Cluster 2	DN13871_c0_g2_i1	Chr2	TEA011574.1	CSA020596.1	-1.74914	-1.76211	1.17289	1.941
Sub-Cluster 1	DN20869_c0_g3_i2	Chr2	TEA011869.1	CSA014539.1	0.531848	0.220995	-0.837457	-1.53734
Sub-Cluster 4	DN20869_c0_g3_i3	Chr2	TEA011869.1	CSA014539.1	1.65525	1.80664	1.12213	0.199006
Sub-Cluster 1	DN21575_c2_g1_i1	Chr2	TEA011964.1	CSA019451.1	1.42193	1.60612	-0.823851	0.0945782
Sub-Cluster 2	DN20876_c0_g3_i1	Chr2	TEA011969.1	CSA023967.1	-1.40188	-1.36284	0.655922	2.10879
Sub-Cluster 1	DN17740_c0_g1_i1	Chr2	TEA012091.1	CSA018003.1	0.787566	0.677245	0.692666	1.03193
Sub-Cluster 2	DN21883_c0_g1_i6	Chr2	TEA012328.1	CSA025749.1	-1.42846	-1.69386	1.74344	2.16584
Sub-Cluster 1	DN19695_c1_g2_i2	Chr2	TEA012329.1	CSA000407.1	-2.02953	-0.505579	-1.89284	-1.05211
Sub-Cluster 1	DN20685_c1_g1_i2	Chr2	TEA012601.1	CSA007666.1	1.2711	2.62158	-0.677072	-3.21561
Sub-Cluster 2	DN21412_c0_g1_i2	Chr2	TEA012849.1	CSA010409.1	-1.72213	-2.00023	1.67108	2.23388
Sub-Cluster 1	DN14855_c0_g1_i1	Chr2	TEA012860.1	CSA001327.1	2.01285	1.96623	-2.76635	-1.25124
Sub-Cluster 1	DN9036_c0_g1_i1	Chr2	TEA012891.1	CSA027105.1	2.56369	2.58881	-2.36744	-2.86729
Sub-Cluster 2	DN11735_c0_g1_i1	Chr2	TEA013127.1	CSA007577.1	-1.56331	-0.955342	-0.248828	2.47995
Sub-Cluster 2	DN21712_c1_g1_i1	Chr2	TEA013512.1	CSA010201.1	-1.59712	-1.60857	0.767503	3.15417
Sub-Cluster 2	DN21923_c4_g3_i3	Chr2	TEA013523.1	CSA010204.1	-1.93126	-0.665498	-0.0226243	2.51289
Sub-Cluster 2	DN20259_c2_g1_i1	Chr2	TEA013552.1	CSA035478.1	-1.1906	-1.3298	2.48636	0.486623
Sub-Cluster 2	DN19459_c1_g1_i2	Chr2	TEA013926.1	CSA009058.1	-1.22937	-1.87953	1.87028	-0.388845
Sub-Cluster 2	DN19912_c0_g2_i1	Chr2	TEA013933.1	CSA017945.1	-1.20523	-1.76958	0.139353	1.87366
Sub-Cluster 2	DN20089_c1_g1_i5	Chr2	TEA013934.1	CSA025021.1	-1.51067	-1.20864	1.21389	0.68321
Sub-Cluster 1	DN18452_c0_g2_i1	Chr2	TEA014150.1	CSA005570.1	2.05083	1.60312	-2.589	-1.06495
Sub-Cluster 1	DN14797_c0_g1_i3	Chr2	TEA014228.1	CSA028267.1	1.2791	1.49914	-1.59037	-1.18787
Sub-Cluster 3	DN19263_c0_g1_i1	Chr2	TEA014317.1	CSA018208.1	-0.0474067	-1.67716	1.95299	-1.53346
Sub-Cluster 1	DN18665_c2_g4_i1	Chr2	TEA014318.1	CSA007626.1	1.92695	1.7698	-1.31257	-2.05754
Sub-Cluster 1	DN20414_c1_g1_i1	Chr2	TEA014320.1	CSA004612.1	1.25783	3.82841	-2.66309	0.00278801
Sub-Cluster 2	DN15203_c0_g1_i2	Chr2	TEA014408.1	CSA015548.1	-1.28614	-1.30238	2.61967	-0.299661
Sub-Cluster 1	DN10399_c0_g2_i1	Chr2	TEA014427.1	CSA007422.1	1.49835	2.65559	-1.90913	-2.38792
Sub-Cluster 1	DN18711_c0_g1_i6	Chr2	TEA014749.1	CSA034127.1	3.27762	3.46453	-1.79822	-3.07323
Sub-Cluster 2	DN17922_c1_g1_i7	Chr2	TEA014808.1	CSA011598.1	-0.567642	-0.964713	2.25513	1.88487
Sub-Cluster 1	DN20963_c0_g4_i1	Chr2	TEA014809.1	CSA026830.1	1.95715	2.05454	-2.60898	0.0286365
Sub-Cluster 1	DN16758_c0_g1_i1	Chr2	TEA015197.1	CSA027619.1	1.8764	1.34012	-1.90901	-0.904466
Sub-Cluster 1	DN20731_c1_g1_i1	Chr2	TEA015272.1	CSA034687.1	2.35826	2.7519	-2.50518	-2.09411
Sub-Cluster 1	DN20429_c0_g2_i1	Chr2	TEA015494.1	CSA010617.1	2.01079	1.93535	-2.19267	-1.84791
Sub-Cluster 1	DN20429_c0_g2_i2	Chr2	TEA015494.1	CSA010617.1	3.64956	-0.99545	-0.99545	-0.99545
Sub-Cluster 2	DN20024_c2_g2_i6	Chr2	TEA015683.1	CSA019802.1	-2.90713	-2.46655	0.835786	3.02951
Sub-Cluster 2	DN19308_c5_g1_i4	Chr2	TEA016380.1	CSA021679.1	-1.88156	-1.14973	0.872171	2.15912
Sub-Cluster 2	DN16418_c0_g1_i1	Chr2	TEA016384.1	CSA030443.1	-1.19918	-1.8117	0.810531	2.01679
Sub-Cluster 2	DN21832_c4_g1_i3	Chr2	TEA016390.1	CSA005540.1	-1.27419	-1.91721	1.10965	2.16285
Sub-Cluster 1	DN19425_c2_g1_i1	Chr2	TEA016395.1	CSA003340.1	2.45352	2.62652	-2.26237	-3.21693
Sub-Cluster 2	DN19506_c0_g2_i1	Chr2	TEA016402.1	CSA027125.1	-1.77898	-2.22921	0.493436	1.91308
Sub-Cluster 2	DN20852_c0_g2_i1	Chr2	TEA016408.1	CSA005233.1	-1.27236	-1.66949	1.47434	1.46751
Sub-Cluster 1	DN16392_c0_g1_i1	Chr2	TEA016718.1	CSA019937.1	2.08825	3.28374	-3.90121	-3.85327
Sub-Cluster 1	DN21617_c1_g4_i1	Chr2	TEA017102.1	CSA032513.1	1.06515	0.988897	0.061859	-2.1159
Sub-Cluster 1	DN21611_c1_g2_i1	Chr2	TEA017147.1	CSA022450.1	0.339272	1.87843	-1.61062	-0.607083
Sub-Cluster 1	DN21527_c1_g4_i1	Chr2	TEA017263.1	CSA033125.1	2.3358	1.84822	-2.72038	-1.23651
Sub-Cluster 2	DN20499_c5_g2_i2	Chr2	TEA017966.1	CSA019720.1	-0.55471	-1.8824	2.7968	1.85637
Sub-Cluster 2	DN19789_c0_g1_i1	Chr2	TEA018219.1	CSA000010.1	-1.22502	-1.44899	2.16774	0.506272
Sub-Cluster 1	DN20786_c1_g2_i9	Chr2	TEA018223.1	CSA000011.1	3.40986	2.6687	-2.00606	-1.47469
Sub-Cluster 1	DN20786_c1_g2_i11	Chr2	TEA018223.1	CSA000011.1	1.65982	2.94743	-3.51857	-2.19263
Sub-Cluster 1	DN19395_c0_g1_i2	Chr2	TEA018240.1	CSA036449.1	1.3417	3.43309	-3.18914	-1.58565
Sub-Cluster 1	DN19395_c0_g1_i1	Chr2	TEA018240.1	CSA036449.1	2.36099	3.18814	-2.68613	-2.86301
Sub-Cluster 1	DN19395_c0_g1_i5	Chr2	TEA018240.1	CSA036449.1	2.73593	2.26541	-2.05302	-2.94832
Sub-Cluster 1	DN11823_c0_g1_i1	Chr2	TEA018243.1	CSA036903.1	2.14324	2.15064	-2.87419	-1.9609
Sub-Cluster 2	DN19637_c0_g3_i4	Chr2	TEA018247.1	CSA036445.1	-1.55314	-2.17607	1.42087	1.03961
Sub-Cluster 2	DN21080_c1_g1_i4	Chr2	TEA018838.1	CSA033257.1	-0.845593	-1.37029	1.84341	1.25189
Sub-Cluster 1	DN20429_c0_g2_i5	Chr2	TEA018839.1	CSA025613.1	4.00311	3.28064	-2.59513	-3.80926
Sub-Cluster 1	DN20429_c0_g2_i4	Chr2	TEA018839.1	CSA025613.1	1.7595	0.95227	-0.514147	-3.2382
Sub-Cluster 1	DN12650_c0_g1_i3	Chr2	TEA018844.1	CSA024203.1	2.5669	2.41807	-1.52633	-3.40211
Sub-Cluster 2	DN20011_c0_g1_i3	Chr2	TEA018859.1	CSA025612.1	-1.39147	-2.04246	0.985582	2.17823
Sub-Cluster 1	DN15413_c1_g1_i1	Chr2	TEA018905.1	CSA032715.1	1.10508	1.56509	-1.42726	-2.01957
Sub-Cluster 2	DN19694_c3_g2_i1	Chr2	TEA018939.1	CSA033468.1	-1.19014	-1.42674	0.360058	0.704577
Sub-Cluster 2	DN21512_c0_g1_i14	Chr2	TEA018998.1	CSA007920.1	-0.650983	-1.7958	0.876098	1.57069
Sub-Cluster 1	DN12318_c0_g1_i1	Chr2	TEA019019.1	CSA014991.1	1.85765	2.39916	-3.11032	-1.20398
Sub-Cluster 2	DN13155_c0_g1_i1	Chr2	TEA019198.1	CSA017879.1	-1.30962	-1.68388	0.846448	2.14705
Sub-Cluster 2	DN21578_c1_g2_i3	Chr2	TEA019248.1	CSA009272.1	-1.40819	-1.8012	2.81529	0.187827
Sub-Cluster 2	DN18066_c0_g1_i1	Chr2	TEA019262.1	CSA030934.1	-2.01854	-2.49757	2.72439	2.2804
Sub-Cluster 3	DN21155_c0_g1_i3	Chr2	TEA019267.1	CSA010005.1	-2.50919	-1.72678	1.75009	2.01124
Sub-Cluster 2	DN21578_c1_g2_i4	Chr2	TEA019271.1	CSA009272.1	-1.7078	-1.90044	1.73647	1.84863
Sub-Cluster 2	DN20084_c0_g2_i3	Chr2	TEA019301.1	CSA006669.1	-0.846568	-2.59155	0.771993	1.81648
Sub-Cluster 2	DN18933_c1_g1_i3	Chr2	TEA019302.1	CSA001833.1	-1.33693	-1.96889	1.95781	2.54015
Sub-Cluster 3	DN18277_c0_g1_i2	Chr2	TEA019312.1	CSA013179.1	-1.57598	-2.03426	1.63272	1.14861
Sub-Cluster 1	DN21284_c0_g1_i1	Chr2	TEA019397.1	CSA017670.1	0.884365	0.899199	-0.907769	-0.45697
Sub-Cluster 2	DN18182_c0_g1_i1	Chr2	TEA019404.1	CSA032496.1	-1.72031	-2.30714	1.31725	1.88102
Sub-Cluster 1	DN11422_c0_g1_i1	Chr2	TEA019637.1	CSA018602.1	1.61468	1.64501	-1.54739	-1.67007
Sub-Cluster 1	DN17433_c0_g1_i1	Chr2	TEA019727.1	CSA029668.1	1.84787	2.36592	-2.76924	-1.78033
Sub-Cluster 1	DN11365_c0_g1_i1	Chr2	TEA019947.1	CSA024622.1	0.337147	1.99916	-1.43995	0.572331
Sub-Cluster 2	DN16834_c0_g1_i1	Chr2	TEA020129.1	CSA016166.1	-1.88959	-2.11199	2.29646	2.34836
Sub-Cluster 2	DN21030_c0_g2_i4	Chr2	TEA020246.1	CSA002487.1	-1.29397	-0.308873	-0.983953	2.31751
Sub-Cluster 2	DN13178_c0_g1_i3	Chr2	TEA020353.1	CSA023524.1	-1.09933	-2.15611	0.511192	1.38029
Sub-Cluster 1	DN19467_c0_g1_i4	Chr2	TEA020537.1	CSA010519.1	3.47553	3.75039	-3.50587	-3.21898
Sub-Cluster 1	DN19467_c0_g1_i3	Chr2	TEA020538.1	CSA010519.1	4.19183	3.88087	-4.0306	-4.21963
Sub-Cluster 2	DN19619_c0_g2_i2	Chr2	TEA020624.1	CSA014902.1	-1.548	-1.89994	1.21282	2.29831
Sub-Cluster 1	DN16345_c0_g2_i1	Chr2	TEA020628.1	CSA010468.1	1.92029	0.832351	-2.58969	-0.316968
Sub-Cluster 2	DN11917_c0_g1_i1	Chr2	TEA020629.1	CSA027607.1	-0.523759	-1.84328	1.74543	0.621605
Sub-Cluster 2	DN20177_c1_g4_i1	Chr2	TEA020921.1	CSA031633.1	-1.45227	-1.83641	1.24817	1.10908
Sub-Cluster 3	DN15708_c0_g1_i2	Chr2	TEA021299.1	CSA011970.1	-1.68792	-1.19548	0.784871	1.10966
Sub-Cluster 1	DN17915_c0_g1_i2	Chr2	TEA021305.1	CSA017067.1	2.36415	2.14242	-1.95504	-1.60538
Sub-Cluster 3	DN16997_c0_g2_i1	Chr2	TEA021588.1	CSA022071.1	-1.47268	-1.53811	1.37867	1.59075
Sub-Cluster 2	DN19458_c2_g1_i1	Chr2	TEA021593.1	CSA033262.1	-1.94076	-3.36251	2.96706	3.06388
Sub-Cluster 1	DN20210_c2_g2_i1	Chr2	TEA022152.1	CSA035603.1	2.6166	-0.731708	-1.83877	1.70873
Sub-Cluster 1	DN13687_c1_g1_i1	Chr2	TEA022156.1	CSA002031.1	2.35728	2.33865	-2.35888	-2.15579
Sub-Cluster 1	DN16183_c0_g1_i2	Chr2	TEA022396.1	CSA015560.1	1.24122	1.43707	-1.53385	-1.14444
Sub-Cluster 4	DN20397_c0_g1_i1	Chr2	TEA022781.1	CSA036232.1	0.999958	1.93968	-3.3286	-0.644098
Sub-Cluster 2	DN21564_c1_g1_i2	Chr2	TEA022788.1	CSA020929.1	-2.8805	-2.84559	2.51728	3.07085
Sub-Cluster 2	DN21564_c1_g1_i3	Chr2	TEA022788.1	CSA020929.1	-1.55984	-2.25584	4.65885	3.6685
Sub-Cluster 1	DN17309_c0_g1_i1	Chr2	TEA022891.1	CSA024647.1	0.78877	1.0671	-1.61069	-0.245177
Sub-Cluster 2	DN19254_c0_g1_i4	Chr2	TEA022893.1	CSA027550.1	-0.991471	-0.991471	-0.251623	0.654691
Sub-Cluster 3	DN19254_c0_g1_i1	Chr2	TEA022893.1	CSA027550.1	-2.52577	-2.36905	4.27693	-0.301691
Sub-Cluster 3	DN19254_c0_g1_i3	Chr2	TEA022893.1	CSA027550.1	-1.98358	-1.99576	2.5278	-0.977535
Sub-Cluster 1	DN18985_c0_g1_i3	Chr2	TEA022895.1	CSA027548.1	1.84173	2.66244	-0.613093	-3.89108
Sub-Cluster 2	DN21214_c5_g2_i1	Chr2	TEA022896.1	CSA029158.1	-1.23263	-1.80948	1.44432	1.5978
Sub-Cluster 2	DN19994_c0_g1_i1	Chr2	TEA022917.1	CSA004197.1	-1.68182	-2.02673	0.904526	2.00581
Sub-Cluster 2	DN19350_c0_g2_i1	Chr2	TEA022946.1	CSA034184.1	-3.48773	-3.48773	1.25643	5.62744
Sub-Cluster 2	DN18565_c0_g1_i1	Chr2	TEA023169.1	CSA017008.1	-1.84696	-0.0729593	-1.84696	3.76687
Sub-Cluster 2	DN18308_c1_g3_i1	Chr2	TEA023178.1	CSA013191.1	-1.09419	-1.61703	0.913261	1.79796
Sub-Cluster 2	DN18759_c2_g1_i2	Chr2	TEA023263.1	CSA035290.1	-1.85212	-2.05261	2.3375	1.77102
Sub-Cluster 2	DN21847_c2_g4_i1	Chr2	TEA023264.1	CSA009571.1	-1.10602	-2.22779	1.57311	1.10638
Sub-Cluster 3	DN12738_c1_g1_i6	Chr2	TEA023276.1	CSA011800.1	-2.77494	-1.28437	3.61497	0.829128
Sub-Cluster 2	DN19852_c2_g2_i1	Chr2	TEA023372.1	CSA012510.1	-0.46034	-2.93068	1.16433	1.98746
Sub-Cluster 1	DN11714_c0_g1_i1	Chr2	TEA023597.1	CSA033113.1	1.77263	2.84366	-2.73754	-1.23292
Sub-Cluster 2	DN21892_c1_g1_i3	Chr2	TEA024287.1	CSA022715.1	-1.71877	0.562183	-1.50465	6.09879
Sub-Cluster 1	DN13727_c0_g1_i1	Chr2	TEA024664.1	CSA026793.1	2.26204	0.982319	-2.29398	-0.940749
Sub-Cluster 2	DN18147_c0_g1_i2	Chr2	TEA024973.1	CSA026013.1	-0.328833	-0.333321	0.118327	2.60996
Sub-Cluster 2	DN17448_c0_g1_i1	Chr2	TEA025054.1	CSA009147.1	-1.26924	-1.81359	1.01302	2.06981
Sub-Cluster 2	DN22027_c1_g1_i4	Chr2	TEA025135.1	CSA031611.1	-1.06344	-2.18114	1.6828	2.25049
Sub-Cluster 2	DN21007_c0_g1_i5	Chr2	TEA025136.1	CSA031611.1	-1.68547	-2.23801	1.42664	1.97922
Sub-Cluster 2	DN15701_c0_g1_i1	Chr2	TEA025186.1	CSA016480.1	-1.95745	-2.36142	2.08536	1.99105
Sub-Cluster 1	DN19045_c1_g2_i1	Chr2	TEA025239.1	CSA011881.1	1.16542	1.5851	-1.58334	-1.16718
Sub-Cluster 1	DN16162_c0_g2_i1	Chr2	TEA025288.1	CSA030020.1	1.64545	2.26957	-2.34836	-1.83083
Sub-Cluster 3	DN20119_c0_g1_i8	Chr2	TEA025289.1	CSA013224.1	-1.80134	1.14352	0.70455	-1.31591
Sub-Cluster 3	DN20119_c0_g1_i20	Chr2	TEA025289.1	CSA013224.1	0.436778	0.230113	2.07231	0.158596
Sub-Cluster 1	DN14940_c0_g1_i1	Chr2	TEA025296.1	CSA013225.1	1.88552	1.86734	-2.21161	-2.69704
Sub-Cluster 2	DN10538_c0_g1_i1	Chr2	TEA025485.1	CSA006761.1	-1.14299	-1.14299	2.50202	1.22997
Sub-Cluster 2	DN21824_c3_g1_i3	Chr2	TEA025511.1	CSA007632.1	-1.30077	-0.631314	1.38906	-0.875467
Sub-Cluster 2	DN18782_c0_g1_i5	Chr2	TEA025682.1	CSA023652.1	-0.221859	-1.89773	1.28388	0.835712
Sub-Cluster 2	DN21268_c0_g1_i1	Chr2	TEA025738.1	CSA000187.1	-2.57733	-2.96478	2.64904	1.88842
Sub-Cluster 3	DN17755_c2_g6_i2	Chr2	TEA025738.1	CSA000187.1	-1.42209	-1.54634	2.786	0.550923
Sub-Cluster 3	DN20179_c0_g1_i1	Chr2	TEA025821.1	CSA005134.1	-0.700085	-1.10647	0.417394	-0.3585
Sub-Cluster 2	DN21305_c1_g3_i1	Chr2	TEA026000.1	CSA004044.1	-0.548334	-1.45348	1.39574	0.197011
Sub-Cluster 1	DN8747_c0_g1_i1	Chr2	TEA026009.1	CSA009626.1	2.0014	1.89527	-2.45357	-0.836316
Sub-Cluster 2	DN21717_c1_g1_i4	Chr2	TEA026098.1	CSA019786.1	-1.87902	-2.14584	2.57276	1.62779
Sub-Cluster 2	DN18681_c0_g1_i2	Chr2	TEA026204.1	CSA014508.1	-1.84344	-2.31151	1.96162	2.92399
Sub-Cluster 1	DN15577_c0_g1_i1	Chr2	TEA026533.1	CSA020025.1	1.50415	1.41889	-2.20992	-0.176182
Sub-Cluster 2	DN21409_c0_g1_i2	Chr2	TEA026668.1	CSA001564.1	-1.57415	-1.58386	1.36403	1.67429
Sub-Cluster 3	DN21889_c1_g2_i5	Chr2	TEA027113.1	CSA008508.1	-1.79929	-1.58231	1.62539	1.75621
Sub-Cluster 2	DN21267_c0_g3_i1	Chr2	TEA027487.1	CSA035988.1	-2.95988	-3.18379	2.1277	4.01597
Sub-Cluster 2	DN19909_c1_g1_i1	Chr2	TEA027542.1	CSA012900.1	-2.19559	-1.66375	2.24782	2.26488
Sub-Cluster 3	DN8632_c0_g1_i1	Chr2	TEA027545.1	CSA012897.1	-2.33127	-2.33127	1.26328	2.0514
Sub-Cluster 3	DN17559_c0_g2_i1	Chr2	TEA027576.1	CSA012305.1	-2.27409	-1.12633	0.175021	1.46579
Sub-Cluster 1	DN14935_c0_g1_i1	Chr2	TEA027636.1	CSA019637.1	2.15976	0.713563	-2.03341	-1.17696
Sub-Cluster 2	DN21787_c1_g1_i3	Chr2	TEA027687.1	CSA009927.1	-1.65667	-1.67071	-0.294103	3.05461
Sub-Cluster 1	DN16608_c0_g1_i2	Chr2	TEA027693.1	CSA005074.1	2.64786	1.60003	-2.12386	-0.832209
Sub-Cluster 1	DN20820_c0_g3_i1	Chr2	TEA028077.1	CSA017438.1	1.92805	1.80363	-2.36348	-1.76648
Sub-Cluster 2	DN20823_c1_g1_i1	Chr2	TEA028199.1	CSA006408.1	-1.79857	-1.79857	3.79359	-0.714506
Sub-Cluster 2	DN19572_c1_g1_i2	Chr2	TEA028301.1	CSA009027.1	-0.743755	-0.742542	1.59025	2.15303
Sub-Cluster 1	DN19296_c0_g2_i1	Chr2	TEA028383.1	CSA000176.1	1.64263	1.65436	-1.94328	-1.4338
Sub-Cluster 1	DN15639_c0_g1_i1	Chr2	TEA028613.1	CSA002928.1	1.43435	2.09948	-2.26495	-1.51319
Sub-Cluster 3	DN20371_c1_g1_i4	Chr2	TEA028769.1	CSA018726.1	-0.279786	-1.60608	-0.107441	-0.473053
Sub-Cluster 3	DN18021_c0_g2_i1	Chr2	TEA028833.1	CSA013647.1	-1.61844	-1.5169	1.62632	1.09924
Sub-Cluster 2	DN21967_c0_g2_i1	Chr2	TEA028871.1	CSA020877.1	-2.25691	-1.72941	1.7553	2.06879
Sub-Cluster 2	DN20365_c0_g1_i2	Chr2	TEA028897.1	CSA000395.1	-2.81983	-2.94191	2.32008	4.14737
Sub-Cluster 2	DN16399_c0_g1_i1	Chr2	TEA028970.1	CSA007429.1	-1.06383	-1.43132	0.052854	2.78292
Sub-Cluster 1	DN17719_c0_g1_i2	Chr2	TEA029228.1	CSA004504.1	1.46117	2.45066	-2.78883	-0.244655
Sub-Cluster 2	DN18545_c1_g2_i1	Chr2	TEA029284.1	CSA021286.1	-0.435157	-1.36234	-0.450967	1.8167
Sub-Cluster 1	DN11123_c0_g1_i1	Chr2	TEA029479.1	CSA034399.1	2.4172	2.11503	-2.5896	-1.13128
Sub-Cluster 4	DN18861_c0_g1_i2	Chr2	TEA029486.1	CSA010323.1	1.02926	0.261535	-3.07481	0.455542
Sub-Cluster 2	DN19444_c1_g2_i1	Chr2	TEA029543.1	CSA003878.1	-1.37824	-1.13945	0.501467	3.23411
Sub-Cluster 1	DN16887_c0_g1_i2	Chr2	TEA029798.1	CSA019909.1	2.48126	1.51928	-2.92396	-1.42146
Sub-Cluster 4	DN19993_c0_g1_i2	Chr2	TEA030190.1	CSA005559.1	-1.87813	2.54747	-0.573617	-0.0957197
Sub-Cluster 1	DN20694_c1_g6_i5	Chr2	TEA030199.1	CSA005549.1	1.27769	2.16837	-0.635583	-1.89823
Sub-Cluster 3	DN21021_c0_g1_i1	Chr2	TEA030203.1	CSA007590.1	-1.62872	-1.31479	1.24756	1.20235
Sub-Cluster 3	DN20627_c0_g1_i9	Chr2	TEA030231.1	CSA009116.1	-1.33699	-1.62275	0.955331	1.80682
Sub-Cluster 3	DN18782_c0_g1_i7	Chr2	TEA030342.1	CSA023657.1	-0.195511	-0.181237	1.83089	-1.54642
Sub-Cluster 1	DN12912_c0_g2_i2	Chr2	TEA030435.1	CSA002108.1	3.35466	0.790403	-3.71571	-3.13467
Sub-Cluster 1	DN12912_c0_g2_i1	Chr2	TEA030435.1	CSA002108.1	2.57562	1.05107	-2.19837	-1.29533
Sub-Cluster 1	DN20820_c0_g2_i3	Chr2	TEA030594.1	CSA007312.1	2.2912	2.14127	-2.54155	-2.47431
Sub-Cluster 1	DN13800_c0_g1_i1	Chr2	TEA030605.1	CSA009614.1	1.78668	2.03668	-2.36685	-1.55833
Sub-Cluster 2	DN21857_c1_g1_i3	Chr2	TEA030642.1	CSA009154.1	-1.62613	-1.51149	-0.103987	2.08263
Sub-Cluster 1	DN21412_c0_g1_i3	Chr2	TEA030890.1	CSA010409.1	0.32335	0.513514	1.03848	-2.8487
Sub-Cluster 1	DN19544_c1_g1_i1	Chr2	TEA030906.1	CSA033338.1	2.12877	1.69484	-1.27529	-1.07276
Sub-Cluster 2	DN21553_c1_g6_i1	Chr2	TEA030967.1	CSA005373.1	-1.71561	-2.13751	1.68549	1.49839
Sub-Cluster 3	DN21270_c0_g2_i5	Chr2	TEA031070.1	CSA013465.1	-2.06818	-2.23324	2.81578	1.16634
Sub-Cluster 1	DN19000_c0_g1_i1	Chr2	TEA031570.1	CSA006775.1	1.15092	1.29549	-0.430248	-2.01616
Sub-Cluster 2	DN21763_c1_g1_i2	Chr2	TEA031630.1	CSA033335.1	-0.562793	-1.25284	1.86264	1.04347
Sub-Cluster 2	DN19295_c0_g2_i2	Chr2	TEA031706.1	CSA026372.1	-1.24688	-1.49769	0.997811	0.749276
Sub-Cluster 2	DN21541_c0_g1_i1	Chr2	TEA031708.1	CSA000855.1	-1.78757	-2.05451	1.74478	2.18637
Sub-Cluster 2	DN20323_c3_g1_i9	Chr2	TEA031785.1	CSA013472.1	-0.839392	-1.75193	0.648757	0.656155
Sub-Cluster 1	DN14828_c1_g1_i1	Chr2	TEA031788.1	CSA013467.1	1.42027	1.76373	-0.292559	0.651658
Sub-Cluster 1	DN14828_c1_g1_i2	Chr2	TEA031788.1	CSA013467.1	2.13029	-1.88727	-0.406726	-3.0855
Sub-Cluster 3	DN17528_c0_g1_i1	Chr2	TEA031799.1	CSA020371.1	-2.32904	-1.93434	1.83037	1.53569
Sub-Cluster 2	DN19919_c2_g1_i1	Chr2	TEA031856.1	CSA027290.1	-1.04268	-1.55138	1.48339	1.11066
Sub-Cluster 1	DN15808_c0_g1_i1	Chr2	TEA032018.1	CSA012749.1	2.11334	1.51243	-1.63165	-0.285287
Sub-Cluster 1	DN20772_c0_g1_i2	Chr2	TEA032033.1	CSA007953.1	1.73089	1.12162	-2.25956	-0.11677
Sub-Cluster 4	DN21912_c3_g1_i2	Chr2	TEA032123.1	CSA006044.1	-1.11852	4.29393	-1.11852	-1.11852
Sub-Cluster 1	DN15806_c0_g2_i2	Chr2	TEA032163.1	CSA025097.1	0.706394	1.76139	-0.97388	-1.49391
Sub-Cluster 3	DN21169_c2_g1_i2	Chr2	TEA032210.1	CSA033619.1	-1.63136	-1.03681	1.87326	-0.900177
Sub-Cluster 2	DN20472_c3_g3_i2	Chr2	TEA032401.1	CSA000229.1	-1.41853	-3.0815	1.33354	2.91207
Sub-Cluster 2	DN21956_c0_g1_i6	Chr2	TEA032405.1	CSA000225.1	-2.42197	-1.81364	2.01075	2.41841
Sub-Cluster 2	DN21956_c0_g1_i1	Chr2	TEA032405.1	CSA000225.1	-1.75211	-3.4481	1.6024	3.43882
Sub-Cluster 1	DN16811_c0_g1_i1	Chr2	TEA032691.1	CSA013155.1	2.23766	1.82548	-1.83912	-2.38581
Sub-Cluster 2	DN21176_c1_g6_i1	Chr2	TEA032693.1	CSA013156.1	-0.296548	-2.30422	1.18223	1.41854
Sub-Cluster 1	DN20366_c0_g1_i3	Chr2	TEA032708.1	CSA010991.1	0.998616	3.16223	-3.29343	-2.93729
Sub-Cluster 1	DN17710_c0_g1_i1	Chr2	TEA032712.1	CSA035429.1	1.87039	1.7929	-2.52468	-0.0318614
Sub-Cluster 2	DN21899_c0_g1_i4	Chr2	TEA032980.1	CSA026486.1	-1.63908	-2.18665	1.83333	1.80133
Sub-Cluster 1	DN17783_c0_g1_i3	Chr2	TEA032998.1	CSA024791.1	1.77467	1.68664	-1.48328	-1.86964
Sub-Cluster 1	DN3519_c0_g1_i1	Chr2	TEA033166.1	CSA020635.1	1.92705	1.84405	-2.15036	-2.16666
Sub-Cluster 2	DN20109_c0_g1_i1	Chr2	TEA033254.1	CSA019531.1	-1.45002	-2.33862	1.67539	1.88506
Sub-Cluster 1	DN14842_c0_g2_i1	Chr2	TEA033259.1	CSA028752.1	1.52309	1.70835	-1.24585	-1.67757
Sub-Cluster 3	DN17073_c0_g1_i1	Chr2	TEA033265.1	CSA028753.1	-0.867971	-0.893442	-0.566383	1.88745
Sub-Cluster 2	DN16214_c0_g1_i1	Chr2	TEA033686.1	CSA016050.1	-1.48398	-1.59011	1.66764	0.654919
Sub-Cluster 2	DN16063_c0_g1_i1	Chr2	#N/A	CSA019322.1	-1.93146	-1.44318	1.24034	2.13429
Sub-Cluster 1	DN16228_c0_g1_i2	Chr3	TEA000131.1	CSA006544.1	3.2842	3.63836	-3.08529	-3.10097
Sub-Cluster 2	DN20233_c1_g1_i2	Chr3	TEA000184.1	CSA030454.1	-4.46111	-4.46111	2.97893	5.0255
Sub-Cluster 2	DN20233_c1_g1_i1	Chr3	TEA000184.1	CSA030454.1	-2.24745	-0.825216	0.332007	5.58573
Sub-Cluster 3	DN18187_c0_g1_i1	Chr3	TEA000190.1	CSA008024.1	-1.42116	-0.968276	0.887288	1.1646
Sub-Cluster 1	DN11970_c0_g1_i1	Chr3	TEA000546.1	CSA021861.1	0.898046	1.27304	-2.29968	0.128593
Sub-Cluster 2	DN16939_c0_g1_i1	Chr3	TEA000555.1	CSA027044.1	-2.73953	-0.805384	1.62976	1.91515
Sub-Cluster 1	DN16728_c0_g2_i1	Chr3	TEA000915.1	CSA002413.1	1.70755	1.84978	-2.96065	-0.298814
Sub-Cluster 2	DN19479_c0_g1_i1	Chr3	TEA000935.1	CSA004246.1	-2.18325	-2.61935	2.65123	3.26521
Sub-Cluster 1	DN15782_c0_g1_i1	Chr3	TEA001108.1	CSA010804.1	0.238889	1.86934	-1.7571	-1.3972
Sub-Cluster 2	DN20718_c0_g1_i2	Chr3	TEA001208.1	CSA024015.1	-1.32644	-1.49014	0.842094	1.97449
Sub-Cluster 1	DN17697_c1_g1_i1	Chr3	TEA001428.1	CSA013614.1	3.27045	1.17879	-2.78005	-2.46971
Sub-Cluster 2	DN20343_c0_g2_i2	Chr3	TEA001474.1	CSA021840.1	-1.02549	-2.50843	0.460271	0.647424
Sub-Cluster 4	DN20343_c0_g2_i1	Chr3	TEA001474.1	CSA021840.1	1.70119	1.8939	0.946722	0.78256
Sub-Cluster 2	DN20670_c0_g1_i1	Chr3	TEA001489.1	CSA021843.1	-1.00851	-1.01907	1.93032	0.127083
Sub-Cluster 2	DN16972_c0_g2_i1	Chr3	TEA001578.1	CSA026963.1	-1.16742	-1.67779	2.66289	0.385791
Sub-Cluster 2	DN21770_c0_g1_i6	Chr3	TEA001581.1	CSA009344.1	-1.47179	-1.1679	2.10215	1.90062
Sub-Cluster 3	DN21770_c0_g1_i1	Chr3	TEA001581.1	CSA010268.1	-1.43318	-1.68276	1.69266	1.42328
Sub-Cluster 4	DN20407_c1_g1_i5	Chr3	TEA001582.1	CSA009342.1	0.657373	-2.39226	1.86098	-1.32875
Sub-Cluster 1	DN20407_c1_g3_i1	Chr3	TEA001583.1	CSA033284.1	0.581146	2.40935	-1.14833	-1.84217
Sub-Cluster 1	DN14000_c0_g1_i1	Chr3	TEA002224.1	CSA017864.1	1.72954	1.07948	-2.35792	-1.53829
Sub-Cluster 1	DN16857_c0_g1_i1	Chr3	TEA002513.1	CSA002332.1	3.09313	2.47664	-3.37611	-2.2785
Sub-Cluster 1	DN20886_c1_g1_i3	Chr3	TEA002520.1	CSA002336.1	2.15139	0.393565	-2.33358	-0.211378
Sub-Cluster 1	DN19338_c0_g1_i2	Chr3	TEA002883.1	CSA005024.1	1.50948	1.75464	-1.61435	-1.64977
Sub-Cluster 2	DN15814_c0_g1_i1	Chr3	TEA002971.1	CSA024311.1	-1.45036	-0.967664	1.28565	0.925947
Sub-Cluster 1	DN17709_c2_g1_i1	Chr3	TEA003113.1	CSA011090.1	1.5693	1.35736	-1.92831	-0.998351
Sub-Cluster 1	DN19329_c0_g1_i1	Chr3	TEA003712.1	CSA035968.1	2.76825	2.74262	-3.14761	-1.38416
Sub-Cluster 2	DN21277_c0_g1_i2	Chr3	TEA003713.1	CSA031712.1	-2.04841	-1.26573	0.531462	2.20592
Sub-Cluster 1	DN11527_c0_g1_i1	Chr3	TEA003929.1	CSA032877.1	1.72303	1.39092	-1.00471	-1.98494
Sub-Cluster 1	DN21093_c0_g2_i2	Chr3	TEA003987.1	CSA001732.1	1.81946	1.67687	-1.79299	-2.28831
Sub-Cluster 1	DN19734_c2_g2_i3	Chr3	TEA004328.1	CSA035245.1	1.88655	1.57597	-2.31626	-0.955638
Sub-Cluster 2	DN21098_c1_g1_i1	Chr3	TEA004541.1	CSA025610.1	2.26219	-2.33815	-1.58714	3.13948
Sub-Cluster 3	DN20912_c5_g1_i1	Chr3	TEA004585.1	CSA005916.1	-1.75668	-1.64218	1.62736	1.7715
Sub-Cluster 1	DN18249_c1_g1_i1	Chr3	TEA004676.1	CSA001000.1	1.39069	1.89191	-2.38525	-0.555176
Sub-Cluster 2	DN19543_c0_g1_i2	Chr3	TEA005418.1	CSA012524.1	-1.84452	-1.15687	0.558082	3.03859
Sub-Cluster 1	DN17443_c0_g1_i1	Chr3	TEA005465.1	CSA012617.1	1.65205	1.13536	-3.38232	0.58959
Sub-Cluster 2	DN20046_c2_g1_i4	Chr3	TEA005981.1	CSA006539.1	-0.316122	-1.97249	1.32705	0.961554
Sub-Cluster 1	DN20241_c2_g1_i2	Chr3	TEA006123.1	CSA030406.1	2.18698	2.15832	-0.627148	-1.87318
Sub-Cluster 2	DN20241_c2_g1_i4	Chr3	TEA006123.1	CSA030406.1	0.305941	-1.74429	1.38301	0.0553333
Sub-Cluster 1	DN16954_c0_g1_i1	Chr3	TEA006124.1	CSA012739.1	0.68914	1.11748	-1.86612	0.0595003
Sub-Cluster 1	DN21901_c0_g1_i3	Chr3	TEA006264.1	CSA011829.1	1.82894	1.04807	-1.67126	-1.20575
Sub-Cluster 2	DN21163_c0_g2_i1	Chr3	TEA006424.1	CSA015694.1	-0.409499	-1.23426	-0.514127	2.15789
Sub-Cluster 4	DN16207_c0_g1_i2	Chr3	TEA006426.1	CSA015695.1	-0.682633	-0.162504	-1.21521	-0.000507406
Sub-Cluster 1	DN18657_c0_g1_i2	Chr3	TEA006430.1	CSA015692.1	2.00672	1.94658	-2.99493	-0.95837
Sub-Cluster 2	DN19908_c2_g1_i2	Chr3	TEA006558.1	CSA008874.1	0.967598	-2.85219	-0.155756	1.11372
Sub-Cluster 2	DN21776_c2_g1_i2	Chr3	TEA006793.1	CSA010483.1	-1.231	-2.62057	0.299724	2.96048
Sub-Cluster 1	DN19231_c1_g1_i1	Chr3	TEA006794.1	CSA025224.1	1.78073	1.51514	-2.13096	-1.53006
Sub-Cluster 1	DN18191_c0_g1_i1	Chr3	TEA006799.1	CSA010463.1	1.82509	1.65707	-1.21577	-1.99722
Sub-Cluster 2	DN21776_c2_g2_i2	Chr3	TEA006804.1	CSA036057.1	-2.36961	-2.03907	0.604238	5.73431
Sub-Cluster 2	DN19194_c2_g2_i1	Chr3	TEA006862.1	CSA021790.1	-1.42198	-1.42198	-0.195468	3.03942
Sub-Cluster 2	DN20142_c2_g1_i1	Chr3	TEA007040.1	CSA021324.1	-1.18086	-1.56607	2.15204	0.584909
Sub-Cluster 2	DN19048_c0_g1_i1	Chr3	TEA007296.1	CSA013578.1	-1.47315	-1.2678	0.723536	2.01742
Sub-Cluster 1	DN15131_c0_g1_i3	Chr3	TEA007432.1	CSA000800.1	1.163	1.50447	-1.02452	-1.64295
Sub-Cluster 2	DN15990_c0_g1_i2	Chr3	TEA007447.1	CSA019861.1	-1.06765	-1.55797	-0.586884	3.86989
Sub-Cluster 2	DN21297_c0_g1_i1	Chr3	TEA007457.1	CSA028726.1	-0.829105	-2.11139	0.194599	2.1533
Sub-Cluster 1	DN15276_c0_g1_i1	Chr3	TEA007586.1	CSA000055.1	2.07618	1.77995	-2.66163	-1.1945
Sub-Cluster 1	DN20528_c1_g2_i3	Chr3	TEA007650.1	CSA016718.1	0.468653	2.54785	-0.978262	-2.03824
Sub-Cluster 3	DN20540_c0_g1_i5	Chr3	TEA008024.1	CSA007052.1	-2.29798	-1.66689	0.90229	-0.0194093
Sub-Cluster 1	DN20540_c0_g1_i2	Chr3	TEA008024.1	CSA007052.1	0.693551	1.05704	-0.531562	1.19886
Sub-Cluster 3	DN19401_c0_g1_i1	Chr3	TEA008473.1	CSA014862.1	-1.51139	-0.631681	0.320491	-0.533191
Sub-Cluster 1	DN15280_c0_g1_i1	Chr3	TEA008531.1	CSA024489.1	1.77774	2.18855	-2.27184	-1.25667
Sub-Cluster 1	DN19698_c1_g1_i3	Chr3	TEA009009.1	CSA013661.1	1.18142	2.68542	-2.40718	-1.34305
Sub-Cluster 2	DN20805_c0_g1_i3	Chr3	TEA009085.1	CSA018671.1	-1.02827	-3.03467	1.70973	2.35321
Sub-Cluster 4	DN20805_c0_g1_i1	Chr3	TEA009085.1	CSA018671.1	-0.556237	1.06824	-4.4833	1.60529
Sub-Cluster 1	DN9017_c0_g2_i1	Chr3	TEA009193.1	CSA019501.1	1.95665	0.842842	-1.31938	-1.48012
Sub-Cluster 3	DN21229_c0_g2_i5	Chr3	TEA009596.1	CSA019962.1	-2.30021	-1.5333	1.46755	1.43122
Sub-Cluster 3	DN21229_c0_g2_i6	Chr3	TEA009596.1	CSA019962.1	1.29888	-0.337116	0.755511	-2.11848
Sub-Cluster 3	DN18015_c0_g1_i1	Chr3	TEA009635.1	CSA007658.1	2.19627	-2.31532	3.72491	-2.31532
Sub-Cluster 2	DN21950_c1_g1_i2	Chr3	TEA009649.1	CSA033921.1	-2.64863	-2.86014	2.26798	2.79686
Sub-Cluster 2	DN19082_c0_g1_i2	Chr3	TEA009654.1	CSA022584.1	-3.29566	-1.81023	2.24163	2.42544
Sub-Cluster 1	DN13573_c0_g1_i1	Chr3	TEA009771.1	CSA009971.1	1.45975	0.579715	0.210383	-1.89395
Sub-Cluster 2	DN18028_c3_g1_i1	Chr3	TEA009784.1	CSA009968.1	-1.61827	-2.04533	0.532158	1.99281
Sub-Cluster 1	DN16849_c0_g1_i1	Chr3	TEA009803.1	CSA009966.1	2.84006	2.39633	-4.41841	-1.3014
Sub-Cluster 1	DN18927_c0_g2_i1	Chr3	TEA010176.1	CSA031117.1	2.85151	3.40238	-2.7862	-2.32677
Sub-Cluster 2	DN20003_c0_g1_i2	Chr3	TEA010382.1	CSA031364.1	-2.86895	-3.93073	2.8575	3.60693
Sub-Cluster 2	DN20127_c1_g2_i2	Chr3	TEA010400.1	CSA035805.1	-1.91442	-1.70939	0.279782	1.9196
Sub-Cluster 2	DN20697_c0_g1_i1	Chr3	TEA010641.1	CSA023839.1	-1.90402	-1.95465	1.39787	2.46079
Sub-Cluster 2	DN20608_c2_g2_i2	Chr3	TEA010656.1	CSA008277.1	-2.6004	-2.38397	1.37383	2.98491
Sub-Cluster 2	DN17973_c0_g1_i1	Chr3	TEA010658.1	CSA030525.1	-1.91734	-1.45624	1.59516	2.32652
Sub-Cluster 1	DN15279_c1_g1_i1	Chr3	TEA011144.1	CSA004796.1	3.67269	2.07103	-3.14276	-2.35139
Sub-Cluster 2	DN20073_c1_g1_i5	Chr3	TEA011644.1	CSA000788.1	-1.4224	-1.24397	0.873432	2.2539
Sub-Cluster 1	DN17407_c0_g1_i1	Chr3	TEA011673.1	CSA002309.1	2.13191	2.0243	-3.11525	-1.60429
Sub-Cluster 2	DN15943_c0_g1_i3	Chr3	TEA011673.1	CSA002315.1	-1.69743	-0.957666	0.882075	2.19507
Sub-Cluster 2	DN21803_c0_g1_i3	Chr3	TEA011856.1	CSA036356.1	-0.751093	-1.41091	1.34808	0.81392
Sub-Cluster 1	DN18438_c0_g1_i1	Chr3	TEA012469.1	CSA024025.1	-0.806332	-0.806332	-0.806332	-0.806332
Sub-Cluster 2	DN21842_c1_g1_i7	Chr3	TEA012615.1	CSA031571.1	-3.00148	-1.78735	1.76829	2.36799
Sub-Cluster 2	DN21842_c1_g1_i11	Chr3	TEA012615.1	CSA031571.1	-1.69101	-3.32582	3.13475	1.88208
Sub-Cluster 2	DN20790_c0_g1_i1	Chr3	TEA012617.1	CSA029368.1	-2.12998	-2.75291	2.59546	3.36041
Sub-Cluster 2	DN19269_c0_g1_i6	Chr3	TEA012782.1	CSA005385.1	-1.48255	-1.48255	1.92752	3.04664
Sub-Cluster 2	DN19269_c0_g1_i1	Chr3	TEA012782.1	CSA005385.1	-1.37816	-0.678716	0.0949078	1.87045
Sub-Cluster 2	DN9316_c0_g1_i1	Chr3	TEA013067.1	CSA033968.1	-1.29109	-1.29851	1.90248	0.210102
Sub-Cluster 3	DN20748_c0_g2_i4	Chr3	TEA013073.1	CSA025183.1	-2.10712	0.512687	1.18697	-3.27704
Sub-Cluster 1	DN18798_c0_g2_i3	Chr3	TEA013076.1	CSA033969.1	-0.181792	3.8443	-0.772357	-2.13413
Sub-Cluster 2	DN20748_c0_g2_i2	Chr3	TEA013078.1	CSA025183.1	0.725427	-1.35173	0.394844	1.21111
Sub-Cluster 2	DN19318_c1_g2_i1	Chr3	TEA013223.1	CSA003864.1	-1.69877	-2.33545	3.12637	2.41671
Sub-Cluster 3	DN21002_c1_g1_i2	Chr3	TEA013333.1	CSA017500.1	-2.01312	-1.5067	2.86274	0.515692
Sub-Cluster 2	DN21002_c1_g1_i1	Chr3	TEA013333.1	CSA017500.1	-2.14972	-2.14972	-2.14972	3.97233
Sub-Cluster 2	DN15598_c0_g1_i1	Chr3	TEA013394.1	CSA016982.1	-0.900923	-1.85576	1.20277	1.55391
Sub-Cluster 1	DN21475_c2_g1_i2	Chr3	TEA013427.1	CSA030015.1	0.982308	0.478135	-1.11396	-2.52593
Sub-Cluster 3	DN13699_c0_g1_i1	Chr3	TEA013462.1	CSA003769.1	0.00806277	0.0474037	-1.80973	2.2505
Sub-Cluster 1	DN12746_c0_g2_i1	Chr3	TEA013544.1	CSA004013.1	2.22596	1.63523	-1.88028	-1.62984
Sub-Cluster 1	DN14067_c0_g1_i1	Chr3	TEA013734.1	CSA022375.1	1.83788	2.12521	-3.28898	-0.674112
Sub-Cluster 2	DN20596_c4_g4_i1	Chr3	TEA013780.1	CSA027186.1	-1.35952	-1.71835	0.895817	2.18205
Sub-Cluster 2	DN21600_c0_g1_i2	Chr3	TEA013899.1	CSA016474.1	0.0155689	-2.05745	-0.231071	0.0689059
Sub-Cluster 1	DN20598_c0_g1_i3	Chr3	TEA014311.1	CSA036360.1	1.2199	1.10252	-2.77109	0.891872
Sub-Cluster 2	DN20389_c1_g1_i3	Chr3	TEA014367.1	CSA034288.1	-0.208327	-2.24312	0.862274	1.58917
Sub-Cluster 4	DN19587_c0_g1_i2	Chr3	TEA014498.1	CSA011686.1	-2.14596	3.81729	-2.14596	0.474629
Sub-Cluster 1	DN16973_c0_g1_i1	Chr3	TEA014556.1	CSA005683.1	1.57849	2.25027	-1.05534	-2.77342
Sub-Cluster 3	DN21369_c2_g1_i5	Chr3	TEA014674.1	CSA004561.1	-1.23547	-1.24582	1.31999	1.21078
Sub-Cluster 2	DN16865_c4_g1_i3	Chr3	TEA014797.1	CSA009632.1	-2.72382	-2.18277	2.57095	2.62121
Sub-Cluster 3	DN19950_c0_g1_i3	Chr3	TEA014946.1	CSA012214.1	-1.44558	-0.212922	3.10409	-1.44558
Sub-Cluster 1	DN20486_c0_g2_i2	Chr3	TEA015118.1	CSA007676.1	2.20399	-0.738875	-1.03796	-1.97154
Sub-Cluster 1	DN20486_c0_g2_i1	Chr3	TEA015118.1	CSA007676.1	3.2383	-1.5951	-1.30822	-0.812688
Sub-Cluster 2	DN20471_c2_g1_i1	Chr3	TEA015546.1	CSA028671.1	-2.12163	-2.12994	1.90406	1.61347
Sub-Cluster 2	DN20248_c1_g1_i8	Chr3	TEA016222.1	CSA030371.1	-0.560282	-2.00042	0.598352	1.96235
Sub-Cluster 1	DN18129_c0_g1_i1	Chr3	TEA016861.1	CSA013027.1	3.55196	3.43235	-3.26897	-3.20058
Sub-Cluster 2	DN19137_c0_g1_i2	Chr3	TEA016878.1	CSA032615.1	-1.15073	-2.85117	2.10256	1.85259
Sub-Cluster 2	DN19137_c0_g1_i1	Chr3	TEA016878.1	CSA032615.1	-1.72748	-1.72748	3.13596	2.46944
Sub-Cluster 1	DN19927_c0_g1_i3	Chr3	TEA016907.1	CSA015890.1	-0.302832	1.22037	-1.91381	0.996268
Sub-Cluster 3	DN20546_c0_g1_i2	Chr3	TEA017032.1	CSA031818.1	0.458627	-1.19747	2.14617	-1.40733
Sub-Cluster 2	DN14322_c0_g1_i1	Chr3	TEA017173.1	CSA015854.1	-1.2661	-1.57319	1.25888	2.08589
Sub-Cluster 1	DN20136_c0_g2_i3	Chr3	TEA017627.1	CSA022255.1	-0.68965	1.6598	-1.92736	2.88815
Sub-Cluster 1	DN11998_c0_g1_i3	Chr3	TEA017668.1	CSA024059.1	0.853518	2.10922	-1.36217	-1.07367
Sub-Cluster 3	DN20901_c3_g1_i4	Chr3	TEA017837.1	CSA034878.1	-1.99724	-1.51196	1.54795	1.96125
Sub-Cluster 1	DN13959_c0_g1_i1	Chr3	TEA017838.1	CSA009314.1	0.959264	1.64852	-1.11829	-1.48949
Sub-Cluster 2	DN17937_c0_g1_i1	Chr3	TEA017842.1	CSA034880.1	-1.71383	-1.01562	0.606556	2.12289
Sub-Cluster 1	DN19761_c0_g3_i2	Chr3	TEA017903.1	CSA036078.1	-0.565303	0.223373	1.98448	-1.64255
Sub-Cluster 2	DN16255_c0_g2_i1	Chr3	TEA018244.1	CSA003640.1	0.0796254	-0.27112	-0.584374	2.05049
Sub-Cluster 2	DN15955_c0_g1_i2	Chr3	TEA018465.1	CSA005228.1	-2.19686	-1.46349	-0.106948	3.7673
Sub-Cluster 3	DN19414_c0_g1_i1	Chr3	TEA018642.1	CSA027892.1	-1.64594	-1.90291	2.07825	1.35026
Sub-Cluster 1	DN15848_c0_g1_i1	Chr3	TEA018669.1	CSA029788.1	1.82412	1.1421	-1.40963	-1.98869
Sub-Cluster 3	DN16341_c0_g1_i6	Chr3	TEA019186.1	CSA005584.1	-2.1386	-1.0011	1.83868	1.30102
Sub-Cluster 2	DN20637_c1_g2_i5	Chr3	TEA019190.1	CSA005386.1	-2.60711	-2.21125	3.21611	2.09302
Sub-Cluster 1	DN18673_c0_g1_i2	Chr3	TEA019328.1	CSA024202.1	1.3105	0.277277	-0.670856	-1.50273
Sub-Cluster 2	DN20206_c0_g2_i1	Chr3	TEA019332.1	CSA025445.1	-2.88347	-2.88347	1.0763	4.69063
Sub-Cluster 1	DN21370_c2_g1_i5	Chr3	TEA020036.1	CSA036792.1	1.10827	1.53033	-1.87535	-0.763246
Sub-Cluster 2	DN17183_c0_g1_i1	Chr3	TEA020296.1	CSA029198.1	-1.50543	-1.1606	-0.999539	0.702463
Sub-Cluster 2	DN20951_c0_g2_i1	Chr3	TEA020327.1	CSA034113.1	-0.537501	-1.6947	0.302107	1.93009
Sub-Cluster 3	DN15367_c1_g1_i2	Chr3	TEA020389.1	CSA010779.1	-1.26528	-0.00498615	2.18214	-0.911877
Sub-Cluster 1	DN19585_c0_g2_i2	Chr3	TEA020546.1	CSA034037.1	1.89003	0.359442	-2.4936	-1.85339
Sub-Cluster 1	DN20139_c2_g2_i3	Chr3	TEA020820.1	CSA003557.1	0.3677	1.51183	-1.69625	-0.183276
Sub-Cluster 4	DN20139_c2_g3_i3	Chr3	TEA020824.1	CSA003557.1	-1.68694	1.75696	-2.71321	0.730916
Sub-Cluster 2	DN17636_c1_g2_i1	Chr3	TEA020973.1	CSA024113.1	-0.979485	-2.00294	1.51478	1.29434
Sub-Cluster 2	DN22022_c0_g1_i1	Chr3	TEA021294.1	CSA025434.1	-3.6658	-3.6658	2.86854	3.23228
Sub-Cluster 2	DN19375_c2_g2_i1	Chr3	TEA021309.1	CSA029455.1	-1.3642	-1.65581	-0.53413	0.819276
Sub-Cluster 1	DN19182_c0_g1_i1	Chr3	TEA021771.1	CSA032491.1	2.80873	2.20131	-3.20093	-2.01824
Sub-Cluster 2	DN21389_c2_g2_i2	Chr3	TEA021900.1	CSA007677.1	-1.5252	-2.27937	2.74935	2.32628
Sub-Cluster 2	DN20772_c1_g1_i5	Chr3	TEA022061.1	CSA002120.1	-2.23621	-0.285593	1.70901	0.807067
Sub-Cluster 2	DN20977_c0_g2_i5	Chr3	TEA022062.1	CSA002121.1	-1.30486	-2.01374	1.61503	1.86682
Sub-Cluster 3	DN19878_c0_g1_i1	Chr3	TEA022080.1	CSA016477.1	-1.72533	-1.4678	1.81344	1.37969
Sub-Cluster 1	DN20843_c2_g1_i2	Chr3	TEA022095.1	CSA013650.1	0.400996	1.14443	0.438811	-2.03432
Sub-Cluster 1	DN21635_c1_g1_i2	Chr3	TEA022796.1	CSA026688.1	1.81349	2.16836	-1.06956	-2.32969
Sub-Cluster 1	DN20033_c0_g1_i4	Chr3	TEA022806.1	CSA012258.1	2.77986	2.38349	-1.16251	-1.47991
Sub-Cluster 1	DN21004_c1_g1_i2	Chr3	TEA022989.1	CSA022304.1	-4.06152	5.83372	-3.5057	0.980687
Sub-Cluster 2	DN19290_c0_g2_i1	Chr3	TEA023097.1	CSA027313.1	-0.968498	-0.883296	1.11217	1.63644
Sub-Cluster 1	DN17709_c1_g1_i1	Chr3	TEA023108.1	CSA027320.1	3.94596	3.83808	-4.08228	-2.11142
Sub-Cluster 2	DN19582_c0_g2_i1	Chr3	TEA023111.1	CSA004805.1	-1.94586	0.268002	0.651553	0.264193
Sub-Cluster 3	DN17320_c0_g1_i2	Chr3	TEA023332.1	CSA001146.1	-2.01341	-0.991934	0.0942744	-0.585807
Sub-Cluster 1	DN21438_c0_g2_i2	Chr3	TEA023337.1	CSA001147.1	2.13596	0.480609	-2.12982	-1.51939
Sub-Cluster 1	DN19610_c0_g1_i1	Chr3	TEA023444.1	CSA014844.1	2.42976	2.05858	-2.57899	-1.41377
Sub-Cluster 2	DN18102_c0_g4_i1	Chr3	TEA023871.1	CSA009406.1	-2.03644	-1.62107	0.508984	1.96648
Sub-Cluster 2	DN17797_c0_g3_i1	Chr3	TEA023937.1	CSA001152.1	-1.99864	-0.901374	0.874899	2.02512
Sub-Cluster 2	DN19534_c0_g1_i1	Chr3	TEA023941.1	CSA026568.1	-1.95625	-0.941891	0.621485	5.49315
Sub-Cluster 2	DN12480_c0_g1_i1	Chr3	TEA023942.1	CSA008290.1	-2.76218	-2.97992	3.09361	3.2915
Sub-Cluster 3	DN19534_c0_g1_i3	Chr3	TEA023946.1	CSA026568.1	-2.56632	-1.0056	2.38228	1.18964
Sub-Cluster 2	DN16892_c0_g1_i1	Chr3	TEA023948.1	CSA026569.1	-1.92802	-0.780519	0.99216	1.80383
Sub-Cluster 2	DN19525_c2_g3_i1	Chr3	TEA024638.1	CSA009575.1	-1.0771	-1.20426	0.077185	2.20417
Sub-Cluster 2	DN21367_c1_g2_i1	Chr3	TEA024787.1	CSA022060.1	-2.39069	-2.62127	2.45582	2.7366
Sub-Cluster 2	DN21547_c0_g5_i1	Chr3	TEA024791.1	CSA004166.1	-1.19413	-1.08613	2.48815	0.781445
Sub-Cluster 2	DN21547_c0_g5_i2	Chr3	TEA024791.1	CSA004166.1	-1.05551	-1.66904	1.04905	0.0577901
Sub-Cluster 1	DN10931_c0_g1_i1	Chr3	TEA024896.1	CSA014305.1	2.19624	0.589614	-0.494989	-2.29086
Sub-Cluster 4	DN21142_c0_g1_i3	Chr3	TEA025151.1	CSA006274.1	0.324566	-1.78813	-0.125929	-0.234774
Sub-Cluster 2	DN21480_c2_g2_i1	Chr3	TEA025312.1	CSA032876.1	-0.84113	-0.84113	-0.265818	2.92547
Sub-Cluster 3	DN21248_c0_g1_i9	Chr3	TEA025592.1	CSA005651.1	0.104083	-0.290682	2.81183	0.621715
Sub-Cluster 1	DN19360_c3_g1_i1	Chr3	TEA026059.1	CSA002678.1	1.3587	0.717727	-1.97122	-1.62207
Sub-Cluster 1	DN19360_c3_g1_i2	Chr3	TEA026059.1	CSA002678.1	3.67853	4.34649	-3.03187	-4.0815
Sub-Cluster 3	DN14655_c0_g1_i1	Chr3	TEA026124.1	CSA024336.1	0.655568	-1.0621	0.199233	-2.01299
Sub-Cluster 1	DN21514_c0_g1_i1	Chr3	TEA026286.1	CSA024152.1	1.12697	1.37503	-2.42071	-0.0773513
Sub-Cluster 1	DN19642_c1_g2_i2	Chr3	TEA026289.1	CSA010382.1	2.18841	1.69232	-2.38952	-2.62036
Sub-Cluster 3	DN21073_c1_g5_i2	Chr3	TEA026378.1	CSA020250.1	-0.367824	-1.36782	5.36404	-0.89274
Sub-Cluster 4	DN19706_c3_g1_i1	Chr3	TEA027103.1	CSA021329.1	3.85941	4.07358	-4.43712	-3.45361
Sub-Cluster 2	DN20811_c0_g1_i2	Chr3	TEA027131.1	CSA016363.1	-1.19751	-0.934478	-0.00216524	3.76365
Sub-Cluster 1	DN13901_c0_g2_i2	Chr3	TEA027344.1	CSA022525.1	0.910798	1.52782	-1.78358	-0.655043
Sub-Cluster 1	DN18179_c4_g4_i1	Chr3	TEA027477.1	CSA011170.1	1.25109	1.6634	-1.51775	-1.39674
Sub-Cluster 2	DN20772_c1_g1_i2	Chr3	TEA027595.1	CSA028004.1	-1.54268	-1.96504	1.0608	1.7982
Sub-Cluster 1	DN14872_c0_g1_i1	Chr3	TEA027886.1	CSA031784.1	3.0594	3.25474	-2.32244	-3.45054
Sub-Cluster 1	DN15560_c0_g3_i1	Chr3	TEA027892.1	CSA029429.1	2.33686	2.22377	-2.24615	-2.51357
Sub-Cluster 2	DN21098_c1_g1_i2	Chr3	TEA028234.1	CSA022428.1	3.68197	-2.71755	-0.156906	4.21005
Sub-Cluster 1	DN21816_c0_g1_i3	Chr3	TEA028570.1	CSA011544.1	2.11697	2.59988	-2.62571	-2.06292
Sub-Cluster 2	DN18910_c0_g1_i4	Chr3	TEA028746.1	CSA030471.1	-1.71958	-2.09419	1.63332	2.67087
Sub-Cluster 3	DN19040_c3_g2_i2	Chr3	TEA028926.1	CSA019930.1	-1.9609	-1.60129	2.40698	1.78333
Sub-Cluster 3	DN21698_c0_g2_i2	Chr3	TEA029033.1	CSA028351.1	-0.787072	-0.802754	1.43643	-1.6746
Sub-Cluster 2	DN21537_c0_g1_i5	Chr3	TEA029037.1	CSA029845.1	-2.63812	-2.63812	1.83567	2.26396
Sub-Cluster 3	DN18871_c0_g2_i1	Chr3	TEA029042.1	CSA028347.1	0.979624	0.790056	2.12597	0.419602
Sub-Cluster 3	DN20113_c0_g1_i3	Chr3	TEA029426.1	CSA004714.1	-1.21214	-1.14112	1.10448	0.576181
Sub-Cluster 2	DN16158_c0_g1_i3	Chr3	TEA029497.1	CSA035203.1	-1.48123	-0.863151	-0.097969	2.44235
Sub-Cluster 3	DN19445_c1_g1_i9	Chr3	TEA029527.1	CSA018167.1	-1.46402	-1.66565	0.214056	1.52338
Sub-Cluster 1	DN19445_c1_g1_i4	Chr3	TEA029527.1	CSA018167.1	0.124263	0.612979	1.53557	-2.27281
Sub-Cluster 1	DN19006_c0_g1_i2	Chr3	TEA029539.1	CSA023344.1	3.58113	1.7737	-5.06323	-0.325543
Sub-Cluster 1	DN20072_c0_g4_i1	Chr3	TEA030284.1	CSA008855.1	3.65189	3.44707	-4.40858	-2.37169
Sub-Cluster 2	DN13048_c0_g1_i1	Chr3	TEA030329.1	CSA001034.1	-0.574106	-0.297266	0.211954	3.65274
Sub-Cluster 2	DN20230_c0_g1_i2	Chr3	TEA030361.1	CSA009895.1	-1.61948	-2.54548	0.334229	3.10873
Sub-Cluster 2	DN19981_c2_g1_i23	Chr3	TEA030458.1	CSA031880.1	-2.59799	-3.62656	2.8669	4.63761
Sub-Cluster 2	DN19981_c2_g1_i1	Chr3	TEA030458.1	CSA031880.1	-1.38058	-1.90008	1.24091	2.87698
Sub-Cluster 1	DN16223_c0_g1_i1	Chr3	TEA031462.1	CSA027893.1	1.34348	0.652192	-0.146542	-1.84913
Sub-Cluster 1	DN15904_c0_g1_i1	Chr3	TEA031906.1	CSA008542.1	2.87246	3.72395	-2.37018	-4.06617
Sub-Cluster 2	DN21776_c2_g2_i4	Chr3	TEA031908.1	CSA036057.1	-0.677415	-1.69889	0.38517	4.62339
Sub-Cluster 2	DN20971_c1_g1_i1	Chr3	TEA032290.1	CSA027542.1	-2.43611	-2.44974	1.42639	2.52115
Sub-Cluster 2	DN21877_c1_g3_i3	Chr3	TEA032624.1	CSA000860.1	-0.601395	-2.23663	1.24434	1.59368
Sub-Cluster 4	DN19739_c3_g3_i2	Chr3	TEA032722.1	CSA033802.1	4.30965	4.4137	-5.86607	-1.17898
Sub-Cluster 2	DN15333_c0_g1_i1	Chr3	TEA032843.1	CSA012215.1	-1.03387	-1.00127	-0.57629	2.61143
Sub-Cluster 2	DN21816_c0_g1_i2	Chr3	TEA032851.1	CSA011544.1	-2.27781	-2.16259	2.45782	1.87142
Sub-Cluster 2	DN22003_c0_g2_i1	Chr3	TEA032922.1	CSA035589.1	-1.81873	-2.14066	0.813536	2.3445
Sub-Cluster 4	DN20478_c0_g1_i1	Chr3	TEA033008.1	CSA031842.1	-0.225357	2.11392	-1.42467	-0.73661
Sub-Cluster 1	DN12751_c0_g1_i1	Chr3	TEA033013.1	CSA013209.1	1.02852	1.27807	-0.728911	-2.13465
Sub-Cluster 1	DN16217_c1_g1_i1	Chr3	TEA033060.1	CSA027046.1	1.59822	2.15163	-2.40178	-1.6319
Sub-Cluster 1	DN13148_c0_g1_i1	Chr3	TEA033513.1	CSA029029.1	3.06543	1.52588	-2.67379	-0.907078
Sub-Cluster 2	DN18392_c0_g1_i1	Chr3	TEA033822.1	CSA033838.1	-0.261758	-2.31674	1.28559	1.29292
Sub-Cluster 3	DN20884_c0_g3_i1	Chr4	TEA000343.1	CSA025177.1	-1.93616	-1.22247	1.69727	1.65
Sub-Cluster 2	DN20871_c0_g3_i2	Chr4	TEA000572.1	CSA010284.1	-0.0892364	0.252198	1.99974	2.40908
Sub-Cluster 1	DN16449_c0_g1_i1	Chr4	TEA000617.1	CSA022376.1	1.10656	1.5834	-1.08865	-1.60131
Sub-Cluster 2	DN16784_c1_g1_i1	Chr4	TEA000624.1	CSA013103.1	-0.941272	-1.66149	1.12858	0.9388
Sub-Cluster 2	DN15330_c0_g1_i1	Chr4	TEA000783.1	CSA012643.1	-1.4675	-1.22513	0.0068063	2.76737
Sub-Cluster 3	DN20116_c1_g2_i1	Chr4	TEA000844.1	CSA020133.1	-1.30336	-0.737583	1.75795	0.944743
Sub-Cluster 2	DN16255_c0_g1_i1	Chr4	TEA000881.1	CSA003640.1	-2.10183	-1.58888	2.02188	2.32594
Sub-Cluster 2	DN20316_c0_g1_i4	Chr4	TEA000896.1	CSA025757.1	-1.84277	-1.08682	1.83007	2.52013
Sub-Cluster 2	DN19334_c4_g1_i3	Chr4	TEA001021.1	CSA000757.1	-1.78239	-3.25228	2.02347	1.88359
Sub-Cluster 2	DN19189_c0_g1_i2	Chr4	TEA001126.1	CSA036204.1	-0.860955	-1.6377	1.67176	0.826893
Sub-Cluster 1	DN10692_c0_g1_i1	Chr4	TEA001161.1	CSA036271.1	1.56906	1.53371	-1.13951	-1.96326
Sub-Cluster 1	DN13025_c0_g2_i1	Chr4	TEA001274.1	CSA016825.1	1.30284	1.85788	-1.9766	-2.17647
Sub-Cluster 4	DN17899_c0_g1_i2	Chr4	TEA001276.1	CSA016824.1	0.733747	1.29619	-2.81245	-0.350912
Sub-Cluster 2	DN19321_c0_g2_i3	Chr4	TEA001279.1	CSA000834.1	-0.806998	-1.79274	1.01123	1.5885
Sub-Cluster 2	DN14413_c0_g1_i1	Chr4	TEA001280.1	CSA016826.1	-0.866711	-1.69292	0.782382	1.77725
Sub-Cluster 1	DN21275_c1_g1_i3	Chr4	TEA001315.1	CSA012185.1	1.61845	2.0512	-2.04656	-1.92785
Sub-Cluster 2	DN17027_c0_g2_i1	Chr4	TEA001677.1	CSA000361.1	-1.1964	-1.87033	1.24218	2.13516
Sub-Cluster 1	DN18057_c0_g3_i1	Chr4	TEA001888.1	CSA009533.1	2.06465	3.41182	-2.16295	-3.31351
Sub-Cluster 1	DN10553_c0_g1_i1	Chr4	TEA002022.1	CSA007794.1	1.41022	1.22789	-0.877302	-1.1663
Sub-Cluster 1	DN11022_c0_g1_i6	Chr4	TEA002530.1	CSA025072.1	2.20485	2.4234	-3.26841	-0.971353
Sub-Cluster 2	DN21810_c0_g1_i4	Chr4	TEA002658.1	CSA006319.1	-2.11725	-1.95431	1.78309	2.88017
Sub-Cluster 3	DN21810_c0_g1_i2	Chr4	TEA002658.1	CSA006319.1	-1.74289	-1.07386	1.34118	0.630066
Sub-Cluster 2	DN15115_c0_g1_i2	Chr4	TEA003561.1	CSA004367.1	-1.08501	-1.79833	1.06894	1.8144
Sub-Cluster 2	DN19595_c0_g2_i1	Chr4	TEA003583.1	CSA028908.1	-0.762849	-1.24959	0.784466	1.70964
Sub-Cluster 1	DN18068_c0_g1_i2	Chr4	TEA003953.1	CSA014854.1	1.40186	2.33424	-0.4876	-2.39645
Sub-Cluster 1	DN18068_c0_g1_i1	Chr4	TEA003953.1	CSA014854.1	2.41874	1.31002	-0.00338482	-1.40834
Sub-Cluster 2	DN13990_c0_g1_i1	Chr4	TEA003957.1	CSA000590.1	-0.881675	-0.612804	0.568526	2.77095
Sub-Cluster 2	DN21625_c0_g7_i1	Chr4	TEA004130.1	CSA025082.1	-1.99372	-1.27701	-0.131595	3.30619
Sub-Cluster 2	DN17284_c0_g1_i2	Chr4	TEA004236.1	CSA019249.1	-0.688752	-1.86837	1.35632	1.20081
Sub-Cluster 2	DN11223_c0_g1_i1	Chr4	TEA004243.1	CSA019371.1	-1.22462	-1.55974	0.927069	1.85729
Sub-Cluster 1	DN21225_c0_g1_i1	Chr4	TEA004657.1	CSA016735.1	1.84251	1.41278	-2.20583	-0.759095
Sub-Cluster 2	DN19710_c1_g2_i2	Chr4	TEA004728.1	CSA036721.1	-0.161917	0.99379	-0.329892	2.48223
Sub-Cluster 1	DN19248_c0_g4_i1	Chr4	TEA004846.1	CSA023704.1	1.92111	2.28885	-0.792817	-3.758
Sub-Cluster 2	DN20025_c1_g1_i2	Chr4	TEA005188.1	CSA022949.1	-1.17697	-2.92563	1.23025	1.44008
Sub-Cluster 2	DN19883_c0_g1_i3	Chr4	TEA005433.1	CSA011343.1	-1.18637	-1.54988	1.58782	0.688696
Sub-Cluster 1	DN10533_c0_g1_i1	Chr4	TEA005505.1	CSA027623.1	1.05493	2.10552	-1.42628	-2.05291
Sub-Cluster 1	DN16061_c0_g1_i1	Chr4	TEA005593.1	CSA034673.1	1.51998	1.57024	-1.7766	-1.31363
Sub-Cluster 2	DN17753_c0_g1_i3	Chr4	TEA005594.1	CSA034671.1	-1.59626	-1.66652	1.28197	1.98081
Sub-Cluster 3	DN21718_c1_g1_i2	Chr4	TEA005623.1	CSA007919.1	-1.96561	-2.56765	2.68637	1.28767
Sub-Cluster 2	DN20356_c1_g1_i1	Chr4	TEA005951.1	CSA008837.1	-0.859597	-1.75237	0.550795	2.29913
Sub-Cluster 2	DN20356_c1_g2_i1	Chr4	TEA005951.1	CSA007712.1	-1.93484	-1.51569	1.04074	2.40979
Sub-Cluster 2	DN20677_c1_g2_i1	Chr4	TEA006011.1	CSA018181.1	-2.6769	-2.7274	3.40264	3.26408
Sub-Cluster 2	DN14892_c0_g1_i1	Chr4	TEA006013.1	CSA018180.1	-1.68385	-2.05794	0.957597	2.15502
Sub-Cluster 2	DN21672_c1_g3_i1	Chr4	TEA006051.1	CSA016462.1	-1.02533	-3.6888	1.11765	3.59648
Sub-Cluster 2	DN21672_c1_g4_i1	Chr4	TEA006051.1	CSA000306.1	-0.783786	-2.93801	0.573278	3.14852
Sub-Cluster 1	DN19240_c3_g1_i3	Chr4	TEA006173.1	CSA036611.1	0.38818	1.77579	-0.825536	-1.96647
Sub-Cluster 2	DN21623_c0_g1_i3	Chr4	TEA006384.1	CSA010557.1	-1.57258	-1.21521	0.733405	2.05439
Sub-Cluster 1	DN21623_c0_g1_i8	Chr4	TEA006384.1	CSA010557.1	0.673664	2.56055	-0.92785	-2.30636
Sub-Cluster 1	DN16192_c0_g1_i1	Chr4	TEA006511.1	CSA023703.1	1.2506	1.73408	-1.42954	-1.55513
Sub-Cluster 1	DN14654_c0_g1_i1	Chr4	TEA006643.1	CSA003707.1	1.85761	1.40173	-1.96274	-1.29661
Sub-Cluster 2	DN20852_c0_g3_i1	Chr4	TEA006671.1	CSA005233.1	-1.26803	-1.51721	1.37383	1.16493
Sub-Cluster 2	DN14885_c0_g1_i3	Chr4	TEA006801.1	CSA005391.1	-1.71816	-2.38718	1.13009	1.4386
Sub-Cluster 2	DN14850_c0_g1_i4	Chr4	TEA006977.1	CSA025192.1	-1.55697	-1.26825	2.27971	0.952631
Sub-Cluster 2	DN21299_c0_g6_i1	Chr4	TEA007216.1	CSA008617.1	-0.511392	-1.79986	0.586588	1.72466
Sub-Cluster 1	DN14973_c0_g1_i1	Chr4	TEA007357.1	CSA013911.1	-1.91586	3.02866	-2.23219	-0.502693
Sub-Cluster 4	DN17473_c2_g2_i1	Chr4	TEA007370.1	CSA013924.1	-0.538763	0.405776	-1.75415	0.118093
Sub-Cluster 1	DN19119_c0_g1_i1	Chr4	TEA007518.1	CSA013930.1	2.24392	2.93432	-2.88466	-2.14031
Sub-Cluster 1	DN10510_c0_g1_i1	Chr4	TEA007763.1	CSA030533.1	1.65191	2.30474	-1.74231	-2.5983
Sub-Cluster 2	DN19883_c0_g1_i2	Chr4	TEA008198.1	CSA011343.1	-1.50033	-1.11811	0.538383	2.6461
Sub-Cluster 2	DN22023_c3_g4_i1	Chr4	TEA008298.1	CSA014826.1	-0.882716	-1.7981	0.629435	0.743606
Sub-Cluster 2	DN19257_c0_g1_i1	Chr4	TEA008308.1	CSA002411.1	-0.979925	-1.36077	0.207389	2.13331
Sub-Cluster 1	DN18236_c0_g3_i3	Chr4	TEA008707.1	CSA024588.1	2.17373	1.22453	-2.22527	-2.17343
Sub-Cluster 1	DN21246_c5_g1_i5	Chr4	TEA009497.1	CSA028457.1	0.856264	1.52056	-1.79317	-0.583648
Sub-Cluster 1	DN13043_c0_g1_i1	Chr4	TEA009722.1	CSA017490.1	2.50642	2.61537	-3.16956	-1.95222
Sub-Cluster 2	DN21094_c0_g2_i3	Chr4	TEA009823.1	CSA036844.1	-2.19928	-2.19928	1.18592	2.96442
Sub-Cluster 2	DN18415_c0_g1_i1	Chr4	TEA009843.1	CSA019495.1	-1.36321	-2.82788	3.29541	0.895678
Sub-Cluster 3	DN20984_c3_g1_i3	Chr4	TEA010258.1	CSA024513.1	0.825849	-2.06557	3.36639	-0.687059
Sub-Cluster 2	DN14839_c0_g1_i1	Chr4	TEA010493.1	CSA032518.1	-1.45216	-1.94729	1.14804	2.01982
Sub-Cluster 3	DN21310_c0_g1_i1	Chr4	TEA010666.1	CSA004403.1	0.455103	-1.30442	1.94683	-1.09751
Sub-Cluster 2	DN21310_c0_g1_i2	Chr4	TEA010666.1	CSA004403.1	-3.60614	-1.03875	1.63136	3.01353
Sub-Cluster 2	DN21925_c1_g2_i1	Chr4	TEA010668.1	CSA007850.1	-3.03098	-3.48515	1.33091	3.82991
Sub-Cluster 2	DN20462_c1_g1_i3	Chr4	TEA010668.1	CSA007850.1	-1.58553	-2.27505	1.22024	2.64034
Sub-Cluster 2	DN21310_c0_g1_i5	Chr4	TEA010673.1	CSA004403.1	0.637351	-3.15536	1.87698	0.641026
Sub-Cluster 2	DN21925_c2_g2_i1	Chr4	TEA010679.1	CSA007851.1	0.142586	-1.38419	-0.768725	2.01033
Sub-Cluster 1	DN19791_c1_g1_i2	Chr4	TEA010680.1	CSA028113.1	2.31584	3.03605	-0.610529	-1.38196
Sub-Cluster 2	DN19073_c0_g1_i1	Chr4	TEA010681.1	CSA019971.1	-1.23496	-1.63329	0.891445	2.49653
Sub-Cluster 2	DN21731_c0_g1_i1	Chr4	TEA010768.1	CSA002974.1	-2.24617	-2.23692	0.657313	2.41814
Sub-Cluster 3	DN21731_c0_g1_i2	Chr4	TEA010768.1	CSA002974.1	-0.672513	-2.36695	1.79947	-0.873861
Sub-Cluster 2	DN20069_c3_g1_i1	Chr4	TEA010795.1	CSA013351.1	-1.6429	-1.42168	1.53889	0.618421
Sub-Cluster 2	DN20227_c0_g1_i1	Chr4	TEA011167.1	CSA002089.1	-1.68765	-1.38744	0.997198	2.07789
Sub-Cluster 2	DN17484_c0_g1_i1	Chr4	TEA011581.1	CSA022319.1	-1.05723	-1.35889	2.94786	1.36967
Sub-Cluster 2	DN20095_c1_g2_i2	Chr4	TEA011723.1	CSA021464.1	-1.41494	-1.92886	1.67279	1.52109
Sub-Cluster 2	DN20156_c0_g2_i1	Chr4	TEA011779.1	CSA007840.1	-3.95799	-3.22103	3.41282	5.27653
Sub-Cluster 3	DN20114_c1_g2_i1	Chr4	TEA012119.1	CSA000746.1	-1.61508	-2.2358	1.52854	1.56573
Sub-Cluster 2	DN19483_c1_g3_i1	Chr4	TEA012125.1	CSA022711.1	-0.314902	-1.56252	0.938935	2.04697
Sub-Cluster 1	DN16192_c0_g1_i2	Chr4	TEA012531.1	CSA023703.1	0.474646	2.68845	-2.01904	-1.14406
Sub-Cluster 1	DN19253_c0_g1_i1	Chr4	TEA012622.1	CSA022045.1	0.981118	1.39876	-2.82983	0.573643
Sub-Cluster 1	DN16140_c0_g1_i1	Chr4	TEA012735.1	CSA000501.1	0.886462	1.04896	-2.07169	0.136264
Sub-Cluster 1	DN16271_c0_g2_i1	Chr4	TEA013033.1	CSA029201.1	1.80121	2.63561	-3.24574	-2.33272
Sub-Cluster 2	DN20999_c0_g1_i8	Chr4	TEA013402.1	CSA005416.1	-2.29752	-1.57505	1.32307	2.6604
Sub-Cluster 2	DN20469_c1_g1_i4	Chr4	TEA013404.1	CSA006300.1	-1.52108	-2.55671	2.02645	2.41736
Sub-Cluster 2	DN19054_c1_g1_i1	Chr4	TEA013405.1	CSA034932.1	-1.45646	-2.30487	1.42488	3.05332
Sub-Cluster 1	DN14819_c0_g1_i1	Chr4	TEA013408.1	CSA000462.1	1.50814	1.94932	-1.90193	-0.766063
Sub-Cluster 1	DN11247_c0_g1_i1	Chr4	TEA013422.1	CSA024071.1	2.70233	2.52462	-2.6468	-1.958
Sub-Cluster 1	DN13730_c1_g1_i2	Chr4	TEA013437.1	CSA036387.1	1.21853	2.21587	-0.889527	-2.54488
Sub-Cluster 1	DN14472_c0_g1_i1	Chr4	TEA013438.1	CSA005513.1	1.75951	0.996198	-0.575105	-2.1806
Sub-Cluster 2	DN21871_c0_g2_i1	Chr4	TEA013819.1	CSA017387.1	-2.28211	-2.596	2.46229	1.94014
Sub-Cluster 2	DN21272_c0_g1_i1	Chr4	TEA013984.1	CSA013341.1	-3.14322	-1.36493	1.50564	0.937827
Sub-Cluster 1	DN15010_c0_g1_i1	Chr4	TEA014085.1	CSA012383.1	1.18493	1.46135	-1.8348	-1.39504
Sub-Cluster 1	DN19724_c0_g2_i3	Chr4	TEA014182.1	CSA019948.1	1.55704	1.43456	-0.814097	-2.26606
Sub-Cluster 1	DN9649_c0_g1_i2	Chr4	TEA014197.1	CSA023717.1	2.30354	2.78855	-2.15355	-2.93854
Sub-Cluster 1	DN20501_c3_g1_i2	Chr4	TEA014492.1	CSA024905.1	0.937516	2.50587	-1.87464	-0.738193
Sub-Cluster 1	DN20501_c3_g1_i1	Chr4	TEA014492.1	CSA024905.1	1.90023	1.48854	-1.25821	-1.45299
Sub-Cluster 1	DN16027_c0_g1_i1	Chr4	TEA014928.1	CSA009586.1	1.13154	1.66744	-1.78279	-1.01619
Sub-Cluster 2	DN19216_c1_g5_i1	Chr4	TEA015199.1	CSA028964.1	-1.91817	-1.78767	1.47212	3.36241
Sub-Cluster 2	DN20513_c1_g1_i1	Chr4	TEA015285.1	CSA006629.1	-1.21823	-0.746613	1.65449	2.73534
Sub-Cluster 2	DN20513_c1_g1_i7	Chr4	TEA015285.1	CSA027953.1	-0.624666	-4.80736	3.22816	2.20387
Sub-Cluster 1	DN21338_c1_g1_i2	Chr4	TEA015749.1	CSA027825.1	1.78988	1.46904	-1.58751	-1.32664
Sub-Cluster 1	DN16112_c0_g1_i1	Chr4	TEA015800.1	CSA002454.1	3.29724	-0.59379	-1.63773	-1.06572
Sub-Cluster 2	DN21927_c1_g1_i5	Chr4	TEA016056.1	CSA023471.1	-0.753945	-2.0561	1.4136	1.39645
Sub-Cluster 2	DN14925_c0_g2_i1	Chr4	TEA016101.1	CSA019969.1	-2.19295	-1.73467	1.75796	2.64284
Sub-Cluster 1	DN17037_c2_g1_i1	Chr4	TEA016434.1	CSA022856.1	0.936271	1.71932	-1.24867	-0.727501
Sub-Cluster 2	DN19292_c2_g1_i2	Chr4	TEA016450.1	CSA016400.1	-0.971185	-2.44432	0.907861	2.64985
Sub-Cluster 2	DN19292_c2_g1_i1	Chr4	TEA016450.1	CSA016400.1	-2.63871	-3.67771	1.4527	4.68959
Sub-Cluster 1	DN12825_c0_g1_i1	Chr4	TEA016467.1	CSA024087.1	1.53981	1.13633	-2.14117	-1.30877
Sub-Cluster 1	DN14215_c0_g1_i1	Chr4	TEA016585.1	CSA024297.1	0.590335	2.56518	-0.840193	-1.9777
Sub-Cluster 1	DN16464_c1_g1_i1	Chr4	TEA016688.1	CSA035710.1	1.60833	1.3783	-2.07587	-1.33996
Sub-Cluster 2	DN21423_c1_g2_i2	Chr4	TEA016722.1	CSA000963.1	-1.51878	-1.29419	0.544498	2.81799
Sub-Cluster 1	DN17842_c0_g1_i3	Chr4	TEA016998.1	CSA023248.1	0.760278	1.85515	-1.96273	0.150931
Sub-Cluster 2	DN17386_c1_g1_i1	Chr4	TEA017117.1	CSA027814.1	-1.53058	-1.11379	0.931394	2.22948
Sub-Cluster 1	DN12419_c0_g1_i1	Chr4	TEA017122.1	CSA004145.1	1.86046	2.68328	-2.60375	-1.8816
Sub-Cluster 2	DN19952_c0_g1_i1	Chr4	TEA017129.1	CSA004144.1	-1.0605	-1.35236	1.50406	0.908791
Sub-Cluster 2	DN19352_c0_g1_i1	Chr4	TEA017132.1	CSA027988.1	-1.1998	-1.65757	1.16536	1.12479
Sub-Cluster 1	DN19527_c0_g2_i2	Chr4	TEA017265.1	CSA020501.1	1.03626	1.28178	-1.73341	-0.584633
Sub-Cluster 2	DN21151_c0_g1_i2	Chr4	TEA017418.1	CSA031837.1	-1.44971	-1.6885	2.22798	0.455551
Sub-Cluster 1	DN12701_c0_g1_i1	Chr4	TEA017437.1	CSA004353.1	1.55182	1.82769	-1.25663	-1.5997
Sub-Cluster 2	DN19331_c0_g1_i2	Chr4	TEA017450.1	CSA010871.1	-1.47201	-0.812083	-0.479239	0.903727
Sub-Cluster 2	DN17643_c0_g1_i1	Chr4	TEA017510.1	CSA027401.1	-1.76885	-1.7989	1.53786	2.02989
Sub-Cluster 2	DN19005_c2_g1_i1	Chr4	TEA017665.1	CSA013202.1	-2.94239	-2.19393	1.59055	3.02915
Sub-Cluster 2	DN21878_c0_g1_i1	Chr4	TEA017978.1	CSA034728.1	-1.73179	-2.10426	2.29972	2.90792
Sub-Cluster 2	DN21878_c0_g1_i3	Chr4	TEA017978.1	CSA023555.1	-0.57429	-1.06052	2.39585	0.520696
Sub-Cluster 2	DN21400_c0_g5_i3	Chr4	TEA018232.1	CSA017039.1	-1.31439	-1.5409	1.62581	0.801084
Sub-Cluster 2	DN21400_c0_g5_i5	Chr4	TEA018232.1	CSA017039.1	-1.44249	-1.79776	4.33893	0.164274
Sub-Cluster 3	DN16625_c0_g1_i1	Chr4	TEA018906.1	CSA014524.1	-2.18919	-1.8239	1.26468	1.96159
Sub-Cluster 1	DN20385_c1_g2_i1	Chr4	TEA019039.1	CSA025714.1	0.812167	-0.43179	-2.72471	2.34433
Sub-Cluster 1	DN20318_c0_g1_i1	Chr4	TEA019039.1	CSA025714.1	1.99809	2.41434	-2.57846	0.428924
Sub-Cluster 2	DN20702_c1_g2_i1	Chr4	TEA019049.1	CSA021643.1	-0.321207	-0.108748	-0.64471	3.39753
Sub-Cluster 2	DN19257_c0_g3_i1	Chr4	TEA019118.1	CSA007721.1	-1.20635	-1.74962	0.821946	2.13402
Sub-Cluster 1	DN12849_c0_g1_i1	Chr4	TEA019120.1	CSA036604.1	0.885549	1.87055	-2.0157	-0.627087
Sub-Cluster 1	DN20168_c0_g1_i2	Chr4	TEA019348.1	CSA013374.1	3.77066	3.34064	-4.42522	-2.19564
Sub-Cluster 1	DN15555_c0_g1_i1	Chr4	TEA019430.1	CSA031765.1	0.317885	1.69551	-1.48298	-0.530418
Sub-Cluster 1	DN17774_c0_g1_i1	Chr4	TEA019665.1	CSA012471.1	1.80846	2.00348	-1.59562	-2.07095
Sub-Cluster 1	DN18598_c0_g1_i4	Chr4	TEA019666.1	CSA018739.1	0.706761	1.88504	-1.52903	-1.06277
Sub-Cluster 2	DN14360_c0_g1_i2	Chr4	TEA019674.1	CSA015939.1	0.816978	0.960348	-2.78447	2.56849
Sub-Cluster 1	DN17627_c1_g2_i1	Chr4	TEA019802.1	CSA017950.1	1.99103	1.69989	-1.77835	-2.01236
Sub-Cluster 2	DN16638_c0_g1_i2	Chr4	TEA019962.1	CSA033867.1	0.368592	0.258515	1.24153	0.9585
Sub-Cluster 1	DN18146_c1_g2_i1	Chr4	TEA019998.1	CSA008021.1	1.84514	2.15949	-2.95985	-1.46688
Sub-Cluster 1	DN21452_c0_g3_i1	Chr4	TEA020108.1	CSA011062.1	1.78769	1.07479	-1.38507	-1.95159
Sub-Cluster 1	DN13741_c0_g1_i1	Chr4	TEA020214.1	CSA010246.1	2.10849	2.12441	-2.27585	-1.81322
Sub-Cluster 1	DN17459_c0_g1_i1	Chr4	TEA020279.1	CSA013675.1	1.13914	3.01656	-2.21418	-0.568017
Sub-Cluster 2	DN17836_c0_g1_i7	Chr4	TEA020469.1	CSA013982.1	-2.31086	-2.18533	4.02915	2.60889
Sub-Cluster 1	DN21246_c5_g1_i2	Chr4	TEA020472.1	CSA028456.1	1.26968	1.79231	-1.41342	-1.64857
Sub-Cluster 1	DN17579_c0_g1_i1	Chr4	TEA020494.1	CSA020223.1	0.948715	1.59528	-0.656652	-1.88734
Sub-Cluster 2	DN21032_c0_g5_i1	Chr4	TEA020512.1	CSA025590.1	-1.45303	-0.937015	-1.45303	4.64816
Sub-Cluster 2	DN20717_c0_g1_i2	Chr4	TEA020514.1	CSA013365.1	-1.04307	-1.97002	2.37866	2.00519
Sub-Cluster 2	DN17474_c3_g1_i1	Chr4	TEA020516.1	CSA010398.1	-1.36175	-1.65929	1.31939	0.81254
Sub-Cluster 1	DN12866_c0_g1_i1	Chr4	TEA020517.1	CSA012466.1	2.44807	2.82203	-2.88497	-4.42599
Sub-Cluster 2	DN10720_c0_g1_i3	Chr4	TEA020595.1	CSA001563.1	-1.93683	-1.83921	1.50348	2.41954
Sub-Cluster 1	DN12645_c0_g1_i1	Chr4	TEA020846.1	CSA023756.1	1.54077	1.30777	-1.8869	-1.68564
Sub-Cluster 2	DN20709_c1_g2_i2	Chr4	TEA020852.1	CSA016712.1	-1.69326	-1.029	1.41137	2.33099
Sub-Cluster 1	DN14630_c0_g1_i1	Chr4	TEA020913.1	CSA012309.1	0.390018	0.233465	0.820443	-2.93444
Sub-Cluster 3	DN14630_c0_g1_i2	Chr4	TEA020913.1	CSA012309.1	2.20178	-0.424268	-0.897412	0.611132
Sub-Cluster 2	DN19785_c0_g3_i1	Chr4	TEA020951.1	CSA015480.1	-1.27983	-2.2399	0.910774	2.60895
Sub-Cluster 2	DN12042_c0_g1_i1	Chr4	TEA021204.1	CSA003343.1	-2.02529	-1.38268	0.468633	2.99979
Sub-Cluster 1	DN8650_c0_g1_i1	Chr4	TEA021420.1	CSA035867.1	1.45585	1.58477	-2.50947	-1.07651
Sub-Cluster 2	DN19069_c0_g2_i2	Chr4	TEA021615.1	CSA001967.1	-0.870975	-0.360013	-0.332161	2.02895
Sub-Cluster 1	DN17786_c4_g2_i1	Chr4	TEA021618.1	CSA035081.1	0.691253	1.86584	-1.56898	-1.59153
Sub-Cluster 1	DN20757_c2_g1_i1	Chr4	TEA021795.1	CSA008016.1	1.23695	1.50931	-1.98653	0.523833
Sub-Cluster 1	DN17660_c0_g1_i2	Chr4	TEA021907.1	CSA021931.1	1.16501	2.15256	-1.83544	-1.48212
Sub-Cluster 1	DN20910_c1_g2_i2	Chr4	TEA022106.1	CSA001606.1	2.28753	2.11763	-2.52042	-1.14038
Sub-Cluster 1	DN20910_c1_g1_i3	Chr4	TEA022107.1	CSA028600.1	2.37928	2.99778	-1.92256	-1.93737
Sub-Cluster 1	DN20910_c1_g1_i4	Chr4	TEA022107.1	CSA028600.1	2.07112	3.14155	-2.67707	-2.06753
Sub-Cluster 4	DN20618_c1_g1_i1	Chr4	TEA022131.1	CSA030198.1	4.06258	3.95257	-4.2622	-2.91213
Sub-Cluster 1	DN16342_c0_g1_i1	Chr4	TEA022710.1	CSA013301.1	2.79432	2.16002	-2.94768	-2.3514
Sub-Cluster 2	DN19190_c0_g1_i1	Chr4	TEA022720.1	CSA021806.1	-0.501064	-1.64107	1.49005	0.652086
Sub-Cluster 1	DN21865_c2_g1_i1	Chr4	TEA022723.1	CSA012280.1	2.41991	2.51431	-2.93624	-1.47681
Sub-Cluster 1	DN15289_c1_g1_i1	Chr4	TEA022872.1	CSA003111.1	1.90452	2.22238	-2.19476	-1.47749
Sub-Cluster 3	DN21405_c0_g2_i3	Chr4	TEA022994.1	CSA027749.1	-1.52893	-2.04138	2.19421	1.18063
Sub-Cluster 1	DN15900_c0_g1_i1	Chr4	TEA023170.1	CSA017005.1	0.770139	1.85435	-2.0602	-1.44986
Sub-Cluster 1	DN16553_c2_g1_i1	Chr4	TEA023681.1	CSA006075.1	2.70026	2.0879	-3.27507	-1.20922
Sub-Cluster 2	DN21393_c0_g1_i1	Chr4	TEA023717.1	CSA018098.1	-1.545	-2.16239	1.8187	1.88869
Sub-Cluster 2	DN21393_c0_g1_i2	Chr4	TEA023717.1	CSA018098.1	-1.75973	-1.77211	-0.717203	6.18589
Sub-Cluster 2	DN20940_c0_g1_i1	Chr4	TEA023914.1	CSA008323.1	-3.06247	-3.06247	2.57676	2.19831
Sub-Cluster 2	DN17620_c0_g1_i1	Chr4	TEA024422.1	CSA028156.1	-1.88293	-2.01125	2.20654	1.85915
Sub-Cluster 1	DN11935_c0_g1_i1	Chr4	TEA024433.1	CSA003672.1	0.913116	1.47291	-0.863181	-1.52284
Sub-Cluster 1	DN12477_c0_g1_i1	Chr4	TEA024435.1	CSA026767.1	1.52197	1.36959	-0.785114	-1.16716
Sub-Cluster 1	DN10814_c0_g1_i1	Chr4	TEA024440.1	CSA003673.1	2.19633	2.31026	-2.96475	-1.29572
Sub-Cluster 2	DN17190_c0_g1_i1	Chr4	TEA024638.1	CSA005011.1	-3.14235	-3.95089	2.50942	4.4862
Sub-Cluster 2	DN21649_c0_g2_i2	Chr4	TEA024761.1	CSA003957.1	-0.695364	-1.06809	3.13481	0.173239
Sub-Cluster 2	DN21969_c1_g2_i2	Chr4	TEA024808.1	CSA028827.1	-1.04097	-3.04816	3.57169	0.517436
Sub-Cluster 2	DN18205_c0_g2_i3	Chr4	TEA024809.1	CSA028826.1	-1.01527	-1.72962	0.86946	1.87543
Sub-Cluster 2	DN15597_c0_g1_i1	Chr4	TEA025065.1	CSA011637.1	-1.10022	-1.64877	0.937868	1.81112
Sub-Cluster 2	DN17668_c0_g1_i1	Chr4	TEA025513.1	CSA027886.1	-1.98218	-0.571081	1.49264	3.32232
Sub-Cluster 1	DN16185_c1_g1_i1	Chr4	TEA025578.1	CSA018949.1	1.59779	0.836997	-2.53137	-1.53137
Sub-Cluster 2	DN21961_c0_g1_i7	Chr4	TEA025936.1	CSA032217.1	-0.860197	-1.766	1.47158	1.15462
Sub-Cluster 3	DN21653_c0_g1_i2	Chr4	TEA026012.1	CSA030888.1	-0.498353	-0.490699	1.25767	-0.873032
Sub-Cluster 2	DN19346_c0_g2_i1	Chr4	TEA026035.1	CSA017238.1	-2.14159	-2.63587	1.11268	1.43467
Sub-Cluster 3	DN19507_c0_g2_i1	Chr4	TEA026041.1	CSA004779.1	-1.44623	-1.35603	1.57972	1.22254
Sub-Cluster 2	DN20856_c0_g1_i1	Chr4	TEA026208.1	CSA026546.1	-0.885859	-1.16775	0.39155	2.97439
Sub-Cluster 1	DN14886_c0_g1_i1	Chr4	TEA026214.1	CSA032949.1	1.34444	2.32285	-1.43965	-2.22764
Sub-Cluster 1	DN11396_c0_g2_i1	Chr4	TEA026235.1	CSA036918.1	1.37461	1.30499	-0.831274	-1.84833
Sub-Cluster 1	DN14128_c0_g1_i1	Chr4	TEA026237.1	CSA010681.1	0.640728	1.68524	-0.878908	-1.44706
Sub-Cluster 1	DN13647_c0_g1_i1	Chr4	TEA026460.1	CSA012770.1	1.99877	1.83063	-0.77713	0.0319041
Sub-Cluster 2	DN19318_c1_g1_i4	Chr4	TEA026632.1	CSA002718.1	-4.43373	-3.99254	5.22355	3.87804
Sub-Cluster 1	DN17619_c1_g1_i2	Chr4	TEA026677.1	CSA014655.1	1.92108	1.96917	-1.78288	-2.10736
Sub-Cluster 2	DN21557_c0_g6_i2	Chr4	TEA026963.1	CSA028847.1	-2.14845	-1.21608	1.43652	1.36503
Sub-Cluster 2	DN20994_c0_g1_i1	Chr4	TEA027057.1	CSA033386.1	-0.870207	-0.605168	0.12678	2.89763
Sub-Cluster 2	DN20179_c3_g2_i1	Chr4	TEA027091.1	CSA008697.1	-0.53533	-1.49015	-0.0789438	2.10443
Sub-Cluster 2	DN16833_c0_g1_i1	Chr4	TEA027097.1	CSA022615.1	-3.13756	-2.03494	1.84757	3.32492
Sub-Cluster 2	DN18630_c0_g1_i2	Chr4	TEA027206.1	CSA015403.1	-0.92225	-1.79855	1.1715	2.13202
Sub-Cluster 1	DN13389_c1_g2_i1	Chr4	TEA027242.1	CSA020343.1	1.1905	1.76089	-2.54374	-0.0919495
Sub-Cluster 2	DN14419_c0_g1_i2	Chr4	TEA027605.1	CSA030121.1	-2.0194	-2.0194	2.91276	3.88388
Sub-Cluster 2	DN21873_c1_g1_i2	Chr4	TEA027799.1	CSA005356.1	-1.28924	-1.68658	1.36071	1.6151
Sub-Cluster 2	DN15650_c1_g1_i1	Chr4	TEA027983.1	CSA008240.1	-1.1809	-1.46834	2.13916	1.01262
Sub-Cluster 1	DN16966_c0_g1_i2	Chr4	TEA028155.1	CSA030334.1	1.42543	1.92795	-0.633036	-0.293009
Sub-Cluster 1	DN16966_c0_g1_i3	Chr4	TEA028155.1	CSA030334.1	0.764583	0.348992	-1.33722	-0.630977
Sub-Cluster 1	DN17695_c0_g1_i4	Chr4	TEA028163.1	CSA015706.1	2.61557	2.02458	-2.62621	-1.90093
Sub-Cluster 1	DN20014_c1_g5_i5	Chr4	TEA028371.1	CSA012926.1	1.06377	0.953337	-1.9716	-0.0455066
Sub-Cluster 2	DN20608_c2_g1_i2	Chr4	TEA028505.1	CSA023591.1	-3.33022	-3.69826	3.63166	3.10347
Sub-Cluster 3	DN16845_c0_g1_i1	Chr4	TEA028592.1	CSA000900.1	-0.905676	-1.54441	0.773861	1.90419
Sub-Cluster 2	DN11472_c0_g1_i1	Chr4	TEA028615.1	CSA005995.1	-1.85565	-1.85565	1.57196	2.91729
Sub-Cluster 2	DN16732_c0_g2_i2	Chr4	TEA028619.1	CSA000903.1	-1.32164	-1.69779	2.0338	1.08302
Sub-Cluster 2	DN14933_c0_g1_i1	Chr4	TEA028727.1	CSA036354.1	-1.40374	-1.28463	0.742339	2.21771
Sub-Cluster 1	DN11681_c0_g1_i1	Chr4	TEA028820.1	CSA000747.1	1.31764	1.67634	-1.96062	-1.38451
Sub-Cluster 2	DN20508_c0_g1_i1	Chr4	TEA029240.1	CSA029500.1	-1.23445	-1.8052	1.17343	1.86623
Sub-Cluster 1	DN17232_c0_g1_i1	Chr4	TEA029424.1	CSA013271.1	1.9534	1.57182	-0.796983	-2.02538
Sub-Cluster 2	DN18431_c0_g1_i2	Chr4	TEA029591.1	CSA035384.1	-3.29399	-2.47002	1.97768	2.91836
Sub-Cluster 2	DN19481_c0_g1_i3	Chr4	TEA029777.1	CSA032403.1	-0.964054	-1.39753	2.71771	1.32966
Sub-Cluster 1	DN15165_c0_g1_i1	Chr4	TEA030135.1	CSA005541.1	2.31834	2.2552	-2.32426	-2.05601
Sub-Cluster 2	DN21832_c4_g1_i1	Chr4	TEA030138.1	CSA005540.1	-0.858009	-2.27501	1.53533	1.59768
Sub-Cluster 2	DN20426_c0_g2_i1	Chr4	TEA030697.1	CSA017524.1	-1.08533	-0.846144	0.128589	1.92204
Sub-Cluster 2	DN21039_c0_g5_i1	Chr4	TEA031239.1	CSA036950.1	-2.01797	-2.10641	0.931873	3.54475
Sub-Cluster 2	DN12182_c0_g1_i1	Chr4	TEA031241.1	CSA032928.1	-2.23944	-2.30556	2.37466	2.56981
Sub-Cluster 2	DN21427_c1_g1_i5	Chr4	TEA031383.1	CSA023223.1	-0.717633	-0.106389	0.87929	3.0443
Sub-Cluster 2	DN20928_c2_g2_i4	Chr4	TEA031411.1	CSA021554.1	-1.73984	-2.25384	0.865188	2.66531
Sub-Cluster 1	DN17474_c1_g1_i1	Chr4	TEA031431.1	CSA008686.1	0.570366	1.17708	-1.73847	-0.00897235
Sub-Cluster 1	DN20139_c0_g1_i2	Chr4	TEA031518.1	CSA019224.1	1.59505	1.2302	-2.06565	-1.27376
Sub-Cluster 2	DN18174_c0_g1_i1	Chr4	TEA031577.1	CSA020010.1	-1.71519	-1.34242	0.394824	0.453553
Sub-Cluster 2	DN21939_c0_g7_i1	Chr4	TEA031692.1	CSA012981.1	-0.812948	-1.79655	1.34126	3.27115
Sub-Cluster 2	DN20764_c0_g2_i2	Chr4	TEA031780.1	CSA011615.1	-0.652378	-2.89726	0.301229	3.24841
Sub-Cluster 2	DN15926_c0_g1_i1	Chr4	TEA031795.1	CSA007465.1	-1.07572	-3.99029	2.35045	2.71555
Sub-Cluster 1	DN19072_c0_g2_i2	Chr4	TEA032016.1	CSA003319.1	1.77359	1.38102	-2.05042	-1.10419
Sub-Cluster 2	DN20496_c0_g1_i4	Chr4	TEA032075.1	CSA008569.1	-1.49146	-1.93015	2.93644	0.131123
Sub-Cluster 1	DN17619_c1_g1_i4	Chr4	TEA032673.1	CSA014655.1	1.05064	1.80779	-1.48592	-1.37251
Sub-Cluster 1	DN19884_c1_g1_i2	Chr4	TEA032750.1	CSA000935.1	1.62552	1.52496	-2.39151	-0.439178
Sub-Cluster 1	DN18545_c0_g2_i1	Chr4	TEA032898.1	CSA016794.1	2.0938	2.68646	-2.42646	-1.60114
Sub-Cluster 2	DN19334_c3_g1_i11	Chr4	TEA032948.1	CSA032170.1	-1.50566	-1.59932	3.13919	1.90809
Sub-Cluster 2	DN14834_c0_g1_i1	Chr4	TEA033601.1	CSA008095.1	-1.16543	-2.90891	2.81987	1.25447
Sub-Cluster 2	DN22026_c1_g2_i4	Chr4	TEA033621.1	CSA005253.1	-0.0166057	-2.44345	0.967327	1.49273
Sub-Cluster 1	DN19915_c2_g4_i6	Chr4	TEA033703.1	CSA015075.1	0.695278	1.82106	-1.20961	-1.30673
Sub-Cluster 1	DN18290_c0_g1_i1	Chr4	TEA034001.1	CSA022101.1	2.08644	2.14482	-2.55173	0.521312
Sub-Cluster 3	DN14907_c0_g1_i1	Chr5	TEA000108.1	CSA010172.1	0.455232	-0.429621	-1.40221	-1.39448
Sub-Cluster 2	DN20515_c1_g1_i3	Chr5	TEA000137.1	CSA023850.1	-1.5079	-1.59116	1.17585	1.92321
Sub-Cluster 2	DN20515_c1_g1_i2	Chr5	TEA000137.1	CSA023850.1	-1.33971	-2.13048	1.18856	2.23269
Sub-Cluster 2	DN21242_c0_g1_i2	Chr5	TEA000142.1	CSA023854.1	-1.26985	-1.48737	0.481445	2.68044
Sub-Cluster 1	DN18634_c0_g1_i3	Chr5	TEA000535.1	CSA016587.1	1.15674	2.76183	-1.34116	-2.57741
Sub-Cluster 1	DN18634_c0_g1_i4	Chr5	TEA000535.1	CSA016587.1	2.88197	3.30632	-2.05262	-4.13566
Sub-Cluster 2	DN21534_c2_g1_i9	Chr5	TEA000768.1	CSA009412.1	-2.96553	-2.96553	1.85618	2.66033
Sub-Cluster 1	DN19126_c1_g2_i1	Chr5	TEA000771.1	CSA004379.1	2.11827	2.21496	-1.96822	-2.24489
Sub-Cluster 2	DN21113_c4_g1_i3	Chr5	TEA000909.1	CSA021496.1	-1.92199	-2.36621	1.66879	2.6194
Sub-Cluster 1	DN17613_c0_g1_i1	Chr5	TEA000911.1	CSA029039.1	-0.34511	1.84216	-1.02908	-0.467966
Sub-Cluster 3	DN21809_c2_g3_i1	Chr5	TEA000919.1	CSA007520.1	-1.62631	-1.47431	1.04574	1.23233
Sub-Cluster 1	DN15205_c2_g1_i7	Chr5	TEA001026.1	CSA031339.1	0.0499513	2.09369	-2.37228	-1.40143
Sub-Cluster 2	DN21417_c0_g1_i1	Chr5	TEA001872.1	CSA031948.1	-1.18326	-2.14864	1.7541	1.68904
Sub-Cluster 2	DN20498_c1_g2_i2	Chr5	TEA001935.1	CSA035565.1	-0.667079	-1.57728	1.09091	1.15345
Sub-Cluster 1	DN3700_c0_g1_i1	Chr5	TEA002191.1	CSA018573.1	3.19928	-1.84444	-2.28715	-2.54208
Sub-Cluster 4	DN19646_c0_g5_i2	Chr5	TEA002302.1	CSA018144.1	-1.46315	3.65323	-2.0445	-0.145581
Sub-Cluster 2	DN21086_c3_g1_i6	Chr5	TEA002505.1	CSA022233.1	-2.3595	0.0845184	0.962427	1.31256
Sub-Cluster 1	DN12882_c0_g1_i1	Chr5	TEA002555.1	CSA005888.1	1.93872	1.62941	-2.712	-2.0123
Sub-Cluster 2	DN21721_c0_g1_i2	Chr5	TEA002932.1	CSA002070.1	-1.61133	-1.61133	0.179437	2.14462
Sub-Cluster 2	DN20869_c0_g5_i2	Chr5	TEA003017.1	CSA015357.1	-0.792672	-1.28771	0.494111	0.381902
Sub-Cluster 2	DN21044_c0_g2_i1	Chr5	TEA003102.1	CSA020447.1	-1.17444	-1.8571	1.50291	1.52864
Sub-Cluster 2	DN16109_c0_g1_i2	Chr5	TEA003562.1	CSA009159.1	-1.31214	-1.49656	0.70965	2.09905
Sub-Cluster 1	DN17058_c1_g1_i1	Chr5	TEA003800.1	CSA003817.1	1.81438	2.09836	-1.99486	-1.95035
Sub-Cluster 1	DN17058_c1_g2_i1	Chr5	TEA003801.1	CSA003816.1	1.42301	1.99855	-1.58685	-1.0657
Sub-Cluster 3	DN16609_c0_g1_i1	Chr5	TEA003808.1	CSA030431.1	0.990953	0.0703191	0.587071	-2.03129
Sub-Cluster 2	DN20121_c0_g2_i3	Chr5	TEA004666.1	CSA006481.1	-2.3278	-2.0477	0.831513	0.935891
Sub-Cluster 1	DN15235_c0_g1_i2	Chr5	TEA004694.1	CSA000597.1	1.67294	1.82155	-1.90526	-1.80572
Sub-Cluster 3	DN22029_c1_g4_i2	Chr5	TEA004749.1	CSA035327.1	-1.53209	-1.56437	1.68295	1.41351
Sub-Cluster 2	DN20778_c1_g3_i3	Chr5	TEA004768.1	CSA003216.1	-0.875931	-0.464173	1.58664	1.86538
Sub-Cluster 2	DN20778_c1_g3_i1	Chr5	TEA004768.1	CSA003216.1	-2.52376	-2.61609	1.69345	2.85997
Sub-Cluster 2	DN20907_c1_g1_i2	Chr5	TEA004783.1	CSA023938.1	-1.01189	-1.03143	0.479536	2.84632
Sub-Cluster 2	DN18565_c1_g1_i1	Chr5	TEA005299.1	CSA025208.1	-2.35502	-1.93998	1.45368	1.1632
Sub-Cluster 1	DN14909_c0_g1_i1	Chr5	TEA005300.1	CSA025206.1	1.45818	1.52634	-1.71299	-1.27153
Sub-Cluster 1	DN13630_c0_g1_i1	Chr5	TEA005301.1	CSA028418.1	3.25346	3.20873	-4.27501	-2.18718
Sub-Cluster 3	DN19563_c0_g3_i2	Chr5	TEA005306.1	CSA005065.1	0.291389	-0.872222	1.39186	-1.33639
Sub-Cluster 1	DN17610_c2_g1_i1	Chr5	TEA005359.1	CSA026671.1	0.790244	0.368673	-1.25716	0.980254
Sub-Cluster 2	DN21863_c2_g2_i1	Chr5	TEA005473.1	CSA015592.1	-2.13705	-1.91129	0.512152	3.94297
Sub-Cluster 1	DN21550_c2_g1_i6	Chr5	TEA005483.1	CSA034927.1	0.322607	1.57548	-2.24294	0.344857
Sub-Cluster 2	DN16872_c0_g1_i1	Chr5	TEA005736.1	CSA036472.1	-2.57611	-2.58569	1.17417	3.04269
Sub-Cluster 1	DN21852_c0_g1_i5	Chr5	TEA007113.1	CSA021465.1	0.994974	2.10995	-2.16973	-1.60445
Sub-Cluster 2	DN20257_c2_g3_i2	Chr5	TEA007162.1	CSA022960.1	-1.60386	-1.60386	3.46567	0.0237507
Sub-Cluster 2	DN20341_c1_g1_i8	Chr5	TEA007529.1	CSA019331.1	-1.50567	-1.37442	0.686976	2.70617
Sub-Cluster 2	DN19250_c0_g2_i1	Chr5	TEA007716.1	CSA023820.1	-3.28505	-2.83541	3.50858	3.6556
Sub-Cluster 2	DN20399_c1_g3_i1	Chr5	TEA008122.1	CSA013809.1	-1.63135	-3.31841	2.87023	1.86666
Sub-Cluster 1	DN13179_c0_g1_i2	Chr5	TEA008288.1	CSA031783.1	1.30489	2.63422	-3.11398	-1.26999
Sub-Cluster 1	DN21924_c2_g1_i5	Chr5	TEA008511.1	CSA001815.1	1.35145	2.35003	-1.1184	-2.58307
Sub-Cluster 2	DN21372_c0_g2_i3	Chr5	TEA008554.1	CSA033012.1	-1.22315	-1.77109	0.494056	2.50019
Sub-Cluster 2	DN21490_c0_g2_i1	Chr5	TEA008619.1	CSA012353.1	-2.25691	0.0477842	0.771931	1.43719
Sub-Cluster 2	DN17373_c0_g1_i3	Chr5	TEA008629.1	CSA028481.1	-1.05841	-2.12174	0.780213	1.60758
Sub-Cluster 1	DN15234_c0_g2_i1	Chr5	TEA008828.1	CSA004912.1	1.32573	2.67386	-1.6325	-1.9979
Sub-Cluster 1	DN20794_c0_g1_i1	Chr5	TEA008830.1	CSA004909.1	3.52887	3.5295	-5.57899	-2.83911
Sub-Cluster 1	DN20794_c0_g1_i2	Chr5	TEA008830.1	CSA004909.1	6.23782	3.02323	-1.82942	-3.62019
Sub-Cluster 2	DN21979_c2_g1_i6	Chr5	TEA008918.1	CSA006190.1	-1.06859	-0.709049	-0.69767	3.52568
Sub-Cluster 2	DN21979_c2_g1_i7	Chr5	TEA008918.1	CSA006190.1	-1.66578	-2.66578	1.7324	3.18901
Sub-Cluster 1	DN16807_c0_g2_i1	Chr5	TEA009172.1	CSA018834.1	2.04253	2.08755	-3.00227	-1.1278
Sub-Cluster 2	DN20489_c3_g6_i2	Chr5	TEA009458.1	CSA023940.1	-2.26559	-2.73337	2.36029	2.89893
Sub-Cluster 1	DN17543_c0_g1_i1	Chr5	TEA009875.1	CSA016010.1	4.22363	3.36879	-4.04151	-0.988046
Sub-Cluster 1	DN17543_c0_g1_i3	Chr5	TEA009875.1	CSA016009.1	3.21303	5.71502	-3.8635	-1.69441
Sub-Cluster 3	DN21411_c0_g3_i6	Chr5	TEA009917.1	CSA018486.1	-0.670647	-0.531372	3.10858	-0.3644
Sub-Cluster 1	DN20306_c0_g1_i4	Chr5	TEA010349.1	CSA002073.1	1.7664	1.7617	-0.801855	-1.69812
Sub-Cluster 3	DN20544_c1_g1_i1	Chr5	TEA010559.1	CSA016518.1	-1.46357	-1.33856	1.56719	1.23495
Sub-Cluster 1	DN21430_c0_g1_i5	Chr5	TEA010589.1	CSA012987.1	2.04025	1.1245	-2.95699	-0.0465696
Sub-Cluster 1	DN21430_c0_g1_i2	Chr5	TEA010589.1	CSA012987.1	1.4872	0.806734	-1.23854	-0.481456
Sub-Cluster 1	DN14331_c0_g1_i1	Chr5	TEA010614.1	CSA015131.1	3.59387	2.61419	-2.70051	-3.39281
Sub-Cluster 2	DN21678_c1_g1_i1	Chr5	TEA010860.1	CSA034674.1	-2.13544	-1.36145	-0.291459	4.61033
Sub-Cluster 4	DN21203_c0_g2_i7	Chr5	TEA010890.1	CSA002535.1	-1.3029	2.77776	-0.171966	-1.3029
Sub-Cluster 3	DN21647_c0_g1_i1	Chr5	TEA010893.1	CSA028018.1	-1.13848	-1.40151	2.01586	1.55739
Sub-Cluster 2	DN17614_c0_g1_i1	Chr5	TEA010911.1	CSA027074.1	-2.98008	-2.76305	2.93925	2.35513
Sub-Cluster 1	DN21613_c1_g1_i3	Chr5	TEA010988.1	CSA022978.1	1.8947	1.4647	-3.58974	1.7044
Sub-Cluster 1	DN19544_c2_g1_i1	Chr5	TEA011152.1	CSA000634.1	1.44604	1.80707	-1.16753	-2.08558
Sub-Cluster 2	DN17906_c1_g6_i1	Chr5	TEA011375.1	CSA031102.1	-1.77435	-3.23844	2.00001	3.52943
Sub-Cluster 2	DN20435_c0_g2_i2	Chr5	TEA011593.1	CSA030066.1	-1.97821	-1.88173	2.12264	2.45471
Sub-Cluster 1	DN7729_c0_g1_i1	Chr5	TEA011741.1	CSA026089.1	2.81872	-0.641284	-1.00475	-1.83663
Sub-Cluster 1	DN16008_c0_g1_i2	Chr5	TEA011861.1	CSA031313.1	2.24847	1.19149	-1.80171	-1.35978
Sub-Cluster 2	DN21979_c2_g1_i2	Chr5	TEA012191.1	CSA006190.1	-4.18607	-2.03551	2.32852	3.4831
Sub-Cluster 2	DN20524_c0_g3_i1	Chr5	TEA012285.1	CSA022354.1	-1.56765	-1.64485	2.09518	1.65069
Sub-Cluster 3	DN17320_c0_g2_i3	Chr5	TEA012288.1	CSA017187.1	2.89012	-3.67117	-0.10893	-4.19724
Sub-Cluster 3	DN17637_c0_g1_i2	Chr5	TEA012427.1	CSA021951.1	3.57403	-2.31058	1.38358	1.039
Sub-Cluster 2	DN20902_c0_g5_i5	Chr5	TEA012543.1	CSA035165.1	0.0758409	-0.31875	1.97032	0.558323
Sub-Cluster 3	DN20387_c0_g4_i1	Chr5	TEA012938.1	CSA003558.1	-0.34203	0.202729	2.624	-2.40477
Sub-Cluster 2	DN20275_c1_g1_i2	Chr5	TEA012941.1	CSA028048.1	-1.46547	-2.00152	0.10951	3.62609
Sub-Cluster 2	DN20524_c0_g3_i6	Chr5	TEA012942.1	CSA022354.1	-1.88747	-2.78534	2.77256	1.90025
Sub-Cluster 2	DN21373_c3_g2_i1	Chr5	TEA013114.1	CSA005886.1	-1.85576	-1.16553	0.884353	2.13694
Sub-Cluster 1	DN17992_c1_g1_i1	Chr5	TEA013863.1	CSA009611.1	1.19393	1.62261	-1.62264	-1.1939
Sub-Cluster 1	DN19855_c0_g1_i1	Chr5	TEA013927.1	CSA023307.1	0.578434	1.91529	-1.99821	-1.29395
Sub-Cluster 2	DN19855_c0_g3_i1	Chr5	TEA013978.1	CSA023310.1	-4.69893	-4.63719	5.54965	4.8445
Sub-Cluster 2	DN18750_c1_g5_i1	Chr5	TEA014242.1	CSA000599.1	-2.21512	-1.55027	0.956091	2.80929
Sub-Cluster 2	DN17333_c1_g2_i1	Chr5	TEA014355.1	CSA022742.1	-1.23475	-1.77603	1.40971	1.60107
Sub-Cluster 2	DN21712_c2_g1_i3	Chr5	TEA014522.1	CSA012506.1	-2.37735	-3.1414	3.68238	2.27595
Sub-Cluster 2	DN21712_c2_g1_i5	Chr5	TEA014522.1	CSA012506.1	-3.4874	-1.0896	-3.00197	2.66397
Sub-Cluster 2	DN21712_c2_g1_i7	Chr5	TEA014522.1	CSA012506.1	-1.52782	-1.52782	4.05715	-0.499246
Sub-Cluster 2	DN18667_c0_g1_i1	Chr5	TEA014650.1	CSA034465.1	-1.51122	-1.75625	1.06282	2.3116
Sub-Cluster 1	DN13454_c0_g1_i1	Chr5	TEA014776.1	CSA016952.1	2.05358	1.73455	-2.29249	-0.829912
Sub-Cluster 1	DN19211_c0_g1_i1	Chr5	TEA014780.1	CSA012503.1	2.85374	2.23217	-2.35255	0.767871
Sub-Cluster 3	DN21283_c0_g1_i1	Chr5	TEA015240.1	CSA027631.1	-1.16451	-1.09567	2.22004	1.01063
Sub-Cluster 2	DN17457_c0_g1_i1	Chr5	TEA015253.1	CSA009339.1	-1.57992	-1.18334	-0.24986	3.05511
Sub-Cluster 1	DN11943_c0_g1_i1	Chr5	TEA015267.1	CSA027627.1	1.72985	1.54963	-2.25802	-1.2499
Sub-Cluster 3	DN20567_c3_g2_i1	Chr5	TEA015391.1	CSA013622.1	-1.7317	-1.95161	2.04658	1.63673
Sub-Cluster 2	DN16923_c0_g1_i1	Chr5	TEA015849.1	CSA032623.1	-2.08756	-2.12465	1.54895	2.66325
Sub-Cluster 1	DN15417_c1_g1_i2	Chr5	TEA015851.1	CSA023281.1	2.2854	2.56938	-1.98056	-2.26002
Sub-Cluster 2	DN21578_c0_g3_i1	Chr5	TEA016684.1	CSA001150.1	-1.66578	-1.7598	2.35034	1.80642
Sub-Cluster 1	DN20876_c0_g6_i1	Chr5	TEA016740.1	CSA007193.1	3.58607	3.60119	-3.55286	-2.23093
Sub-Cluster 2	DN19872_c0_g4_i3	Chr5	TEA016796.1	CSA001579.1	-0.646363	-2.20218	2.31698	0.37071
Sub-Cluster 1	DN21430_c0_g1_i1	Chr5	TEA016871.1	CSA012987.1	1.4311	0.278119	-1.64397	-0.283192
Sub-Cluster 1	DN19879_c0_g4_i4	Chr5	TEA016925.1	CSA003815.1	1.14727	1.69158	-1.88112	-0.95774
Sub-Cluster 4	DN20440_c1_g2_i1	Chr5	TEA017256.1	CSA016997.1	4.38719	3.94761	-4.60456	-2.31129
Sub-Cluster 1	DN16064_c0_g1_i2	Chr5	TEA017535.1	CSA005713.1	1.2693	1.33364	-0.802613	-1.80033
Sub-Cluster 2	DN21541_c1_g2_i1	Chr5	TEA017751.1	CSA017240.1	-1.01255	0.0920035	2.78195	-0.535231
Sub-Cluster 1	DN19820_c0_g1_i2	Chr5	TEA018195.1	CSA025636.1	2.64211	0.541441	-3.14834	-2.0631
Sub-Cluster 4	DN20121_c0_g3_i1	Chr5	TEA018751.1	CSA006481.1	0.511983	-1.00749	-1.90087	1.2669
Sub-Cluster 3	DN21301_c1_g3_i2	Chr5	TEA018880.1	CSA002011.1	0.468335	-0.386762	2.02427	-1.49068
Sub-Cluster 3	DN17938_c2_g1_i2	Chr5	TEA018946.1	CSA024237.1	-1.08631	1.80979	0.183087	0.681352
Sub-Cluster 2	DN21725_c0_g2_i2	Chr5	TEA019715.1	CSA017326.1	-1.56711	-1.49693	1.03016	2.03387
Sub-Cluster 2	DN18305_c0_g1_i1	Chr5	TEA019793.1	CSA003391.1	0.412523	-3.51904	2.22313	2.50983
Sub-Cluster 2	DN20176_c1_g1_i2	Chr5	TEA019798.1	CSA003393.1	-0.520432	-3.36237	1.7893	2.0935
Sub-Cluster 1	DN20176_c1_g1_i3	Chr5	TEA019798.1	CSA003393.1	1.09744	1.31806	0.126858	-3.17579
[truncated: 1,296 more rows]
