# Supplementary material for: Underpinning the molecular programming attributing heat stress associated thermotolerance in tea (Camellia sinensis (L.) O. Kuntze)
Source: Hortic Res. 2021 May 1;8:99. doi: 10.1038/s41438-021-00532-z (PMC8087774; doi:10.1038/s41438-021-00532-z)
Supplement: Supplementary file 4 — Supplementary Table S3 [file 41438_2021_532_MOESM4_ESM.xlsx]

## Sheet: Supp table 3A
Supplementary Table S3A: Significant Differentially enriched GO terms of Biological processes in heat tolerant (HT) and sensitive (HS) cultivars with respect to control.
				HT			HS
ontology	GO_acc	description	number	Z-Score	p_value	q_value	Z-Score	p_value	q_value
Biological Process	GO:0006412	translation	301	-5.8	5.8e-09	4.4e-07	-6.7	2.6e-11	6.5e-10
Biological Process	GO:0006350	transcription	471	5.7	1.5e-08	5.5e-07	4.3	1.8e-05	0.00012
Biological Process	GO:0050794	regulation of cellular process	862	5.1	3.5e-07	8.6e-06	4.6	4.1e-06	3.9e-05
Biological Process	GO:0010468	regulation of gene expression	475	5	4.6e-07	8.6e-06	4.1	3.7e-05	0.00023
Biological Process	GO:0015979	photosynthesis	81	-5	6.1e-07	9.2e-06	-11	5.1e-28	3.8e-26
Biological Process	GO:0019222	regulation of metabolic process	552	4.8	1.8e-06	2.2e-05	3.8	0.00013	0.00066
Biological Process	GO:0009056	catabolic process	310	4.7	2.7e-06	2.9e-05	2.6	0.011	0.037
Biological Process	GO:0060255	regulation of macromolecule metabolic process	494	4.5	6.6e-06	5.5e-05	3.8	0.00014	0.00066
Biological Process	GO:0065007	biological regulation	1131	4.2	2.4e-05	0.00016	4	7.2e-05	0.00041
Biological Process	GO:0009607	response to biotic stimulus	226	4.2	3.1e-05	0.00019	2.4	0.016	0.047
Biological Process	GO:0050896	response to stimulus	1327	4.2	3.3e-05	0.00019	2.5	0.014	0.041
Biological Process	GO:0051704	multi-organism process	266	4	7.8e-05	0.00039	2.7	0.0063	0.024
Biological Process	GO:0006950	response to stress	797	3.9	0.00011	0.0005	2.3	0.022	0.062
Biological Process	GO:0009605	response to external stimulus	166	3.7	0.00019	0.00083	2.1	0.038	0.087
Biological Process	GO:0009719	response to endogenous stimulus	321	3.4	0.0007	0.0027	1.6	0.12	0.2
Biological Process	GO:0006091	generation of precursor metabolites and energy	132	-2.7	0.0066	0.022	-7.7	1.3e-14	4.9e-13
Biological Process	GO:0009058	biosynthetic process	1454	-2.5	0.013	0.04	-4.6	4e-06	3.9e-05
Biological Process	GO:0044249	cellular biosynthetic process	1382	-2.3	0.024	0.061	-4.4	1.1e-05	8.6e-05
Biological Process	GO:0006807	nitrogen compound metabolic process	1192	2.3	0.024	0.061	2.2	0.029	0.078
Biological Process	GO:0043170	macromolecule metabolic process	2000	2	0.041	0.096	1.9	0.058	0.12
Biological Process	GO:0008152	metabolic process	3220	-0.45	0.65	0.78	-2.5	0.012	0.038
Biological Process	GO:0019748	secondary metabolic process	140	-1	0.31	0.5	-2.1	0.033	0.084
Biological Process	GO:0009606	tropism	29	-1.7	0.083	0.18	-2	0.044	0.094
Biological Process	GO:0050789	regulation of biological process	970	4.5	6.5e-06	5.5e-05	4.5	5.5e-06	4.6e-05
Biological Process	GO:0006259	DNA metabolic process	147	-4.4	8.8e-06	6.6e-05	-2	0.042	0.092
Biological Process	GO:0007165	signal transduction	299	4.1	4.7e-05	0.00025	4.9	1.1e-06	1.7e-05
Biological Process	GO:0043412	macromolecule modification	490	3.6	0.00033	0.0014	5	6.7e-07	1.3e-05
Biological Process	GO:0006464	protein modification process	458	3.4	0.00073	0.0027	4.7	2.5e-06	3.1e-05
Biological Process	GO:0009991	response to extracellular stimulus	40	2.9	0.0038	0.014	3.1	0.0022	0.0088
Biological Process	GO:0007154	cell communication	90	2.8	0.0052	0.018	3.8	0.00014	0.00066
Biological Process	GO:0007049	cell cycle	95	-2.6	0.0087	0.027	-2.5	0.011	0.037
Biological Process	GO:0008219	cell death	71	2.5	0.014	0.04	3.2	0.0012	0.0051
Biological Process	GO:0016265	death	71	2.5	0.014	0.04	3.2	0.0012	0.0051
Biological Process	GO:0009790	embryonic development	229	-2.4	0.017	0.044	-1.4	0.16	0.28
Biological Process	GO:0006139	nucleobase, nucleoside, nucleotide and nucleic acid metabolic process	945	2	0.041	0.096	2.5	0.014	0.041
Biological Process	GO:0044260	cellular macromolecule metabolic process	1839	2	0.043	0.099	2.1	0.038	0.087
Biological Process	GO:0007275	multicellular organismal development	731	0.99	0.32	0.5	2.1	0.036	0.086
Biological Process	GO:0032501	multicellular organismal process	756	0.92	0.36	0.54	2.1	0.036	0.086

## Sheet: Supp table 3B
Supplementary Table S3B: Significant Differentially enriched GO terms of cellular component in heat tolerant (HT) and sensitive (HS) cultivars with respect to control.
				HT			HS
ontology	GO_acc	description	number	Z-Score	p_value	q_value	Z-Score	p_value	q_value
Cellular Component	GO:0044422	organelle part	1184	-8.4	3e-17	7.1e-16	-10	9.6e-24	1.1e-22
Cellular Component	GO:0044446	intracellular organelle part	1183	-8.4	3.2e-17	7.1e-16	-10	9e-24	1.1e-22
Cellular Component	GO:0043232	intracellular non-membrane-bounded organelle	411	-7.2	6.4e-13	7.2e-12	-7.8	4.6e-15	2.6e-14
Cellular Component	GO:0043228	non-membrane-bounded organelle	411	-7.2	6.4e-13	7.2e-12	-7.8	4.6e-15	2.6e-14
Cellular Component	GO:0009579	thylakoid	227	-7.1	9.2e-13	8.3e-12	-12	1.8e-33	8e-32
Cellular Component	GO:0009536	plastid	1344	-7.1	1.1e-12	8.3e-12	-11	9.3e-30	2.1e-28
Cellular Component	GO:0005840	ribosome	201	-6.6	4.2e-11	2.7e-10	-7.7	1.2e-14	6.1e-14
Cellular Component	GO:0030529	ribonucleoprotein complex	241	-6.5	6.2e-11	3.5e-10	-7.1	1.6e-12	6.8e-12
Cellular Component	GO:0044444	cytoplasmic part	2727	-6.5	8.5e-11	4.3e-10	-9	1.7e-19	1.5e-18
Cellular Component	GO:0032991	macromolecular complex	860	-5.8	6.7e-09	2.8e-08	-7.1	1.7e-12	6.8e-12
Cellular Component	GO:0005737	cytoplasm	2925	-5.8	6.8e-09	2.8e-08	-8.1	4.4e-16	3.3e-15
Cellular Component	GO:0005623	cell	5000	-5.2	2.5e-07	8.5e-07	-6.5	9.7e-11	3.4e-10
Cellular Component	GO:0044464	cell part	5000	-5.2	2.5e-07	8.5e-07	-6.5	9.7e-11	3.4e-10
Cellular Component	GO:0043226	organelle	3321	-4.8	2e-06	6.2e-06	-6.1	1.4e-09	4.2e-09
Cellular Component	GO:0043229	intracellular organelle	3320	-4.7	2.1e-06	6.2e-06	-6.1	1.4e-09	4.2e-09
Cellular Component	GO:0016020	membrane	1499	-4.3	1.5e-05	3.7e-05	-5.6	2.1e-08	5.9e-08
Cellular Component	GO:0031975	envelope	308	-4.3	1.6e-05	3.7e-05	-5.3	1e-07	2.4e-07
Cellular Component	GO:0030312	external encapsulating structure	142	-4.3	1.6e-05	3.7e-05	-4.4	1e-05	2e-05
Cellular Component	GO:0031967	organelle envelope	308	-4.3	1.6e-05	3.7e-05	-5.3	1e-07	2.4e-07
Cellular Component	GO:0005622	intracellular	3836	-4.2	2.7e-05	5.8e-05	-5	5e-07	1.1e-06
Cellular Component	GO:0044424	intracellular part	3721	-4.1	4e-05	8.1e-05	-5.4	7.9e-08	2.1e-07
Cellular Component	GO:0043231	intracellular membrane-bounded organelle	3111	-3.4	0.00057	0.0011	-4.5	6.4e-06	1.3e-05
Cellular Component	GO:0043227	membrane-bounded organelle	3119	-3.4	0.00063	0.0011	-4.5	7.6e-06	1.5e-05
Cellular Component	GO:0005576	extracellular region	62	-2.7	0.0078	0.013	-3	0.0026	0.0043
Cellular Component	GO:0042579	microbody	80	2.6	0.0084	0.013	0.44	0.66	0.69
Cellular Component	GO:0005777	peroxisome	80	2.6	0.0084	0.013	0.44	0.66	0.69
Cellular Component	GO:0012505	endomembrane system	554	-2.5	0.012	0.017	-2.7	0.0078	0.012
Cellular Component	GO:0005856	cytoskeleton	69	-2.5	0.014	0.018	-4.2	2.3e-05	4e-05
Cellular Component	GO:0005618	cell wall	140	-4.4	1.3e-05	3.7e-05	-4.4	1.3e-05	2.4e-05
Cellular Component	GO:0005739	mitochondrion	538	-3.9	9.2e-05	0.00018	-2.8	0.0052	0.0084
Cellular Component	GO:0031974	membrane-enclosed lumen	250	-2.6	0.0081	0.013	-1.9	0.053	0.077
Cellular Component	GO:0005634	nucleus	906	2.6	0.0083	0.013	5.1	2.9e-07	6.4e-07
Cellular Component	GO:0070013	intracellular organelle lumen	246	-2.5	0.013	0.018	-1.8	0.079	0.1
Cellular Component	GO:0043233	organelle lumen	246	-2.5	0.013	0.018	-1.8	0.079	0.1
Cellular Component	GO:0005768	endosome	44	1.4	0.15	0.19	2.4	0.018	0.027
Molecular Function	GO:0030528	transcription regulator activity	557	7.3	2.1e-13	6.4e-12	5.3	1.2e-07	7.3e-07
Molecular Function	GO:0003700	transcription factor activity	479	7.2	5.7e-13	8.9e-12	4.7	2.9e-06	1.5e-05

## Sheet: Supp table 3C
Supplementary Table S3C: Significant Differentially enriched GO terms of molecular functions in heat tolerant (HT) and sensitive (HS) cultivars with respect to control.
				HT			HS
ontology	GO_acc	description	number	Z-Score	p_value	q_value	Z-Score	p_value	q_value
Molecular Function	GO:0030528	transcription regulator activity	557	7.3	2.1e-13	6.4e-12	5.3	1.2e-07	7.3e-07
Molecular Function	GO:0003700	transcription factor activity	479	7.2	5.7e-13	8.9e-12	4.7	2.9e-06	1.5e-05
Molecular Function	GO:0005198	structural molecule activity	251	-5.7	1.4e-08	1.5e-07	-7.4	2e-13	6.1e-12
Molecular Function	GO:0003677	DNA binding	730	4.7	2.3e-06	1.4e-05	4.4	1.4e-05	5.2e-05
Molecular Function	GO:0019825	oxygen binding	36	3.1	0.0017	0.0067	-0.042	0.97	0.97
Molecular Function	GO:0005488	binding	3270	4.8	2e-06	1.4e-05	6.4	1.2e-10	1.9e-09
Molecular Function	GO:0005515	protein binding	971	4.4	1.1e-05	5.7e-05	6	2.1e-09	2.1e-08
Molecular Function	GO:0003676	nucleic acid binding	1224	3.7	0.00026	0.0011	5.8	7.8e-09	6e-08
Molecular Function	GO:0000166	nucleotide binding	746	0.038	0.97	0.97	4.5	5.9e-06	2.6e-05
Molecular Function	GO:0017111	nucleoside-triphosphatase activity	304	0.68	0.49	0.9	3.9	0.00011	0.00039
Molecular Function	GO:0016817	hydrolase activity, acting on acid anhydrides	325	0.58	0.56	0.92	3.7	0.00025	0.0007
Molecular Function	GO:0016818	hydrolase activity, acting on acid anhydrides, in phosphorus-containing anhydrides	325	0.58	0.56	0.92	3.7	0.00025	0.0007
Molecular Function	GO:0016462	pyrophosphatase activity	323	0.51	0.61	0.95	3.6	0.00035	0.00092
Molecular Function	GO:0016301	kinase activity	491	0.94	0.35	0.76	3.3	0.001	0.0025
Molecular Function	GO:0016772	transferase activity, transferring phosphorus-containing groups	587	0.41	0.68	0.95	2.9	0.0036	0.0079
Molecular Function	GO:0003723	RNA binding	269	-0.16	0.87	0.95	2.4	0.018	0.037
