# Supplementary material for: Underpinning the molecular programming attributing heat stress associated thermotolerance in tea (Camellia sinensis (L.) O. Kuntze)
Source: Hortic Res. 2021 May 1;8:99. doi: 10.1038/s41438-021-00532-z (PMC8087774; doi:10.1038/s41438-021-00532-z)
Supplement: Supplementary file 5 — Supplementary Table S4 [file 41438_2021_532_MOESM5_ESM.xlsx]

## Sheet: Predicted network interactions
Supplementary table S4: Predicted transcriptional interactome network of heat stress associated pathway in tea
Node 1	Node 2	name	coexpression	combined_score
AT3G12050	CsHSP90	AT3G12050 (interacts with) CsHSP90	0.918	0.989
AT1G04190	CsHSP90	AT1G04190 (interacts with) CsHSP90	0.63	0.923
AT1G67760	CsHSP90	AT1G67760 (interacts with) CsHSP90	0.266	0.403
CPN60A	CsHSP90	CPN60A (interacts with) CsHSP90	0.304	0.702
AT3G18190	CsHSP90	AT3G18190 (interacts with) CsHSP90	0.199	0.541
AT1G24510	CsHSP90	AT1G24510 (interacts with) CsHSP90	0.266	0.403
Fes1A	CsHSP90	Fes1A (interacts with) CsHSP90	0.885	0.92
Fes1B	CsHSP90	Fes1B (interacts with) CsHSP90	0.196	0.445
Fes1C	CsHSP90	Fes1C (interacts with) CsHSP90	0.196	0.445
AT3G51980	CsHSP90	AT3G51980 (interacts with) CsHSP90	0.196	0.445
CRT1a	CsHSP90	CRT1a (interacts with) CsHSP90	0.222	0.637
HSC70-1	CsHSP90	HSC70-1 (interacts with) CsHSP90	0.215	0.99
AT3G09440	CsHSP90	AT3G09440 (interacts with) CsHSP90	0.619	0.99
CsHSP70	CsHSP90	CsHSP70 (interacts with) CsHSP90	0.884	0.999
CPN60B	CsHSP90	CPN60B (interacts with) CsHSP90	0.304	0.642
AT3G60210	CsHSP90	AT3G60210 (interacts with) CsHSP90	0.506	0.695
CHL-CPN10	CsHSP90	CHL-CPN10 (interacts with) CsHSP90	0.506	0.695
CPN20	CsHSP90	CPN20 (interacts with) CsHSP90	0.506	0.731
CRT1b	CsHSP90	CRT1b (interacts with) CsHSP90	0.222	0.637
HSP60	CsHSP90	HSP60 (interacts with) CsHSP90	0.38	0.844
HSP60-2	CsHSP90	HSP60-2 (interacts with) CsHSP90	0.304	0.642
AT1G23100	CsHSP90	AT1G23100 (interacts with) CsHSP90	0.506	0.695
CPN10	CsHSP90	CPN10 (interacts with) CsHSP90	0.545	0.801
AT1G11660	CsHSP90	AT1G11660 (interacts with) CsHSP90	0.423	0.837
AT4G16660	CsHSP90	AT4G16660 (interacts with) CsHSP90	0.469	0.956
HSP81-2	CsHSP90	HSP81-2 (interacts with) CsHSP90	0.412	0.425
CsHSP90	Hop1	CsHSP90 (interacts with) Hop1	0.63	0.993
CsHSP90	CsHSP70b	CsHSP90 (interacts with) CsHSP70b	0.333	0.995
CsHSP90	LOS1	CsHSP90 (interacts with) LOS1	0.195	0.951
CsHSP90	Hop2	CsHSP90 (interacts with) Hop2	0.695	0.994
CsHSP90	CsHSP70-15	CsHSP90 (interacts with) CsHSP70-15	0.525	0.872
CsHSP90	HSP91	CsHSP90 (interacts with) HSP91	0.429	0.851
CsHSP90	SQN	CsHSP90 (interacts with) SQN	0.9	0.997
CsHSP90	MBF1A	CsHSP90 (interacts with) MBF1A	0.55	0.589
CsHSP90	TPR10	CsHSP90 (interacts with) TPR10	0.724	0.977
CsHSP90	TCP-1	CsHSP90 (interacts with) TCP-1	0.199	0.659
CsHSP90	MBF1C	CsHSP90 (interacts with) MBF1C	0.935	0.948
CsHSP90	J3	CsHSP90 (interacts with) J3	0.458	0.974
CsHSP90	MBF1B	CsHSP90 (interacts with) MBF1B	0.55	0.586
CsHSP90	SGT1B	CsHSP90 (interacts with) SGT1B	0.159	0.998
CsHSP90	Hop3	CsHSP90 (interacts with) Hop3	0.947	0.999
CsHSP90	SGT1A	CsHSP90 (interacts with) SGT1A	0.501	0.999
CsHSP90	CsCsHSP70	CsHSP90 (interacts with) CsCsHSP70	0.695	0.995
CsHSP90	MTHSC70-2	CsHSP90 (interacts with) MTHSC70-2	0.494	0.849
CsHSP90	J2	CsHSP90 (interacts with) J2	0.683	0.985
CsHSP90	PBS2	CsHSP90 (interacts with) PBS2	0.047	0.988
CsHSP90	Hsp81.4	CsHSP90 (interacts with) Hsp81.4	0.17	0.915
HSP81-3	CsHSP90	HSP81-3 (interacts with) CsHSP90	0.252	0.964
AT4G02450	CsHSP90	AT4G02450 (interacts with) CsHSP90	0.796	0.971
AT3G03773	CsHSP90	AT3G03773 (interacts with) CsHSP90	0.796	0.971
HSP101	CsHSP90	HSP101 (interacts with) CsHSP90	0.885	0.976
AT5G07340	CsHSP90	AT5G07340 (interacts with) CsHSP90	0.196	0.668
CNX1	CsHSP90	CNX1 (interacts with) CsHSP90	0.212	0.675
AT1G18660	CsHSP90	AT1G18660 (interacts with) CsHSP90	0.63	0.923
AT1G30070	CsHSP90	AT1G30070 (interacts with) CsHSP90	0.711	0.775
AT3G03960	CsHSP90	AT3G03960 (interacts with) CsHSP90	0.177	0.933
AT5G20890	CsHSP90	AT5G20890 (interacts with) CsHSP90	0.438	0.669
AT3G02530	CsHSP90	AT3G02530 (interacts with) CsHSP90	0.199	0.445
AT5G16070	CsHSP90	AT5G16070 (interacts with) CsHSP90	0.199	0.445
AT3G11830	CsHSP90	AT3G11830 (interacts with) CsHSP90	0.199	0.521
CsHSFA2	CsHSP90	CsHSFA2 (interacts with) CsHSP90	0.863	0.999
HSF1	CsHSP90	HSF1 (interacts with) CsHSP90	0	0.971
TAF2	HAF01	TAF2 (interacts with) HAF01	0.739	0.999
AT3G11964	FAS4	AT3G11964 (interacts with) FAS4	0.976	0.999
SC35	RS2Z33	SC35 (interacts with) RS2Z33	0.298	0.999
SC35	SR34	SC35 (interacts with) SR34	0.239	0.999
AT3G47370	AT1G74270	AT3G47370 (interacts with) AT1G74270	0.993	0.999
AT3G47370	AT2G40010	AT3G47370 (interacts with) AT2G40010	0.939	0.999
MYC2	JAZ1	MYC2 (interacts with) JAZ1	0.667	0.999
OST1	PP2CA	OST1 (interacts with) PP2CA	0.085	0.999
RS2Z33	SR34	RS2Z33 (interacts with) SR34	0.433	0.999
TPS9	TPS7	TPS9 (interacts with) TPS7	0.996	0.999
ATTPS6	TPS9	ATTPS6 (interacts with) TPS9	0.996	0.999
ATTPS6	TPS7	ATTPS6 (interacts with) TPS7	0.996	0.999
JAZ3	MYC2	JAZ3 (interacts with) MYC2	0.274	0.999
TPS11	TPS7	TPS11 (interacts with) TPS7	0.996	0.999
TPS11	TPS9	TPS11 (interacts with) TPS9	0.999	0.999
TPS11	ATTPS6	TPS11 (interacts with) ATTPS6	0.996	0.999
ATTPPA	TPS9	ATTPPA (interacts with) TPS9	0.757	0.999
ATTPPA	ATTPS6	ATTPPA (interacts with) ATTPS6	0.757	0.999
ATTPPA	TPS7	ATTPPA (interacts with) TPS7	0.762	0.999
ATTPPA	TPS11	ATTPPA (interacts with) TPS11	0.757	0.999
JAZ3	JAZ1	JAZ3 (interacts with) JAZ1	0.248	0.999
LBA1	SMG7	LBA1 (interacts with) SMG7	0.289	0.998
BETA-UP	PYD2	BETA-UP (interacts with) PYD2	0.283	0.998
ACX2	PKT3	ACX2 (interacts with) PKT3	0.445	0.998
NF-YB3	NF-YC9	NF-YB3 (interacts with) NF-YC9	0.122	0.998
AT1G24510	CPN10	AT1G24510 (interacts with) CPN10	0.988	0.998
TPPF	ATTPS6	TPPF (interacts with) ATTPS6	0.757	0.998
TPPF	TPS11	TPPF (interacts with) TPS11	0.757	0.998
VPS2.2	SNF7.2	VPS2.2 (interacts with) SNF7.2	0.25	0.998
HGO	PDS1	HGO (interacts with) PDS1	0.777	0.997
PCL1	ELF4	PCL1 (interacts with) ELF4	0.736	0.997
ZTL	GI	ZTL (interacts with) GI	0	0.997
AT2G40010	AT1G74270	AT2G40010 (interacts with) AT1G74270	0.939	0.997
EIN3	EBF1	EIN3 (interacts with) EBF1	0.11	0.997
TPPF	TPS7	TPPF (interacts with) TPS7	0.757	0.996
TPPF	TPS9	TPPF (interacts with) TPS9	0.757	0.996
YLS8	EMB2770	YLS8 (interacts with) EMB2770	0	0.995
FKF1	GI	FKF1 (interacts with) GI	0.215	0.995
UBQ4	UPL4	UBQ4 (interacts with) UPL4	0.071	0.994
GLT1	AT4G14240	GLT1 (interacts with) AT4G14240	0.99	0.994
AT2G23970	AT1G69800	AT2G23970 (interacts with) AT1G69800	0.939	0.994
UBC2	HUB2	UBC2 (interacts with) HUB2	0.05	0.993
ASK2	CUL1	ASK2 (interacts with) CUL1	0.044	0.992
TAT7	PDS1	TAT7 (interacts with) PDS1	0.789	0.992
ERF1	EIN3	ERF1 (interacts with) EIN3	0	0.99
AT5G53480	IMPA-1	AT5G53480 (interacts with) IMPA-1	0.388	0.988
ACX2	OPCL1	ACX2 (interacts with) OPCL1	0.124	0.987
UBQ4	RPN10	UBQ4 (interacts with) RPN10	0.096	0.986
MPK3	MKK9	MPK3 (interacts with) MKK9	0.343	0.986
CsHSP70T-2	HSP101	CsHSP70T-2 (interacts with) HSP101	0.877	0.984
PKT3	ECH2	PKT3 (interacts with) ECH2	0.49	0.983
CUL1	TIR1	CUL1 (interacts with) TIR1	0.069	0.982
SGT1B	TIR1	SGT1B (interacts with) TIR1	0	0.979
AT5G13980	AT3G56310	AT5G13980 (interacts with) AT3G56310	0	0.979
TAT7	AT5G34930	TAT7 (interacts with) AT5G34930	0	0.979
NRPB1	HAF01	NRPB1 (interacts with) HAF01	0.357	0.978
AT4G33070	ALDH2B7	AT4G33070 (interacts with) ALDH2B7	0.045	0.977
GLT1	TRX1	GLT1 (interacts with) TRX1	0.122	0.977
GLT1	WCRKC1	GLT1 (interacts with) WCRKC1	0.122	0.977
cob	MPPBETA	cob (interacts with) MPPBETA	0	0.976
EMB2770	AT2G33730	EMB2770 (interacts with) AT2G33730	0.416	0.976
RAD23D	UBQ4	RAD23D (interacts with) UBQ4	0.124	0.975
ECHIA	PKT3	ECHIA (interacts with) PKT3	0.367	0.975
RR2	HK3	RR2 (interacts with) HK3	0.132	0.975
ATG8F	SPI	ATG8F (interacts with) SPI	0.044	0.974
APG8H	SPI	APG8H (interacts with) SPI	0.044	0.974
RS2Z33	SR45a	RS2Z33 (interacts with) SR45a	0	0.974
SFR6	NRB4	SFR6 (interacts with) NRB4	0.347	0.973
GFA2	cpHsc70-1	GFA2 (interacts with) cpHsc70-1	0.483	0.972
ASK2	UBC2	ASK2 (interacts with) UBC2	0.127	0.972
OST1	HAI3	OST1 (interacts with) HAI3	0.085	0.972
UBQ4	UBC2	UBQ4 (interacts with) UBC2	0	0.971
OST1	HAI2	OST1 (interacts with) HAI2	0.085	0.969
AT3G47370	AT2G40290	AT3G47370 (interacts with) AT2G40290	0.279	0.966
RFR1	MED8	RFR1 (interacts with) MED8	0	0.965
MED19A	NRB4	MED19A (interacts with) NRB4	0	0.965
RFR1	NRB4	RFR1 (interacts with) NRB4	0.117	0.964
UBQ4	CDC20.1	UBQ4 (interacts with) CDC20.1	0.083	0.963
AT5G53480	IMPA-9	AT5G53480 (interacts with) IMPA-9	0.222	0.963
REF4	MED8	REF4 (interacts with) MED8	0.077	0.963
UPL4	UPL1	UPL4 (interacts with) UPL1	0.513	0.963
AT5G56460	UPL4	AT5G56460 (interacts with) UPL4	0.044	0.962
REF4	NRB4	REF4 (interacts with) NRB4	0.126	0.962
HMT2	MGL	HMT2 (interacts with) MGL	0.072	0.962
CsHSP17.6	HSP101	CsHSP17.6 (interacts with) HSP101	0.878	0.962
UBQ4	UPL1	UBQ4 (interacts with) UPL1	0.07	0.961
CER7	FAS4	CER7 (interacts with) FAS4	0.265	0.961
J20	CsHSP70-15	J20 (interacts with) CsHSP70-15	0.377	0.961
MED8	NRB4	MED8 (interacts with) NRB4	0.094	0.96
ASP3	PDS1	ASP3 (interacts with) PDS1	0.094	0.96
SR45a	SR34	SR45a (interacts with) SR34	0	0.96
MED19A	RFR1	MED19A (interacts with) RFR1	0	0.958
GFA2	CsHSP70T-2	GFA2 (interacts with) CsHSP70T-2	0.377	0.958
EMB2770	SR45a	EMB2770 (interacts with) SR45a	0	0.958
UBQ4	UBP13	UBQ4 (interacts with) UBP13	0.178	0.957
MED19A	REF4	MED19A (interacts with) REF4	0	0.957
AT5G49060	J20	AT5G49060 (interacts with) J20	0	0.957
HSFA4A	HSFA8	HSFA4A (interacts with) HSFA8	0.54	0.957
MED19A	MED8	MED19A (interacts with) MED8	0	0.956
ASP1	PDS1	ASP1 (interacts with) PDS1	0	0.956
CIP8	UBC2	CIP8 (interacts with) UBC2	0	0.956
CER7	AT3G11964	CER7 (interacts with) AT3G11964	0.535	0.955
AT5G34930	ASP3	AT5G34930 (interacts with) ASP3	0.069	0.955
ELF4	GI	ELF4 (interacts with) GI	0	0.955
DREB1A	ICE1	DREB1A (interacts with) ICE1	0	0.953
PECT1	emb1187	PECT1 (interacts with) emb1187	0.074	0.953
AT5G34930	ASP1	AT5G34930 (interacts with) ASP1	0	0.953
AT3G58490	DPL1	AT3G58490 (interacts with) DPL1	0	0.952
YLS8	AT2G33730	YLS8 (interacts with) AT2G33730	0	0.95
HSP18.2	HSP101	HSP18.2 (interacts with) HSP101	0.584	0.95
HSFB2A	MPK3	HSFB2A (interacts with) MPK3	0.169	0.949
AT5G49060	CsHSP70-15	AT5G49060 (interacts with) CsHSP70-15	0.377	0.949
RHC1A	UBC2	RHC1A (interacts with) UBC2	0.093	0.948
BT1	BET10	BT1 (interacts with) BET10	0.121	0.948
ASK2	UBQ4	ASK2 (interacts with) UBQ4	0	0.948
AT-HSFB2B	HAC1	AT-HSFB2B (interacts with) HAC1	0	0.947
EMB2770	RS2Z33	EMB2770 (interacts with) RS2Z33	0.092	0.947
AT3G19950	UBC2	AT3G19950 (interacts with) UBC2	0	0.945
NRPB1	TAF2	NRPB1 (interacts with) TAF2	0.433	0.944
MEMB11	AT1G62020	MEMB11 (interacts with) AT1G62020	0	0.944
NRPB1	PCFS4	NRPB1 (interacts with) PCFS4	0.431	0.943
SHM7	THA1	SHM7 (interacts with) THA1	0	0.941
SHM6	THA1	SHM6 (interacts with) THA1	0	0.941
HSFA3	MPK3	HSFA3 (interacts with) MPK3	0	0.94
AT5G55856	UBQ4	AT5G55856 (interacts with) UBQ4	0.076	0.94
MPK3	HSFC1	MPK3 (interacts with) HSFC1	0	0.94
UBQ4	SNF7.2	UBQ4 (interacts with) SNF7.2	0.087	0.938
UBQ4	SNF7.1	UBQ4 (interacts with) SNF7.1	0.087	0.938
UBQ4	NRPB1	UBQ4 (interacts with) NRPB1	0	0.937
EMB2770	SR34	EMB2770 (interacts with) SR34	0.074	0.937
CPFTSY	AT2G40010	CPFTSY (interacts with) AT2G40010	0.093	0.936
HSFA3	ROF1	HSFA3 (interacts with) ROF1	0	0.936
ACX2	ECH2	ACX2 (interacts with) ECH2	0.382	0.934
NRPB1	HAC1	NRPB1 (interacts with) HAC1	0.362	0.933
SC35	EMB2770	SC35 (interacts with) EMB2770	0.102	0.933
UBQ4	AT3G19950	UBQ4 (interacts with) AT3G19950	0	0.932
UBQ4	RHC1A	UBQ4 (interacts with) RHC1A	0	0.932
HSFC1	TOR	HSFC1 (interacts with) TOR	0	0.932
HSFA3	TOR	HSFA3 (interacts with) TOR	0	0.932
HSFB2A	TOR	HSFB2A (interacts with) TOR	0	0.932
CIP8	UBQ4	CIP8 (interacts with) UBQ4	0	0.932
NRPB1	UBP13	NRPB1 (interacts with) UBP13	0.315	0.93
NBR1	ATI1	NBR1 (interacts with) ATI1	0.146	0.93
TKPR1	LAP5	TKPR1 (interacts with) LAP5	0.104	0.929
HSFA4A	HAC1	HSFA4A (interacts with) HAC1	0	0.929
ROC2	RPA2	ROC2 (interacts with) RPA2	0.281	0.929
MOS2	SR34	MOS2 (interacts with) SR34	0	0.927
UBQ4	CER9	UBQ4 (interacts with) CER9	0	0.926
ROC2	SR34	ROC2 (interacts with) SR34	0	0.926
SC35	SR45a	SC35 (interacts with) SR45a	0.09	0.926
UBA1	UBC2	UBA1 (interacts with) UBC2	0.057	0.924
EIN3	MYC2	EIN3 (interacts with) MYC2	0	0.924
J8	CsHSP70-15	J8 (interacts with) CsHSP70-15	0.377	0.924
TAT7	GLT1	TAT7 (interacts with) GLT1	0.118	0.923
SMG7	AT1G28260	SMG7 (interacts with) AT1G28260	0	0.922
HSFB2A	ROF2	HSFB2A (interacts with) ROF2	0.163	0.922
ZTL	ELF4	ZTL (interacts with) ELF4	0	0.922
KEG	EDR1	KEG (interacts with) EDR1	0.197	0.921
AT3G61800	UBP13	AT3G61800 (interacts with) UBP13	0.159	0.92
SNF7.1	APG8H	SNF7.1 (interacts with) APG8H	0.189	0.92
LACS7	PKT3	LACS7 (interacts with) PKT3	0.345	0.919
MOS2	SR45a	MOS2 (interacts with) SR45a	0	0.919
ROF1	HSFC1	ROF1 (interacts with) HSFC1	0	0.919
ATERDJ3A	CsHSP70T-2	ATERDJ3A (interacts with) CsHSP70T-2	0.584	0.918
TAT7	MGL	TAT7 (interacts with) MGL	0.162	0.918
TIR1	SKP2A	TIR1 (interacts with) SKP2A	0	0.917
SRF3	MKK9	SRF3 (interacts with) MKK9	0	0.917
MKK9	AT1G07870	MKK9 (interacts with) AT1G07870	0	0.917
EIN3	JAZ1	EIN3 (interacts with) JAZ1	0	0.917
SIZ1	RAD23D	SIZ1 (interacts with) RAD23D	0.122	0.916
SIP3	PP2CA	SIP3 (interacts with) PP2CA	0.309	0.916
GLT1	ALDH2B7	GLT1 (interacts with) ALDH2B7	0	0.916
CsHSP70T-2	CsHSP17.6	CsHSP70T-2 (interacts with) CsHSP17.6	0.779	0.915
SIZ1	UBQ4	SIZ1 (interacts with) UBQ4	0	0.914
HSFA4A	AT-HSFB2B	HSFA4A (interacts with) AT-HSFB2B	0	0.914
HSFB2A	HSFC1	HSFB2A (interacts with) HSFC1	0.093	0.914
FAB1B	CsHSP70T-2	FAB1B (interacts with) CsHSP70T-2	0.475	0.913
RABE1c	SEC8	RABE1c (interacts with) SEC8	0	0.913
cpHsc70-1	FAB1C	cpHsc70-1 (interacts with) FAB1C	0.475	0.913
cpHsc70-1	FAB1D	cpHsc70-1 (interacts with) FAB1D	0.475	0.913
cpHsc70-1	FAB1B	cpHsc70-1 (interacts with) FAB1B	0.475	0.913
CsHSP70T-2	FAB1D	CsHSP70T-2 (interacts with) FAB1D	0.475	0.913
CsHSP70T-2	FAB1C	CsHSP70T-2 (interacts with) FAB1C	0.475	0.913
TAP46	TOR	TAP46 (interacts with) TOR	0.08	0.913
PIP2;5	NHO1	PIP2;5 (interacts with) NHO1	0.74	0.913
PIP1;4	NHO1	PIP1;4 (interacts with) NHO1	0.74	0.913
HSFB2A	ROF1	HSFB2A (interacts with) ROF1	0.081	0.913
YLS8	SR45a	YLS8 (interacts with) SR45a	0	0.913
HSFB2A	HSFA3	HSFB2A (interacts with) HSFA3	0	0.913
UBQ4	ROC2	UBQ4 (interacts with) ROC2	0	0.912
AT3G61800	HAC1	AT3G61800 (interacts with) HAC1	0.159	0.912
ROF2	HSFC1	ROF2 (interacts with) HSFC1	0	0.912
AT-HSFB2B	HSFA8	AT-HSFB2B (interacts with) HSFA8	0	0.912
AT5G17380	BCAT-2	AT5G17380 (interacts with) BCAT-2	0.114	0.911
ERF1-3	AT2G40010	ERF1-3 (interacts with) AT2G40010	0.148	0.911
EMB2770	MOS2	EMB2770 (interacts with) MOS2	0	0.911
VPS2.2	UBQ4	VPS2.2 (interacts with) UBQ4	0.077	0.911
UBP13	HAC1	UBP13 (interacts with) HAC1	0.14	0.91
LBA1	AT1G28260	LBA1 (interacts with) AT1G28260	0	0.91
ROF2	HSFA3	ROF2 (interacts with) HSFA3	0	0.91
HSFC1	SK42	HSFC1 (interacts with) SK42	0	0.91
HSFA3	SK42	HSFA3 (interacts with) SK42	0	0.91
BT1	BET9	BT1 (interacts with) BET9	0.121	0.91
HSFB2A	SK42	HSFB2A (interacts with) SK42	0	0.91
YLS8	MOS2	YLS8 (interacts with) MOS2	0	0.91
AT3G47370	ERF1-3	AT3G47370 (interacts with) ERF1-3	0.123	0.91
NRPB1	AT3G61800	NRPB1 (interacts with) AT3G61800	0.135	0.909
PAPS3	SR34	PAPS3 (interacts with) SR34	0.045	0.909
RPN10	BPM4	RPN10 (interacts with) BPM4	0.131	0.909
EMB2770	PAPS3	EMB2770 (interacts with) PAPS3	0.079	0.909
RS2Z33	MOS2	RS2Z33 (interacts with) MOS2	0	0.909
HSFA3	HSFC1	HSFA3 (interacts with) HSFC1	0	0.909
RFR1	REF4	RFR1 (interacts with) REF4	0.081	0.908
WRKY40	STZ	WRKY40 (interacts with) STZ	0.847	0.907
UBQ4	BPM4	UBQ4 (interacts with) BPM4	0.067	0.907
ERF1-3	AT1G74270	ERF1-3 (interacts with) AT1G74270	0.104	0.906
UBQ4	PA200	UBQ4 (interacts with) PA200	0	0.905
CHUP1	PMI1	CHUP1 (interacts with) PMI1	0.345	0.905
ATG8H	SNF7.2	ATG8H (interacts with) SNF7.2	0	0.905
AT2G33730	SR34	AT2G33730 (interacts with) SR34	0.057	0.905
TAT7	HMT2	TAT7 (interacts with) HMT2	0	0.905
YLS8	RS2Z33	YLS8 (interacts with) RS2Z33	0	0.905
CLPB3	CsHSP70-15	CLPB3 (interacts with) CsHSP70-15	0.488	0.905
UBQ4	AT5G18650	UBQ4 (interacts with) AT5G18650	0.072	0.904
EMB2770	ROC2	EMB2770 (interacts with) ROC2	0.072	0.904
HAC1	HSFA8	HAC1 (interacts with) HSFA8	0	0.903
PAPS3	AT2G33730	PAPS3 (interacts with) AT2G33730	0.076	0.903
PAPS3	MOS2	PAPS3 (interacts with) MOS2	0.074	0.903
ECHIA	ECH2	ECHIA (interacts with) ECH2	0.318	0.902
AT2G33730	MOS2	AT2G33730 (interacts with) MOS2	0.065	0.902
SGT1B	SKP2A	SGT1B (interacts with) SKP2A	0	0.902
YLS8	SR34	YLS8 (interacts with) SR34	0	0.902
YLS8	ROC2	YLS8 (interacts with) ROC2	0.064	0.902
J11	J8	J11 (interacts with) J8	0.688	0.901
UBQ4	RPA2	UBQ4 (interacts with) RPA2	0	0.901
NFS1	CPISCA	NFS1 (interacts with) CPISCA	0.09	0.901
ROC2	MOS2	ROC2 (interacts with) MOS2	0.042	0.901
CIP8	ASK2	CIP8 (interacts with) ASK2	0	0.901
ASK2	AT3G19950	ASK2 (interacts with) AT3G19950	0	0.901
ASK2	RHC1A	ASK2 (interacts with) RHC1A	0	0.901
CLPB4	CsHSP70-15	CLPB4 (interacts with) CsHSP70-15	0.559	0.901
UBQ4	HAC1	UBQ4 (interacts with) HAC1	0	0.9
UBQ4	AT3G61800	UBQ4 (interacts with) AT3G61800	0	0.9
CDC20.1	PA200	CDC20.1 (interacts with) PA200	0	0.9
NUDX14	CYT1	NUDX14 (interacts with) CYT1	0	0.9
RFS5	AT3G56310	RFS5 (interacts with) AT3G56310	0	0.9
SIP2	AT3G56310	SIP2 (interacts with) AT3G56310	0	0.9
MIRO2	GDI1	MIRO2 (interacts with) GDI1	0	0.9
DIN10	AT3G56310	DIN10 (interacts with) AT3G56310	0	0.9
FCLY	RD19	FCLY (interacts with) RD19	0	0.9
PAPS3	RS2Z33	PAPS3 (interacts with) RS2Z33	0	0.9
PAPS3	SR45a	PAPS3 (interacts with) SR45a	0	0.9
ROC2	AT2G33730	ROC2 (interacts with) AT2G33730	0	0.9
ROC2	PAPS3	ROC2 (interacts with) PAPS3	0.046	0.9
ROC2	SR45a	ROC2 (interacts with) SR45a	0	0.9
ROC2	RS2Z33	ROC2 (interacts with) RS2Z33	0	0.9
AT3G19950	RHC1A	AT3G19950 (interacts with) RHC1A	0	0.9
CIP8	AT3G19950	CIP8 (interacts with) AT3G19950	0	0.9
CIP8	RHC1A	CIP8 (interacts with) RHC1A	0	0.9
AT2G33730	SR45a	AT2G33730 (interacts with) SR45a	0	0.9
AT3G56310	RFS1	AT3G56310 (interacts with) RFS1	0	0.9
YLS8	PAPS3	YLS8 (interacts with) PAPS3	0	0.9
VPS2.2	ATG8H	VPS2.2 (interacts with) ATG8H	0.044	0.9
SC35	PAPS3	SC35 (interacts with) PAPS3	0	0.9
SC35	YLS8	SC35 (interacts with) YLS8	0	0.9
SC35	ROC2	SC35 (interacts with) ROC2	0	0.9
SC35	MOS2	SC35 (interacts with) MOS2	0	0.9
SC35	AT2G33730	SC35 (interacts with) AT2G33730	0	0.9
RS2Z33	AT2G33730	RS2Z33 (interacts with) AT2G33730	0	0.9
ROF2	ROF1	ROF2 (interacts with) ROF1	0.612	0.899
CsHSP70-15	AT1G24510	CsHSP70-15 (interacts with) AT1G24510	0.516	0.899
CAF1a	STZ	CAF1a (interacts with) STZ	0.853	0.898
ASK2	TIR1	ASK2 (interacts with) TIR1	0	0.895
AT3G47370	CPN10	AT3G47370 (interacts with) CPN10	0.853	0.895
PYE	BTS	PYE (interacts with) BTS	0.233	0.893
LOS4	LNO1	LOS4 (interacts with) LNO1	0	0.892
SIP3	HAI2	SIP3 (interacts with) HAI2	0.208	0.892
PCL1	GI	PCL1 (interacts with) GI	0.151	0.89
AT2G33830	MEE14	AT2G33830 (interacts with) MEE14	0.863	0.889
ATL2	CZF1	ATL2 (interacts with) CZF1	0.847	0.889
TAT7	ASP3	TAT7 (interacts with) ASP3	0.134	0.888
GSO2	BSL3	GSO2 (interacts with) BSL3	0.09	0.887
GLT1	AT5G17380	GLT1 (interacts with) AT5G17380	0.234	0.887
ROF1	TOR	ROF1 (interacts with) TOR	0	0.886
PUMP1	AOX1A	PUMP1 (interacts with) AOX1A	0	0.883
J20	J8	J20 (interacts with) J8	0.657	0.882
CZF1	STZ	CZF1 (interacts with) STZ	0.842	0.88
TAT7	ASP1	TAT7 (interacts with) ASP1	0.073	0.88
MEMB11	VAMP721	MEMB11 (interacts with) VAMP721	0.097	0.879
TIC	TOC120	TIC (interacts with) TOC120	0	0.878
CUL1	FKF1	CUL1 (interacts with) FKF1	0	0.878
SYNC1	EMB2369	SYNC1 (interacts with) EMB2369	0.182	0.876
CLPB3	J20	CLPB3 (interacts with) J20	0.283	0.874
ZTL	PCL1	ZTL (interacts with) PCL1	0.104	0.874
NRPB1	SIGC	NRPB1 (interacts with) SIGC	0	0.873
BIR1	ADR1-L1	BIR1 (interacts with) ADR1-L1	0.789	0.872
ROF2	TOR	ROF2 (interacts with) TOR	0	0.872
RPN10	UBQ11	RPN10 (interacts with) UBQ11	0.075	0.871
PKT3	OPCL1	PKT3 (interacts with) OPCL1	0.103	0.87
CPK32	MPK3	CPK32 (interacts with) MPK3	0.727	0.869
AAE7	PKT3	AAE7 (interacts with) PKT3	0.178	0.868
AT5G16340	PKT3	AT5G16340 (interacts with) PKT3	0.103	0.867
ACX2	ECHIA	ACX2 (interacts with) ECHIA	0.23	0.867
ACX2	AAE7	ACX2 (interacts with) AAE7	0.124	0.867
UBC7	ASK2	UBC7 (interacts with) ASK2	0.088	0.866
ACL5	ARGAH1	ACL5 (interacts with) ARGAH1	0	0.865
J11	cpHsc70-1	J11 (interacts with) cpHsc70-1	0.08	0.864
ZAT6	WRKY40	ZAT6 (interacts with) WRKY40	0.673	0.864
WCRKC1	RbcX1	WCRKC1 (interacts with) RbcX1	0.864	0.864
SPX1	SRG3	SPX1 (interacts with) SRG3	0.814	0.862
MPK3	STZ	MPK3 (interacts with) STZ	0.529	0.862
cpHsc70-1	HSP101	cpHsc70-1 (interacts with) HSP101	0.349	0.862
CLPB4	AT1G07400	CLPB4 (interacts with) AT1G07400	0.584	0.861
BCAT-2	MCCA	BCAT-2 (interacts with) MCCA	0.803	0.859
J20	CLPB4	J20 (interacts with) CLPB4	0.283	0.858
AT5G37670	CLPB4	AT5G37670 (interacts with) CLPB4	0.632	0.858
PLPB	J8	PLPB (interacts with) J8	0.845	0.857
MKK9	STZ	MKK9 (interacts with) STZ	0.821	0.856
BZIP53	bZIP2	BZIP53 (interacts with) bZIP2	0.537	0.854
MBF1C	SR45a	MBF1C (interacts with) SR45a	0.853	0.853
CAF1a	WRKY40	CAF1a (interacts with) WRKY40	0.818	0.853
WRKY40	JAZ1	WRKY40 (interacts with) JAZ1	0.781	0.852
CsHSP17.6	CLPB4	CsHSP17.6 (interacts with) CLPB4	0.616	0.852
ATERDJ3A	CsHSP70-15	ATERDJ3A (interacts with) CsHSP70-15	0.287	0.851
OPCL1	JAZ1	OPCL1 (interacts with) JAZ1	0.803	0.851
AT5G57710	CsHSP70T-2	AT5G57710 (interacts with) CsHSP70T-2	0.349	0.85
CsHSP70T-2	AT2G29970	CsHSP70T-2 (interacts with) AT2G29970	0.349	0.85
HSP18.2	CLPB4	HSP18.2 (interacts with) CLPB4	0.581	0.85
AT5G63380	PKT3	AT5G63380 (interacts with) PKT3	0.103	0.849
AT5G57710	GFA2	AT5G57710 (interacts with) GFA2	0.283	0.849
GFA2	HSP101	GFA2 (interacts with) HSP101	0.283	0.849
GFA2	AT2G29970	GFA2 (interacts with) AT2G29970	0.283	0.849
CZF1	WRKY40	CZF1 (interacts with) WRKY40	0.849	0.849
CLPB3	J8	CLPB3 (interacts with) J8	0.283	0.849
CLPB4	J8	CLPB4 (interacts with) J8	0.283	0.849
RD19	MEE14	RD19 (interacts with) MEE14	0.847	0.847
CTR1	EBF1	CTR1 (interacts with) EBF1	0	0.847
TAT7	ASB1	TAT7 (interacts with) ASB1	0	0.845
OST1	ICE1	OST1 (interacts with) ICE1	0	0.844
AT5G49060	CLPB3	AT5G49060 (interacts with) CLPB3	0.283	0.844
AT5G49060	CLPB4	AT5G49060 (interacts with) CLPB4	0.283	0.844
NRPB1	BSL3	NRPB1 (interacts with) BSL3	0.307	0.843
HSPRO2	WRKY40	HSPRO2 (interacts with) WRKY40	0.823	0.842
AT2G30020	WRKY40	AT2G30020 (interacts with) WRKY40	0.83	0.842
SKP2B	SKP2A	SKP2B (interacts with) SKP2A	0.231	0.841
CAF1a	AT2G30020	CAF1a (interacts with) AT2G30020	0.832	0.841
HSP18.2	CLPB3	HSP18.2 (interacts with) CLPB3	0.589	0.841
ZAT6	STZ	ZAT6 (interacts with) STZ	0.837	0.84
CLPB3	CsHSP17.6	CLPB3 (interacts with) CsHSP17.6	0.585	0.84
CYT1	UXS6	CYT1 (interacts with) UXS6	0.2	0.839
KING1	MCCA	KING1 (interacts with) MCCA	0.788	0.838
GLT1	MSS1	GLT1 (interacts with) MSS1	0	0.838
TPS11	PLPB	TPS11 (interacts with) PLPB	0.838	0.838
ALY4	AT5G02530	ALY4 (interacts with) AT5G02530	0	0.837
WCRKC1	MEE14	WCRKC1 (interacts with) MEE14	0.837	0.837
HGO	MCCA	HGO (interacts with) MCCA	0.835	0.835
ZAT6	CZF1	ZAT6 (interacts with) CZF1	0.812	0.835
EIN3	FKF1	EIN3 (interacts with) FKF1	0.073	0.835
TPS11	J8	TPS11 (interacts with) J8	0.824	0.835
AT5G37670	CLPB3	AT5G37670 (interacts with) CLPB3	0.573	0.835
TCP20	TCP4	TCP20 (interacts with) TCP4	0	0.834
KEG	GDI1	KEG (interacts with) GDI1	0	0.834
CUL1	EBF1	CUL1 (interacts with) EBF1	0	0.833
UBC2	MMZ1	UBC2 (interacts with) MMZ1	0.057	0.832
HSP18.2	CsHSP70T-2	HSP18.2 (interacts with) CsHSP70T-2	0.541	0.831
BSL3	FAB1C	BSL3 (interacts with) FAB1C	0.228	0.83
ASP3	ASP1	ASP3 (interacts with) ASP1	0.138	0.83
MYC2	OPCL1	MYC2 (interacts with) OPCL1	0.719	0.83
cpHsc70-1	AT2G29970	cpHsc70-1 (interacts with) AT2G29970	0.349	0.829
ATL2	STZ	ATL2 (interacts with) STZ	0.809	0.829
KEG	TOR	KEG (interacts with) TOR	0.436	0.829
AT5G57710	cpHsc70-1	AT5G57710 (interacts with) cpHsc70-1	0.349	0.829
GLT1	INT2	GLT1 (interacts with) INT2	0	0.826
ATERDJ3A	HSP101	ATERDJ3A (interacts with) HSP101	0.626	0.825
SERAT2;1	SHM6	SERAT2;1 (interacts with) SHM6	0.073	0.824
SERAT2;1	SHM7	SERAT2;1 (interacts with) SHM7	0.073	0.824
At5g54490	STZ	At5g54490 (interacts with) STZ	0.803	0.824
ROF2	CsHSP17.6	ROF2 (interacts with) CsHSP17.6	0.819	0.824
ELF4	FKF1	ELF4 (interacts with) FKF1	0.341	0.824
At5g54490	AT5G39670	At5g54490 (interacts with) AT5G39670	0.65	0.824
UBC7	CUL1	UBC7 (interacts with) CUL1	0	0.823
FAB1B	BSL3	FAB1B (interacts with) BSL3	0.19	0.821
SDP1	TPS11	SDP1 (interacts with) TPS11	0.821	0.821
At5g54490	WRKY40	At5g54490 (interacts with) WRKY40	0.817	0.82
HSPRO2	STZ	HSPRO2 (interacts with) STZ	0.816	0.82
ROF2	MBF1C	ROF2 (interacts with) MBF1C	0.759	0.819
TIC	GI	TIC (interacts with) GI	0	0.818
EMB3126	AT3G11964	EMB3126 (interacts with) AT3G11964	0.362	0.817
GLT1	PMT5	GLT1 (interacts with) PMT5	0	0.817
CZF1	AT2G30020	CZF1 (interacts with) AT2G30020	0.677	0.816
TAT7	BCAT-2	TAT7 (interacts with) BCAT-2	0.113	0.816
NRPB1	AT3G11964	NRPB1 (interacts with) AT3G11964	0.795	0.815
SCL13	CZF1	SCL13 (interacts with) CZF1	0.806	0.815
SIGE	CPFTSY	SIGE (interacts with) CPFTSY	0	0.814
ASB1	BCAT-2	ASB1 (interacts with) BCAT-2	0.075	0.814
CLPB3	AT1G07400	CLPB3 (interacts with) AT1G07400	0.52	0.814
nPAP	AT2G45620	nPAP (interacts with) AT2G45620	0.206	0.812
ROC2	AT3G47370	ROC2 (interacts with) AT3G47370	0.808	0.812
AT2G30020	STZ	AT2G30020 (interacts with) STZ	0.785	0.811
ZTL	CUL1	ZTL (interacts with) CUL1	0	0.81
SEC	SK42	SEC (interacts with) SK42	0.084	0.809
CDF3	PHT4;1	CDF3 (interacts with) PHT4;1	0.808	0.808
GLT1	ACO3	GLT1 (interacts with) ACO3	0.447	0.808
AT5G52450	NTMC2T6.1	AT5G52450 (interacts with) NTMC2T6.1	0	0.807
AT5G53480	AT1G10390	AT5G53480 (interacts with) AT1G10390	0.303	0.806
SDG2	TPL	SDG2 (interacts with) TPL	0.196	0.806
SHM7	SHM6	SHM7 (interacts with) SHM6	0	0.805
INO80	BET10	INO80 (interacts with) BET10	0.507	0.804
ROF1	CsHSP70-15	ROF1 (interacts with) CsHSP70-15	0.738	0.803
J11	CsHSP70-15	J11 (interacts with) CsHSP70-15	0.08	0.802
J11	CsHSP70T-2	J11 (interacts with) CsHSP70T-2	0.08	0.802
cpHsc70-1	ATERDJ3A	cpHsc70-1 (interacts with) ATERDJ3A	0.08	0.802
WCRKC1	AT2G33830	WCRKC1 (interacts with) AT2G33830	0.802	0.802
STZ	JAZ1	STZ (interacts with) JAZ1	0.763	0.802
ATERDJ3A	CLPB4	ATERDJ3A (interacts with) CLPB4	0.514	0.801
OST1	GBF4	OST1 (interacts with) GBF4	0	0.801
GCH	NRPB1	GCH (interacts with) NRPB1	0	0.8
GLT1	NF-YC9	GLT1 (interacts with) NF-YC9	0.789	0.8
BCAT-2	THA1	BCAT-2 (interacts with) THA1	0.667	0.799
KEG	RPN10	KEG (interacts with) RPN10	0.101	0.799
MPK3	WRKY40	MPK3 (interacts with) WRKY40	0.688	0.797
GLT1	PIP2;5	GLT1 (interacts with) PIP2;5	0.138	0.797
GLT1	PIP1;4	GLT1 (interacts with) PIP1;4	0.138	0.797
BSL3	FAB1D	BSL3 (interacts with) FAB1D	0.075	0.796
MPK3	AT2G30020	MPK3 (interacts with) AT2G30020	0.324	0.796
HGO	KING1	HGO (interacts with) KING1	0.795	0.795
HCF109	EMB3126	HCF109 (interacts with) EMB3126	0.378	0.79
AT5G55856	UBC2	AT5G55856 (interacts with) UBC2	0.061	0.79
UBC7	AT4G11680	UBC7 (interacts with) AT4G11680	0.073	0.789
ADR1-L1	scpl33	ADR1-L1 (interacts with) scpl33	0	0.787
AT4G19860	AT1G19660	AT4G19860 (interacts with) AT1G19660	0.785	0.785
EIN3	JAZ3	EIN3 (interacts with) JAZ3	0	0.785
AT5G39670	CPK32	AT5G39670 (interacts with) CPK32	0.383	0.785
ECHIA	IBR10	ECHIA (interacts with) IBR10	0.139	0.783
NRAMP2	ECA4	NRAMP2 (interacts with) ECA4	0.135	0.78
NRPB1	SDG2	NRPB1 (interacts with) SDG2	0.436	0.78
IBR10	ECH2	IBR10 (interacts with) ECH2	0.197	0.78
UBC7	UBA1	UBC7 (interacts with) UBA1	0.075	0.779
GLT1	BCAT-2	GLT1 (interacts with) BCAT-2	0	0.779
MEE14	AT1G56220	MEE14 (interacts with) AT1G56220	0.778	0.778
CsHSP70-15	AT1G07400	CsHSP70-15 (interacts with) AT1G07400	0.335	0.777
IBR10	PKT3	IBR10 (interacts with) PKT3	0.199	0.772
WRKY22	MPK3	WRKY22 (interacts with) MPK3	0.336	0.771
MSRA5	MGL	MSRA5 (interacts with) MGL	0.136	0.77
ECHIA	OPCL1	ECHIA (interacts with) OPCL1	0.095	0.77
GLT1	AT1G69800	GLT1 (interacts with) AT1G69800	0.09	0.769
OST1	AT2G30020	OST1 (interacts with) AT2G30020	0.085	0.769
SGT1B	CUL1	SGT1B (interacts with) CUL1	0.217	0.767
AT5G37670	ATERDJ3A	AT5G37670 (interacts with) ATERDJ3A	0.564	0.766
AT5G55856	UBA1	AT5G55856 (interacts with) UBA1	0.048	0.766
J8	AT1G56220	J8 (interacts with) AT1G56220	0.765	0.765
GLT1	AT2G23970	GLT1 (interacts with) AT2G23970	0	0.765
NBR1	AtATG18a	NBR1 (interacts with) AtATG18a	0.156	0.764
AT-HSFB2B	HSP101	AT-HSFB2B (interacts with) HSP101	0.469	0.763
ECHIA	AAE7	ECHIA (interacts with) AAE7	0.095	0.762
ACX2	MCCA	ACX2 (interacts with) MCCA	0.438	0.762
EBS	EIN3	EBS (interacts with) EIN3	0	0.761
PCL1	FKF1	PCL1 (interacts with) FKF1	0.306	0.761
TIP	SCL13	TIP (interacts with) SCL13	0.76	0.76
UBQ4	CUL1	UBQ4 (interacts with) CUL1	0.085	0.758
UBQ4	UBA1	UBQ4 (interacts with) UBA1	0.063	0.756
UPL4	NRPB1	UPL4 (interacts with) NRPB1	0.478	0.756
MPK3	CZF1	MPK3 (interacts with) CZF1	0.756	0.756
SC35	AT4G14300	SC35 (interacts with) AT4G14300	0.099	0.755
AT5G37670	MBF1C	AT5G37670 (interacts with) MBF1C	0.751	0.755
MGL	SERAT2;1	MGL (interacts with) SERAT2;1	0	0.754
AtATG18a	ATI1	AtATG18a (interacts with) ATI1	0.112	0.753
AT5G37670	CsHSP17.6	AT5G37670 (interacts with) CsHSP17.6	0.715	0.751
AT3G62260	AT1G07870	AT3G62260 (interacts with) AT1G07870	0.29	0.75
UBQ11	UBA1	UBQ11 (interacts with) UBA1	0	0.75
RAD23D	UPL4	RAD23D (interacts with) UPL4	0	0.749
CUL1	UBA1	CUL1 (interacts with) UBA1	0.317	0.749
ASK2	SGT1B	ASK2 (interacts with) SGT1B	0.046	0.749
AT2G30020	MKK9	AT2G30020 (interacts with) MKK9	0.294	0.748
OST1	RAV1	OST1 (interacts with) RAV1	0	0.748
PKT3	ECI1	PKT3 (interacts with) ECI1	0.119	0.747
CTR1	ABA2	CTR1 (interacts with) ABA2	0	0.746
ZAT6	MKK9	ZAT6 (interacts with) MKK9	0.649	0.746
UBQ11	CUL1	UBQ11 (interacts with) CUL1	0	0.746
TPS9	MCCA	TPS9 (interacts with) MCCA	0.724	0.746
BIOF	UXS6	BIOF (interacts with) UXS6	0.046	0.745
CRK10	MPK3	CRK10 (interacts with) MPK3	0.656	0.744
CRK10	AT2G30020	CRK10 (interacts with) AT2G30020	0.272	0.744
AT5G37670	HSA32	AT5G37670 (interacts with) HSA32	0.674	0.744
HSP18.2	HSA32	HSP18.2 (interacts with) HSA32	0.445	0.743
RD19	AT2G33830	RD19 (interacts with) AT2G33830	0.742	0.742
HAC1	HAF01	HAC1 (interacts with) HAF01	0.32	0.741
PFK3	GAPCP-2	PFK3 (interacts with) GAPCP-2	0.187	0.741
LOS4	AT1G10390	LOS4 (interacts with) AT1G10390	0.117	0.74
CsHSP17.6	CsHSP70-15	CsHSP17.6 (interacts with) CsHSP70-15	0.227	0.74
AT5G53480	AT1G62020	AT5G53480 (interacts with) AT1G62020	0.37	0.739
MYC4	COI1	MYC4 (interacts with) COI1	0	0.739
PDAT	CER7	PDAT (interacts with) CER7	0	0.739
ECHIA	PDK	ECHIA (interacts with) PDK	0.104	0.739
TIP	CPK32	TIP (interacts with) CPK32	0.738	0.738
CPK32	CZF1	CPK32 (interacts with) CZF1	0.731	0.738
ATL2	WRKY40	ATL2 (interacts with) WRKY40	0.727	0.738
HSP18.2	CsHSP70-15	HSP18.2 (interacts with) CsHSP70-15	0.218	0.738
NFS1	NBP35	NFS1 (interacts with) NBP35	0.115	0.737
ZTL	J8	ZTL (interacts with) J8	0	0.737
SNF7.1	AT1G20110	SNF7.1 (interacts with) AT1G20110	0.099	0.736
HGO	GSTF9	HGO (interacts with) GSTF9	0.098	0.735
CES101	AT2G30020	CES101 (interacts with) AT2G30020	0.249	0.735
AAE7	ECH2	AAE7 (interacts with) ECH2	0.197	0.735
AT2G33830	AT1G56220	AT2G33830 (interacts with) AT1G56220	0.735	0.735
HGO	BCAT-2	HGO (interacts with) BCAT-2	0.718	0.734
AT5G39670	MPK3	AT5G39670 (interacts with) MPK3	0.504	0.734
AT5G55856	RECA1	AT5G55856 (interacts with) RECA1	0	0.734
DIN10	TPS11	DIN10 (interacts with) TPS11	0.644	0.733
SIP3	HAI3	SIP3 (interacts with) HAI3	0.173	0.733
ZTL	ASK2	ZTL (interacts with) ASK2	0	0.733
At5g54490	CPK32	At5g54490 (interacts with) CPK32	0.523	0.732
HSP18.2	AT2G29970	HSP18.2 (interacts with) AT2G29970	0.304	0.731
AT2G29970	CsHSP17.6	AT2G29970 (interacts with) CsHSP17.6	0.304	0.731
AT5G57710	CsHSP17.6	AT5G57710 (interacts with) CsHSP17.6	0.304	0.731
HSP18.2	AT5G57710	HSP18.2 (interacts with) AT5G57710	0.304	0.731
RECA1	MMZ1	RECA1 (interacts with) MMZ1	0	0.73
NBP35	emb1345	NBP35 (interacts with) emb1345	0.09	0.73
ATERDJ3A	AT1G07400	ATERDJ3A (interacts with) AT1G07400	0.495	0.729
GSO2	FAB1D	GSO2 (interacts with) FAB1D	0	0.729
GSO2	FAB1B	GSO2 (interacts with) FAB1B	0	0.729
GSO2	FAB1C	GSO2 (interacts with) FAB1C	0	0.729
CZF1	HSPRO2	CZF1 (interacts with) HSPRO2	0.729	0.729
ECH2	MCCA	ECH2 (interacts with) MCCA	0.085	0.729
ATERDJ3A	CsHSP17.6	ATERDJ3A (interacts with) CsHSP17.6	0.494	0.728
AT5G37670	CsHSP70-15	AT5G37670 (interacts with) CsHSP70-15	0.189	0.728
AT3G62260	SK42	AT3G62260 (interacts with) SK42	0.085	0.727
AT2G30020	SK42	AT2G30020 (interacts with) SK42	0.085	0.727
SK42	AT1G16220	SK42 (interacts with) AT1G16220	0.085	0.727
SK42	HAI2	SK42 (interacts with) HAI2	0.085	0.727
ROC2	CPN10	ROC2 (interacts with) CPN10	0.693	0.727
HAI3	SK42	HAI3 (interacts with) SK42	0.085	0.727
PP2CA	SK42	PP2CA (interacts with) SK42	0.085	0.727
UBC32	MMZ1	UBC32 (interacts with) MMZ1	0.057	0.726
AT1G56220	AT1G19660	AT1G56220 (interacts with) AT1G19660	0.726	0.726
CRK10	AT3G62260	CRK10 (interacts with) AT3G62260	0.217	0.724
AT4G14300	SR34	AT4G14300 (interacts with) SR34	0	0.724
UBQ11	UBC2	UBQ11 (interacts with) UBC2	0	0.724
GTE8	HAF01	GTE8 (interacts with) HAF01	0.409	0.723
AT5G02530	EMB2770	AT5G02530 (interacts with) EMB2770	0.065	0.723
ATL6	CZF1	ATL6 (interacts with) CZF1	0.722	0.722
CDF2	FKF1	CDF2 (interacts with) FKF1	0	0.722
ACX2	IBR10	ACX2 (interacts with) IBR10	0.178	0.722
HAF01	TPL	HAF01 (interacts with) TPL	0.143	0.721
CsHSP70-15	CPN10	CsHSP70-15 (interacts with) CPN10	0.403	0.721
At5g54490	CZF1	At5g54490 (interacts with) CZF1	0.72	0.72
BZIP9	BZIP53	BZIP9 (interacts with) BZIP53	0	0.719
CAF1a	ATL2	CAF1a (interacts with) ATL2	0.719	0.719
WRKY40	GRX480	WRKY40 (interacts with) GRX480	0.62	0.718
COI1	TPL	COI1 (interacts with) TPL	0.226	0.718
CAF1a	HSPRO2	CAF1a (interacts with) HSPRO2	0.718	0.718
AT5G49060	J8	AT5G49060 (interacts with) J8	0.498	0.718
TIP	AT2G30020	TIP (interacts with) AT2G30020	0.717	0.717
UBC7	AT5G55856	UBC7 (interacts with) AT5G55856	0.055	0.717
ASK2	CPR1	ASK2 (interacts with) CPR1	0	0.717
OST1	HT1	OST1 (interacts with) HT1	0	0.717
BIR1	AT2G30020	BIR1 (interacts with) AT2G30020	0.193	0.716
ECHIA	HK3	ECHIA (interacts with) HK3	0.079	0.716
ALY4	EMB2770	ALY4 (interacts with) EMB2770	0	0.715
UBC7	UBQ11	UBC7 (interacts with) UBQ11	0	0.715
UBC7	UBQ4	UBC7 (interacts with) UBQ4	0	0.715
ALY4	SR34	ALY4 (interacts with) SR34	0.362	0.714
ECHIA	MCCA	ECHIA (interacts with) MCCA	0.096	0.714
GLT1	GAPCP-2	GLT1 (interacts with) GAPCP-2	0.223	0.714
UBQ4	AT3G47370	UBQ4 (interacts with) AT3G47370	0.295	0.713
GTE8	TAF2	GTE8 (interacts with) TAF2	0.318	0.713
UBQ11	AT3G47370	UBQ11 (interacts with) AT3G47370	0.295	0.713
BIR1	AT3G62260	BIR1 (interacts with) AT3G62260	0.187	0.713
ATL2	ATL6	ATL2 (interacts with) ATL6	0.663	0.713
ACX2	SDP1	ACX2 (interacts with) SDP1	0.439	0.713
DIN10	TPS9	DIN10 (interacts with) TPS9	0.655	0.712
AT5G56140	SR34	AT5G56140 (interacts with) SR34	0.139	0.711
RIP1	TMN7	RIP1 (interacts with) TMN7	0	0.709
AT5G56460	VSR3	AT5G56460 (interacts with) VSR3	0	0.709
RBL14	ATERDJ3A	RBL14 (interacts with) ATERDJ3A	0.439	0.709
UPL4	UBP13	UPL4 (interacts with) UBP13	0.32	0.708
AT2G30020	EDR1	AT2G30020 (interacts with) EDR1	0.085	0.708
UBC7	MMZ1	UBC7 (interacts with) MMZ1	0.057	0.708
ERF1	MYC2	ERF1 (interacts with) MYC2	0.149	0.708
ASK2	FKF1	ASK2 (interacts with) FKF1	0	0.708
HT1	HAI2	HT1 (interacts with) HAI2	0.085	0.707
BPM4	RAP2.4	BPM4 (interacts with) RAP2.4	0	0.707
PKT3	ALDH2B7	PKT3 (interacts with) ALDH2B7	0.056	0.706
ICE1	JAZ1	ICE1 (interacts with) JAZ1	0	0.706
IRE1A	HAC1	IRE1A (interacts with) HAC1	0.144	0.705
ATG8F	AT1G58230	ATG8F (interacts with) AT1G58230	0	0.705
APG8H	AT1G58230	APG8H (interacts with) AT1G58230	0	0.705
CLPB3	ATERDJ3A	CLPB3 (interacts with) ATERDJ3A	0.341	0.705
CT-BMY	AMY3	CT-BMY (interacts with) AMY3	0	0.705
CPK32	WRKY40	CPK32 (interacts with) WRKY40	0.704	0.704
MYC2	STZ	MYC2 (interacts with) STZ	0.46	0.704
RIP1	MORF3	RIP1 (interacts with) MORF3	0.317	0.703
HSP18.2	ATERDJ3A	HSP18.2 (interacts with) ATERDJ3A	0.423	0.703
LOI1	RIP1	LOI1 (interacts with) RIP1	0.137	0.703
HSFA3	DREB2C	HSFA3 (interacts with) DREB2C	0.222	0.703
UBP13	UPL1	UBP13 (interacts with) UPL1	0.426	0.702
FER	PP2CA	FER (interacts with) PP2CA	0.085	0.702
GSO2	cpHsc70-1	GSO2 (interacts with) cpHsc70-1	0	0.7
GSO2	STOP1	GSO2 (interacts with) STOP1	0.075	0.7
GSO2	CsHSP70T-2	GSO2 (interacts with) CsHSP70T-2	0	0.7
HSFA4A	WRKY40	HSFA4A (interacts with) WRKY40	0.652	0.7
INO80	GTE4	INO80 (interacts with) GTE4	0.244	0.7
INO80	IMB1	INO80 (interacts with) IMB1	0.144	0.7
ECH2	PEX11C	ECH2 (interacts with) PEX11C	0.419	0.7
MPK3	TOR	MPK3 (interacts with) TOR	0	0.699
PP2CA	AT1G07870	PP2CA (interacts with) AT1G07870	0.146	0.699
AT4G11680	UBC2	AT4G11680 (interacts with) UBC2	0	0.698
AT5G55856	UBC32	AT5G55856 (interacts with) UBC32	0	0.697
PP2CA	EDR1	PP2CA (interacts with) EDR1	0.085	0.697
AT2G30020	AT1G07870	AT2G30020 (interacts with) AT1G07870	0.133	0.695
ACX2	AT4G24160	ACX2 (interacts with) AT4G24160	0	0.695
TIR1	TPL	TIR1 (interacts with) TPL	0.101	0.694
ER-ANT1	MPPBETA	ER-ANT1 (interacts with) MPPBETA	0.289	0.694
PP2CA	HT1	PP2CA (interacts with) HT1	0.085	0.694
AAP6	At1g58030	AAP6 (interacts with) At1g58030	0	0.693
BIOF	AT4G24160	BIOF (interacts with) AT4G24160	0	0.692
GCH	SHM6	GCH (interacts with) SHM6	0.074	0.691
GCH	SHM7	GCH (interacts with) SHM7	0.074	0.691
RIN4	ERD4	RIN4 (interacts with) ERD4	0	0.691
HT1	AT1G16220	HT1 (interacts with) AT1G16220	0.085	0.691
AT1G16220	EDR1	AT1G16220 (interacts with) EDR1	0.085	0.691
AT3G62260	EDR1	AT3G62260 (interacts with) EDR1	0.085	0.691
AT3G62260	HT1	AT3G62260 (interacts with) HT1	0.085	0.691
AT2G30020	HT1	AT2G30020 (interacts with) HT1	0.085	0.691
CAF1a	MKK9	CAF1a (interacts with) MKK9	0.691	0.691
EDR1	HAI2	EDR1 (interacts with) HAI2	0.085	0.691
HAI3	EDR1	HAI3 (interacts with) EDR1	0.085	0.691
HAI3	HT1	HAI3 (interacts with) HT1	0.085	0.691
CUL1	SKP2A	CUL1 (interacts with) SKP2A	0	0.691
COX15	ABCA7	COX15 (interacts with) ABCA7	0	0.69
COX15	ABCG11	COX15 (interacts with) ABCG11	0	0.69
EMB3126	ABCF4	EMB3126 (interacts with) ABCF4	0.099	0.69
SCL13	OPCL1	SCL13 (interacts with) OPCL1	0.682	0.69
ROF2	HSA32	ROF2 (interacts with) HSA32	0.54	0.69
GFA2	GSO2	GFA2 (interacts with) GSO2	0	0.689
CKB1	IMB1	CKB1 (interacts with) IMB1	0.219	0.689
LHCB2.3	PHT4;1	LHCB2.3 (interacts with) PHT4;1	0.686	0.688
BZIP53	bZIP44	BZIP53 (interacts with) bZIP44	0	0.688
PLPB	MCCA	PLPB (interacts with) MCCA	0.688	0.688
ATL2	MKK9	ATL2 (interacts with) MKK9	0.686	0.688
NFS1	CsHSP70-15	NFS1 (interacts with) CsHSP70-15	0.212	0.688
WRKY40	OPCL1	WRKY40 (interacts with) OPCL1	0.679	0.687
AT5G02070	AT1G16220	AT5G02070 (interacts with) AT1G16220	0.112	0.687
AT5G17380	ALDH2B7	AT5G17380 (interacts with) ALDH2B7	0.046	0.687
AT-HSFB2B	CsHSP70T-2	AT-HSFB2B (interacts with) CsHSP70T-2	0.357	0.686
NRPB1	EMB3126	NRPB1 (interacts with) EMB3126	0.185	0.686
NRPB1	DCL3	NRPB1 (interacts with) DCL3	0.169	0.686
FER	HAI3	FER (interacts with) HAI3	0.085	0.685
CPR1	SGT1B	CPR1 (interacts with) SGT1B	0	0.685
HSA32	ROF1	HSA32 (interacts with) ROF1	0.177	0.685
WRKY22	WRKY40	WRKY22 (interacts with) WRKY40	0.6	0.685
MKK9	YDA	MKK9 (interacts with) YDA	0.044	0.685
GCH	RECA1	GCH (interacts with) RECA1	0	0.684
MBF1C	PDX1.2	MBF1C (interacts with) PDX1.2	0.683	0.683
AT5G17380	ASP3	AT5G17380 (interacts with) ASP3	0.417	0.683
ECH2	OPCL1	ECH2 (interacts with) OPCL1	0.197	0.683
SC35	AT5G02530	SC35 (interacts with) AT5G02530	0.338	0.683
FER	HAI2	FER (interacts with) HAI2	0.085	0.682
AT1G24510	GAPCP-2	AT1G24510 (interacts with) GAPCP-2	0.231	0.682
ATG8F	APG8H	ATG8F (interacts with) APG8H	0.67	0.681
RABA1f	GDI1	RABA1f (interacts with) GDI1	0	0.681
RABA5a	GDI1	RABA5a (interacts with) GDI1	0	0.681
TRX1	CPN10	TRX1 (interacts with) CPN10	0.304	0.681
WCRKC1	CPN10	WCRKC1 (interacts with) CPN10	0.304	0.681
MYC4	TPL	MYC4 (interacts with) TPL	0	0.68
CER7	IMPA-1	CER7 (interacts with) IMPA-1	0.095	0.68
AT2G40290	CYT1	AT2G40290 (interacts with) CYT1	0.092	0.68
TIR1	EIN3	TIR1 (interacts with) EIN3	0.071	0.68
AT5G57710	ZIGA4	AT5G57710 (interacts with) ZIGA4	0	0.679
FER	AT2G30020	FER (interacts with) AT2G30020	0.085	0.679
AT5G55856	ROC2	AT5G55856 (interacts with) ROC2	0.063	0.679
MBF1C	CsHSP17.6	MBF1C (interacts with) CsHSP17.6	0.672	0.678
AT3G18410	MPPBETA	AT3G18410 (interacts with) MPPBETA	0.361	0.677
SDG2	HAC1	SDG2 (interacts with) HAC1	0.436	0.677
RBK1	AT2G30020	RBK1 (interacts with) AT2G30020	0.085	0.677
RBK1	HAI2	RBK1 (interacts with) HAI2	0.085	0.677
RBK1	PP2CA	RBK1 (interacts with) PP2CA	0.085	0.677
RBK1	HAI3	RBK1 (interacts with) HAI3	0.085	0.677
RBK1	AT3G62260	RBK1 (interacts with) AT3G62260	0.085	0.677
RBK1	AT1G16220	RBK1 (interacts with) AT1G16220	0.085	0.677
AT2G45590	AT2G30020	AT2G45590 (interacts with) AT2G30020	0.085	0.677
AT2G45590	HAI3	AT2G45590 (interacts with) HAI3	0.085	0.677
AT2G45590	AT1G16220	AT2G45590 (interacts with) AT1G16220	0.085	0.677
AT2G45590	HAI2	AT2G45590 (interacts with) HAI2	0.085	0.677
RKF3	HAI2	RKF3 (interacts with) HAI2	0.085	0.677
RKF3	AT1G16220	RKF3 (interacts with) AT1G16220	0.085	0.677
RKF3	AT2G30020	RKF3 (interacts with) AT2G30020	0.085	0.677
RKF3	HAI3	RKF3 (interacts with) HAI3	0.085	0.677
APK2B	HAI2	APK2B (interacts with) HAI2	0.085	0.677
APK2B	AT1G16220	APK2B (interacts with) AT1G16220	0.085	0.677
AT1G27190	HAI2	AT1G27190 (interacts with) HAI2	0.085	0.677
AT1G27190	AT1G16220	AT1G27190 (interacts with) AT1G16220	0.085	0.677
AT2G19410	AT1G16220	AT2G19410 (interacts with) AT1G16220	0.085	0.677
AT2G19410	HAI2	AT2G19410 (interacts with) HAI2	0.085	0.677
APK1A	HAI2	APK1A (interacts with) HAI2	0.085	0.677
RBK2	AT1G16220	RBK2 (interacts with) AT1G16220	0.085	0.677
RBK2	HAI3	RBK2 (interacts with) HAI3	0.085	0.677
RBK2	AT2G30020	RBK2 (interacts with) AT2G30020	0.085	0.677
RBK2	HAI2	RBK2 (interacts with) HAI2	0.085	0.677
AT5G02070	AT3G62260	AT5G02070 (interacts with) AT3G62260	0.085	0.677
AT5G02070	HAI2	AT5G02070 (interacts with) HAI2	0.085	0.677
AT5G02070	AT2G30020	AT5G02070 (interacts with) AT2G30020	0.085	0.677
AT5G02070	HAI3	AT5G02070 (interacts with) HAI3	0.085	0.677
AT5G02070	PP2CA	AT5G02070 (interacts with) PP2CA	0.085	0.677
FER	AT1G16220	FER (interacts with) AT1G16220	0.085	0.677
AT1G16220	AT1G07870	AT1G16220 (interacts with) AT1G07870	0.085	0.677
AT1G16220	APK1A	AT1G16220 (interacts with) APK1A	0.085	0.677
CES101	HAI2	CES101 (interacts with) HAI2	0.085	0.677
CES101	PP2CA	CES101 (interacts with) PP2CA	0.085	0.677
CES101	HAI3	CES101 (interacts with) HAI3	0.085	0.677
CES101	AT1G16220	CES101 (interacts with) AT1G16220	0.085	0.677
CRK10	HAI2	CRK10 (interacts with) HAI2	0.085	0.677
CRK10	PP2CA	CRK10 (interacts with) PP2CA	0.085	0.677
CRK10	AT1G16220	CRK10 (interacts with) AT1G16220	0.085	0.677
CRK10	HAI3	CRK10 (interacts with) HAI3	0.085	0.677
AT3G62260	RBK2	AT3G62260 (interacts with) RBK2	0.085	0.677
AT3G62260	FER	AT3G62260 (interacts with) FER	0.085	0.677
AT3G62260	APK1A	AT3G62260 (interacts with) APK1A	0.085	0.677
AT3G62260	CES101	AT3G62260 (interacts with) CES101	0.085	0.677
AT3G62260	AT1G27190	AT3G62260 (interacts with) AT1G27190	0.085	0.677
AT3G62260	RKF3	AT3G62260 (interacts with) RKF3	0.085	0.677
AT3G62260	APK2B	AT3G62260 (interacts with) APK2B	0.085	0.677
AT3G62260	AT2G45590	AT3G62260 (interacts with) AT2G45590	0.085	0.677
AT3G62260	AT2G19410	AT3G62260 (interacts with) AT2G19410	0.085	0.677
SCL13	WRKY40	SCL13 (interacts with) WRKY40	0.675	0.677
AT2G30020	AT2G19410	AT2G30020 (interacts with) AT2G19410	0.085	0.677
AT2G30020	APK1A	AT2G30020 (interacts with) APK1A	0.085	0.677
AT2G30020	APK2B	AT2G30020 (interacts with) APK2B	0.085	0.677
AT2G30020	AT1G27190	AT2G30020 (interacts with) AT1G27190	0.085	0.677
BIR1	HAI3	BIR1 (interacts with) HAI3	0.085	0.677
BIR1	PP2CA	BIR1 (interacts with) PP2CA	0.085	0.677
BIR1	AT1G16220	BIR1 (interacts with) AT1G16220	0.085	0.677
BIR1	HAI2	BIR1 (interacts with) HAI2	0.085	0.677
SIP3	AT3G62260	SIP3 (interacts with) AT3G62260	0.085	0.677
SIP3	AT1G16220	SIP3 (interacts with) AT1G16220	0.085	0.677
SIP3	AT2G30020	SIP3 (interacts with) AT2G30020	0.085	0.677
SRF3	HAI2	SRF3 (interacts with) HAI2	0.085	0.677
SRF3	AT3G62260	SRF3 (interacts with) AT3G62260	0.085	0.677
SRF3	HAI3	SRF3 (interacts with) HAI3	0.085	0.677
SRF3	PP2CA	SRF3 (interacts with) PP2CA	0.085	0.677
SRF3	AT2G30020	SRF3 (interacts with) AT2G30020	0.085	0.677
SRF3	AT1G16220	SRF3 (interacts with) AT1G16220	0.085	0.677
AT1G07870	HAI2	AT1G07870 (interacts with) HAI2	0.085	0.677
HAI3	APK2B	HAI3 (interacts with) APK2B	0.085	0.677
HAI3	AT1G27190	HAI3 (interacts with) AT1G27190	0.085	0.677
HAI3	APK1A	HAI3 (interacts with) APK1A	0.085	0.677
HAI3	AT2G19410	HAI3 (interacts with) AT2G19410	0.085	0.677
HAI3	AT1G07870	HAI3 (interacts with) AT1G07870	0.085	0.677
PP2CA	AT2G45590	PP2CA (interacts with) AT2G45590	0.085	0.677
PP2CA	AT1G27190	PP2CA (interacts with) AT1G27190	0.085	0.677
PP2CA	AT2G19410	PP2CA (interacts with) AT2G19410	0.085	0.677
PP2CA	RBK2	PP2CA (interacts with) RBK2	0.085	0.677
PP2CA	APK2B	PP2CA (interacts with) APK2B	0.085	0.677
PP2CA	RKF3	PP2CA (interacts with) RKF3	0.085	0.677
PP2CA	APK1A	PP2CA (interacts with) APK1A	0.085	0.677
OST1	AT1G16220	OST1 (interacts with) AT1G16220	0.085	0.677
OST1	AT3G62260	OST1 (interacts with) AT3G62260	0.085	0.677
PUX1	CDC48C	PUX1 (interacts with) CDC48C	0.044	0.676
BET9	INO80	BET9 (interacts with) INO80	0.182	0.675
TAT7	SHM7	TAT7 (interacts with) SHM7	0.075	0.675
TAT7	SHM6	TAT7 (interacts with) SHM6	0.075	0.675
ABCF1	CsHSP70-15	ABCF1 (interacts with) CsHSP70-15	0.636	0.674
J8	GI	J8 (interacts with) GI	0	0.674
LNO1	AT1G10390	LNO1 (interacts with) AT1G10390	0.436	0.673
AT4G14300	RS2Z33	AT4G14300 (interacts with) RS2Z33	0	0.673
AT5G52450	AT2G27500	AT5G52450 (interacts with) AT2G27500	0	0.673
CPK32	STZ	CPK32 (interacts with) STZ	0.623	0.673
At5g54490	HSPRO2	At5g54490 (interacts with) HSPRO2	0.607	0.672
AT5G02530	AT2G33730	AT5G02530 (interacts with) AT2G33730	0	0.671
ALY4	AT2G33730	ALY4 (interacts with) AT2G33730	0	0.671
ERF1	EBF1	ERF1 (interacts with) EBF1	0	0.671
EBF1	FKF1	EBF1 (interacts with) FKF1	0	0.67
PDAT	LCAT3	PDAT (interacts with) LCAT3	0	0.67
AT5G57150	BBX27	AT5G57150 (interacts with) BBX27	0	0.67
BAG7	BI1	BAG7 (interacts with) BI1	0	0.67
ACR10	ACR3	ACR10 (interacts with) ACR3	0	0.67
AT2G27500	NTMC2T6.1	AT2G27500 (interacts with) NTMC2T6.1	0	0.67
TMN7	MORF3	TMN7 (interacts with) MORF3	0	0.67
ATL6	HSPRO2	ATL6 (interacts with) HSPRO2	0.67	0.67
UBC32	UBA1	UBC32 (interacts with) UBA1	0	0.67
CPK32	AT2G30020	CPK32 (interacts with) AT2G30020	0.654	0.67
ATG8H	ATI1	ATG8H (interacts with) ATI1	0	0.67
ICE1	YDA	ICE1 (interacts with) YDA	0	0.67
SGT1B	RIN4	SGT1B (interacts with) RIN4	0	0.67
YLS8	AT2G28390	YLS8 (interacts with) AT2G28390	0	0.67
ELF4	J8	ELF4 (interacts with) J8	0	0.67
PCL1	J8	PCL1 (interacts with) J8	0	0.67
EIN3	MKK9	EIN3 (interacts with) MKK9	0	0.67
HGO	AT4G19860	HGO (interacts with) AT4G19860	0.669	0.669
HSA32	EGY3	HSA32 (interacts with) EGY3	0.65	0.669
IP5PII	RABE1c	IP5PII (interacts with) RABE1c	0	0.668
GSO2	ATRBP45C	GSO2 (interacts with) ATRBP45C	0	0.667
WRKY19	MKK9	WRKY19 (interacts with) MKK9	0.044	0.666
HSA32	MBF1C	HSA32 (interacts with) MBF1C	0.521	0.665
TIP	CZF1	TIP (interacts with) CZF1	0.663	0.665
SCL13	CPK32	SCL13 (interacts with) CPK32	0.665	0.665
NHO1	GAPCP-2	NHO1 (interacts with) GAPCP-2	0	0.665
RR2	PDK	RR2 (interacts with) PDK	0	0.665
MKK9	NP1	MKK9 (interacts with) NP1	0.044	0.665
HSP18.2	cpHsc70-1	HSP18.2 (interacts with) cpHsc70-1	0.13	0.665
cpHsc70-1	CsHSP17.6	cpHsc70-1 (interacts with) CsHSP17.6	0.13	0.665
PDX1.2	SR45a	PDX1.2 (interacts with) SR45a	0.662	0.662
LAP5	SHT	LAP5 (interacts with) SHT	0.438	0.66
ICE1	JAZ3	ICE1 (interacts with) JAZ3	0	0.66
ASK2	EDL3	ASK2 (interacts with) EDL3	0	0.66
AT4G33070	LBD41	AT4G33070 (interacts with) LBD41	0.545	0.659
EBF1	MYC2	EBF1 (interacts with) MYC2	0	0.658
DIN10	MCCA	DIN10 (interacts with) MCCA	0.657	0.657
AT4G33150	BCAT-2	AT4G33150 (interacts with) BCAT-2	0.442	0.656
NPX1	HAF01	NPX1 (interacts with) HAF01	0.264	0.655
RAD23D	DSK2	RAD23D (interacts with) DSK2	0.098	0.655
PP2-A13	PLPB	PP2-A13 (interacts with) PLPB	0.655	0.655
AAH	SHM6	AAH (interacts with) SHM6	0	0.655
AAH	SHM7	AAH (interacts with) SHM7	0	0.655
MBR2	NRB4	MBR2 (interacts with) NRB4	0.096	0.654
CZF1	MKK9	CZF1 (interacts with) MKK9	0.654	0.654
CIP8	UBC7	CIP8 (interacts with) UBC7	0.073	0.654
GLT1	RBL2	GLT1 (interacts with) RBL2	0.351	0.654
CTR1	TIR1	CTR1 (interacts with) TIR1	0	0.652
GSO2	HAF01	GSO2 (interacts with) HAF01	0.09	0.651
NFS1	UBA1	NFS1 (interacts with) UBA1	0.094	0.65
TPS11	MCCA	TPS11 (interacts with) MCCA	0.649	0.649
AT1G50590	SRX	AT1G50590 (interacts with) SRX	0.125	0.648
PUB19	HAI2	PUB19 (interacts with) HAI2	0.614	0.648
AT4G33150	MGL	AT4G33150 (interacts with) MGL	0.243	0.648
ECHIA	ECI1	ECHIA (interacts with) ECI1	0.085	0.648
SCL13	JAZ1	SCL13 (interacts with) JAZ1	0.629	0.647
ATG8H	UBA1	ATG8H (interacts with) UBA1	0.043	0.647
TRX1	MSRA5	TRX1 (interacts with) MSRA5	0	0.647
NPX1	TAF2	NPX1 (interacts with) TAF2	0.159	0.646
AT5G56260	PMH2	AT5G56260 (interacts with) PMH2	0	0.646
AT5G56260	AT3G06480	AT5G56260 (interacts with) AT3G06480	0	0.646
AT4G33150	DPL1	AT4G33150 (interacts with) DPL1	0.238	0.646
CKB1	BET10	CKB1 (interacts with) BET10	0.108	0.645
GRX480	JAZ1	GRX480 (interacts with) JAZ1	0.503	0.645
AT5G02530	AT3G06480	AT5G02530 (interacts with) AT3G06480	0.101	0.645
CUL1	SKP2B	CUL1 (interacts with) SKP2B	0	0.644
At5g54490	XTR6	At5g54490 (interacts with) XTR6	0.443	0.643
NFS1	STR15	NFS1 (interacts with) STR15	0	0.643
CKB1	BET9	CKB1 (interacts with) BET9	0.098	0.642
ALY4	AT3G06480	ALY4 (interacts with) AT3G06480	0.093	0.642
DPL1	BCAT-2	DPL1 (interacts with) BCAT-2	0.273	0.642
BSK1	IWS1	BSK1 (interacts with) IWS1	0	0.641
CKB1	GTE4	CKB1 (interacts with) GTE4	0.096	0.641
CDF3	FKF1	CDF3 (interacts with) FKF1	0	0.641
RPN10	CsHSP70-15	RPN10 (interacts with) CsHSP70-15	0.13	0.641
At5g54490	CAF1a	At5g54490 (interacts with) CAF1a	0.64	0.64
GLT1	EGY3	GLT1 (interacts with) EGY3	0.043	0.64
PEP	HUA1	PEP (interacts with) HUA1	0	0.639
BZIP9	bZIP44	BZIP9 (interacts with) bZIP44	0	0.639
ARF2	TIR1	ARF2 (interacts with) TIR1	0	0.639
SIZ1	WRKY75	SIZ1 (interacts with) WRKY75	0	0.638
UBA1	PUB17	UBA1 (interacts with) PUB17	0	0.638
ROF1	CLPB4	ROF1 (interacts with) CLPB4	0.494	0.638
STOP1	HAF01	STOP1 (interacts with) HAF01	0.045	0.637
BIG	TOR	BIG (interacts with) TOR	0.632	0.637
ANK1	CPFTSY	ANK1 (interacts with) CPFTSY	0	0.637
BZIP9	bZIP2	BZIP9 (interacts with) bZIP2	0	0.637
LUT2	PEP	LUT2 (interacts with) PEP	0	0.636
ASP3	PKT3	ASP3 (interacts with) PKT3	0.618	0.636
AGO4	SHH1	AGO4 (interacts with) SHH1	0	0.635
UBC7	RPN10	UBC7 (interacts with) RPN10	0.073	0.635
AT5G02530	PMH2	AT5G02530 (interacts with) PMH2	0.072	0.634
ALY4	PMH2	ALY4 (interacts with) PMH2	0.072	0.634
KEG	MKK9	KEG (interacts with) MKK9	0	0.634
CsHSP70-15	SHM7	CsHSP70-15 (interacts with) SHM7	0.072	0.634
HGO	At1g58030	HGO (interacts with) At1g58030	0.631	0.633
ATG8H	TOR	ATG8H (interacts with) TOR	0	0.633
GLT1	PI4KG7	GLT1 (interacts with) PI4KG7	0.633	0.633
AT5G51970	AT1G32780	AT5G51970 (interacts with) AT1G32780	0.198	0.632
UBC32	HUB2	UBC32 (interacts with) HUB2	0	0.632
TIP	AT3G62260	TIP (interacts with) AT3G62260	0.632	0.632
UBC7	HUB2	UBC7 (interacts with) HUB2	0	0.632
CAF1a	CZF1	CAF1a (interacts with) CZF1	0.631	0.632
BETA-UP	AT1G68570	BETA-UP (interacts with) AT1G68570	0	0.631
ZAT6	STOP1	ZAT6 (interacts with) STOP1	0	0.631
BCAT-2	PDS1	BCAT-2 (interacts with) PDS1	0.464	0.631
MPK3	EIN3	MPK3 (interacts with) EIN3	0	0.631
AT2G23970	AT1G24510	AT2G23970 (interacts with) AT1G24510	0.088	0.631
FP3	ALY4	FP3 (interacts with) ALY4	0	0.63
NFS1	SERAT2;1	NFS1 (interacts with) SERAT2;1	0.06	0.63
PIP1;4	PIP2;5	PIP1;4 (interacts with) PIP2;5	0.085	0.63
MYC2	GRX480	MYC2 (interacts with) GRX480	0.449	0.628
MPK3	AT1G78310	MPK3 (interacts with) AT1G78310	0	0.627
ASN1	THA1	ASN1 (interacts with) THA1	0.341	0.625
CTR1	COI1	CTR1 (interacts with) COI1	0	0.625
RAD23D	UPL1	RAD23D (interacts with) UPL1	0.047	0.625
UVR8	RUS2	UVR8 (interacts with) RUS2	0.08	0.625
ECHIA	ALDH2B7	ECHIA (interacts with) ALDH2B7	0.082	0.625
HCF109	SIGC	HCF109 (interacts with) SIGC	0.205	0.624
CDC48C	SK42	CDC48C (interacts with) SK42	0	0.624
HSFA3	HSA32	HSFA3 (interacts with) HSA32	0.2	0.624
SDP1	AT4G19860	SDP1 (interacts with) AT4G19860	0.409	0.623
ROF2	ATERDJ3A	ROF2 (interacts with) ATERDJ3A	0.583	0.623
CAMBP25	STZ	CAMBP25 (interacts with) STZ	0.621	0.622
WRKY11	WRKY22	WRKY11 (interacts with) WRKY22	0.549	0.622
AT5G51970	ABA2	AT5G51970 (interacts with) ABA2	0.091	0.62
AT2G33840	TWN2	AT2G33840 (interacts with) TWN2	0.395	0.62
UPL4	VSR3	UPL4 (interacts with) VSR3	0.087	0.619
PP2-A13	TPS11	PP2-A13 (interacts with) TPS11	0.619	0.619
WRKY22	HSPRO2	WRKY22 (interacts with) HSPRO2	0.619	0.619
ROF1	MBF1C	ROF1 (interacts with) MBF1C	0.364	0.619
TIP	WRKY40	TIP (interacts with) WRKY40	0.604	0.618
At5g54490	ATL2	At5g54490 (interacts with) ATL2	0.614	0.618
RbcX1	MEE14	RbcX1 (interacts with) MEE14	0.618	0.618
GSO2	UBQ4	GSO2 (interacts with) UBQ4	0.083	0.617
PP2-A13	J8	PP2-A13 (interacts with) J8	0.617	0.617
HSP18.2	AT1G07400	HSP18.2 (interacts with) AT1G07400	0.424	0.617
cpHsc70-1	EMB2369	cpHsc70-1 (interacts with) EMB2369	0.455	0.615
AT5G02530	ckl3	AT5G02530 (interacts with) ckl3	0	0.614
ALY4	ckl3	ALY4 (interacts with) ckl3	0	0.614
TRX1	GAPCP-2	TRX1 (interacts with) GAPCP-2	0	0.614
WCRKC1	GAPCP-2	WCRKC1 (interacts with) GAPCP-2	0	0.614
TAT7	AAH	TAT7 (interacts with) AAH	0.103	0.614
AT1G24510	TWN2	AT1G24510 (interacts with) TWN2	0.425	0.614
AT5G19830	AT2G18193	AT5G19830 (interacts with) AT2G18193	0.043	0.613
DEG9	SIGE	DEG9 (interacts with) SIGE	0	0.613
AT5G19830	ftsh4	AT5G19830 (interacts with) ftsh4	0	0.612
DEG9	ftsh4	DEG9 (interacts with) ftsh4	0.068	0.612
AT5G34930	ASB1	AT5G34930 (interacts with) ASB1	0	0.612
AT1G69800	MGL	AT1G69800 (interacts with) MGL	0.094	0.612
GFA2	FAB1D	GFA2 (interacts with) FAB1D	0.245	0.611
GFA2	FAB1B	GFA2 (interacts with) FAB1B	0.245	0.611
GFA2	FAB1C	GFA2 (interacts with) FAB1C	0.245	0.611
SYNC1	AT1G24510	SYNC1 (interacts with) AT1G24510	0.451	0.611
GLT1	NHO1	GLT1 (interacts with) NHO1	0.175	0.611
STR15	UBA1	STR15 (interacts with) UBA1	0	0.61
ACX2	UXS6	ACX2 (interacts with) UXS6	0	0.61
HSP18.2	HSFA3	HSP18.2 (interacts with) HSFA3	0	0.61
HUA1	CZF1	HUA1 (interacts with) CZF1	0	0.609
SDP1	TPS9	SDP1 (interacts with) TPS9	0.609	0.609
MBF1C	EGY3	MBF1C (interacts with) EGY3	0.454	0.609
AT5G17380	ECH2	AT5G17380 (interacts with) ECH2	0.188	0.609
MARD1	MPK3	MARD1 (interacts with) MPK3	0	0.609
AT5G53480	ROC2	AT5G53480 (interacts with) ROC2	0	0.608
MORF3	MORF9	MORF3 (interacts with) MORF9	0.103	0.608
ASK2	RHF2A	ASK2 (interacts with) RHF2A	0	0.607
PHT3;1	TIM23-2	PHT3;1 (interacts with) TIM23-2	0.356	0.607
IMPA-1	MOS2	IMPA-1 (interacts with) MOS2	0.056	0.606
ACX2	ALDH2B7	ACX2 (interacts with) ALDH2B7	0	0.606
ABCI17	STOP1	ABCI17 (interacts with) STOP1	0	0.606
RIP1	MORF9	RIP1 (interacts with) MORF9	0	0.605
TIR1	FKF1	TIR1 (interacts with) FKF1	0	0.604
AT4G33150	ALDH2B7	AT4G33150 (interacts with) ALDH2B7	0.132	0.604
NBP35	CPISCA	NBP35 (interacts with) CPISCA	0.09	0.604
ROF2	CLPB4	ROF2 (interacts with) CLPB4	0.522	0.604
OBP4	ASIL2	OBP4 (interacts with) ASIL2	0	0.603
MED19A	MBR2	MED19A (interacts with) MBR2	0	0.602
DREB1A	SFR6	DREB1A (interacts with) SFR6	0	0.602
SBT1.6	PA200	SBT1.6 (interacts with) PA200	0.042	0.601
ftsh4	CsHSP70-15	ftsh4 (interacts with) CsHSP70-15	0.423	0.601
HSPRO2	MKK9	HSPRO2 (interacts with) MKK9	0.601	0.601
CAF1a	CAMBP25	CAF1a (interacts with) CAMBP25	0.601	0.601
CUL1	UBC2	CUL1 (interacts with) UBC2	0	0.601
AT5G58620	AT1G62020	AT5G58620 (interacts with) AT1G62020	0	0.601
PERK1	BSL3	PERK1 (interacts with) BSL3	0	0.6
CAMBP25	AT1G78310	CAMBP25 (interacts with) AT1G78310	0	0.6
MBF1C	AT1G07400	MBF1C (interacts with) AT1G07400	0.582	0.6
AT5G43560	AT-HSFB2B	AT5G43560 (interacts with) AT-HSFB2B	0	0.599
GSO2	RAD23D	GSO2 (interacts with) RAD23D	0	0.599
ASK2	SKP2A	ASK2 (interacts with) SKP2A	0	0.599
PP2CA	HAI2	PP2CA (interacts with) HAI2	0.584	0.599
MBF1C	CLPB4	MBF1C (interacts with) CLPB4	0.576	0.599
GSO2	SBT1.6	GSO2 (interacts with) SBT1.6	0.077	0.598
CAMBP25	WRKY40	CAMBP25 (interacts with) WRKY40	0.584	0.598
MPK3	ATL2	MPK3 (interacts with) ATL2	0.577	0.598
ERD15	AT1G06620	ERD15 (interacts with) AT1G06620	0	0.598
BSL3	STY8	BSL3 (interacts with) STY8	0.135	0.597
UPL4	CER9	UPL4 (interacts with) CER9	0.353	0.597
SYNC1	TWN2	SYNC1 (interacts with) TWN2	0.433	0.597
UBQ4	UBC32	UBQ4 (interacts with) UBC32	0.124	0.596
PEUP1	APG8H	PEUP1 (interacts with) APG8H	0.053	0.596
DEG9	AT1G24510	DEG9 (interacts with) AT1G24510	0.432	0.596
AT2G33840	AT1G24510	AT2G33840 (interacts with) AT1G24510	0.431	0.596
ACX2	ECI1	ACX2 (interacts with) ECI1	0.124	0.596
ITN1	APK2B	ITN1 (interacts with) APK2B	0.105	0.596
WRKY40	MKK9	WRKY40 (interacts with) MKK9	0.594	0.594
PMH2	SR34	PMH2 (interacts with) SR34	0.074	0.594
AT4G24160	CZF1	AT4G24160 (interacts with) CZF1	0.594	0.594
BIR1	MPK3	BIR1 (interacts with) MPK3	0.347	0.594
LBA1	NRPB1	LBA1 (interacts with) NRPB1	0.486	0.593
SYNC1	AT2G33840	SYNC1 (interacts with) AT2G33840	0.361	0.593
AT4G24160	CPK32	AT4G24160 (interacts with) CPK32	0.592	0.593
GRX480	STZ	GRX480 (interacts with) STZ	0.539	0.593
SIGE	AT1G24510	SIGE (interacts with) AT1G24510	0	0.593
RPN10	NBR1	RPN10 (interacts with) NBR1	0	0.593
AT4G38200	BSL3	AT4G38200 (interacts with) BSL3	0.37	0.592
ARF2	IKU2	ARF2 (interacts with) IKU2	0	0.592
KEG	MPK3	KEG (interacts with) MPK3	0	0.592
BPA1	APA1	BPA1 (interacts with) APA1	0	0.592
UBQ4	UBP3	UBQ4 (interacts with) UBP3	0	0.59
AT5G34930	SHM6	AT5G34930 (interacts with) SHM6	0.125	0.59
UBP3	UBQ11	UBP3 (interacts with) UBQ11	0	0.59
AT2G01600	ECA4	AT2G01600 (interacts with) ECA4	0.116	0.589
CsHSP70-15	RL6	CsHSP70-15 (interacts with) RL6	0.179	0.589
TAT7	AT5G17380	TAT7 (interacts with) AT5G17380	0.1	0.589
AT5G52660	CsHSP70-15	AT5G52660 (interacts with) CsHSP70-15	0.179	0.589
At5g54490	MPK3	At5g54490 (interacts with) MPK3	0.529	0.588
J8	AT1G19660	J8 (interacts with) AT1G19660	0.588	0.588
SDP1	MCCA	SDP1 (interacts with) MCCA	0.586	0.586
MBF1C	ATERDJ3A	MBF1C (interacts with) ATERDJ3A	0.571	0.586
bZIP2	bZIP44	bZIP2 (interacts with) bZIP44	0	0.586
AT4G33070	BCAT-2	AT4G33070 (interacts with) BCAT-2	0	0.586
ASK2	EBF1	ASK2 (interacts with) EBF1	0	0.586
PKT3	PEX11C	PKT3 (interacts with) PEX11C	0.124	0.585
BSL3	IRE1A	BSL3 (interacts with) IRE1A	0.108	0.585
CPK32	OPCL1	CPK32 (interacts with) OPCL1	0.585	0.585
GLT1	APS1	GLT1 (interacts with) APS1	0	0.585
VPS2.2	CDC48C	VPS2.2 (interacts with) CDC48C	0	0.585
LCAT3	AT1G30700	LCAT3 (interacts with) AT1G30700	0.097	0.584
AT4G19860	J8	AT4G19860 (interacts with) J8	0.584	0.584
RD19	XBAT35	RD19 (interacts with) XBAT35	0.584	0.584
NRPB1	UPL1	NRPB1 (interacts with) UPL1	0.498	0.583
ATL6	STZ	ATL6 (interacts with) STZ	0.559	0.583
DCL3	AT2G45620	DCL3 (interacts with) AT2G45620	0.095	0.581
RPA2	TOR	RPA2 (interacts with) TOR	0	0.581
CYP89A2	OPCL1	CYP89A2 (interacts with) OPCL1	0.073	0.58
CYP71B10	AAE7	CYP71B10 (interacts with) AAE7	0.073	0.58
CYP71B10	OPCL1	CYP71B10 (interacts with) OPCL1	0.073	0.58
COX15	MPPBETA	COX15 (interacts with) MPPBETA	0.185	0.58
CYP82C4	OPCL1	CYP82C4 (interacts with) OPCL1	0.073	0.58
CYP82C4	AAE7	CYP82C4 (interacts with) AAE7	0.073	0.58
PKT3	ABA2	PKT3 (interacts with) ABA2	0.089	0.58
AT5G63380	CYP89A2	AT5G63380 (interacts with) CYP89A2	0.073	0.58
AT5G63380	CYP711A1	AT5G63380 (interacts with) CYP711A1	0.073	0.58
AT5G16340	CYP89A2	AT5G16340 (interacts with) CYP89A2	0.073	0.58
AT5G16340	CYP711A1	AT5G16340 (interacts with) CYP711A1	0.073	0.58
AAE7	CYP89A2	AAE7 (interacts with) CYP89A2	0.073	0.58
GLT1	MGL	GLT1 (interacts with) MGL	0	0.58
SC35	ALY4	SC35 (interacts with) ALY4	0.121	0.58
GLT1	ARGAH1	GLT1 (interacts with) ARGAH1	0.044	0.579
CLPB4	TPS11	CLPB4 (interacts with) TPS11	0.234	0.578
CLPB4	ATTPS6	CLPB4 (interacts with) ATTPS6	0.234	0.578
CLPB4	TPS7	CLPB4 (interacts with) TPS7	0.234	0.578
CLPB4	TPS9	CLPB4 (interacts with) TPS9	0.234	0.578
CLPB3	TPS7	CLPB3 (interacts with) TPS7	0.234	0.578
CLPB3	TPS11	CLPB3 (interacts with) TPS11	0.234	0.578
CLPB3	TPS9	CLPB3 (interacts with) TPS9	0.234	0.578
CLPB3	ATTPS6	CLPB3 (interacts with) ATTPS6	0.234	0.578
TOR	GTE4	TOR (interacts with) GTE4	0.221	0.578
AT5G58410	UPL4	AT5G58410 (interacts with) UPL4	0.352	0.577
FAB1B	AT2G29970	FAB1B (interacts with) AT2G29970	0.403	0.577
LACS7	CYP711A1	LACS7 (interacts with) CYP711A1	0.119	0.577
ASK2	AT1G55000	ASK2 (interacts with) AT1G55000	0.097	0.577
CIPK21	BSL3	CIPK21 (interacts with) BSL3	0.09	0.576
CIPK8	BSL3	CIPK8 (interacts with) BSL3	0.09	0.576
MPK3	OPCL1	MPK3 (interacts with) OPCL1	0.573	0.576
MPK3	CES101	MPK3 (interacts with) CES101	0.43	0.575
HGO	AT4G03030	HGO (interacts with) AT4G03030	0.574	0.574
LACS7	MPL1	LACS7 (interacts with) MPL1	0	0.574
SCL13	STZ	SCL13 (interacts with) STZ	0.553	0.574
RHF2A	UBC32	RHF2A (interacts with) UBC32	0.219	0.574
HGO	PLPB	HGO (interacts with) PLPB	0.566	0.573
AT5G37670	PDX1.2	AT5G37670 (interacts with) PDX1.2	0.573	0.573
ZTL	FKF1	ZTL (interacts with) FKF1	0	0.573
ASK2	UBC32	ASK2 (interacts with) UBC32	0	0.571
ELO3	ckl3	ELO3 (interacts with) ckl3	0.046	0.571
AT5G08430	GTE4	AT5G08430 (interacts with) GTE4	0.158	0.57
TRBAMY	AT3G17800	TRBAMY (interacts with) AT3G17800	0.57	0.57
GLT1	SHM6	GLT1 (interacts with) SHM6	0.2	0.569
GLT1	PGL1	GLT1 (interacts with) PGL1	0	0.569
GLT1	SHM7	GLT1 (interacts with) SHM7	0.2	0.569
AtATG18a	ATG8H	AtATG18a (interacts with) ATG8H	0.046	0.568
UBC2	RECA1	UBC2 (interacts with) RECA1	0	0.568
J11	PLPB	J11 (interacts with) PLPB	0.567	0.567
SDP1	PLPB	SDP1 (interacts with) PLPB	0.567	0.567
SIGC	FAB1C	SIGC (interacts with) FAB1C	0	0.566
SIGC	FAB1D	SIGC (interacts with) FAB1D	0	0.566
SIGC	FAB1B	SIGC (interacts with) FAB1B	0	0.566
NFS1	ACO3	NFS1 (interacts with) ACO3	0.13	0.566
AT5G17380	CYT1	AT5G17380 (interacts with) CYT1	0.042	0.566
AT5G49060	AT1G24510	AT5G49060 (interacts with) AT1G24510	0.268	0.566
BET9	NF-YB3	BET9 (interacts with) NF-YB3	0.061	0.565
NF-YB3	GTE4	NF-YB3 (interacts with) GTE4	0.061	0.565
NF-YB3	BET10	NF-YB3 (interacts with) BET10	0.061	0.565
NF-YB3	IMB1	NF-YB3 (interacts with) IMB1	0.061	0.565
AT5G57655	MCCA	AT5G57655 (interacts with) MCCA	0.565	0.565
ATRBP45C	AT1G14650	ATRBP45C (interacts with) AT1G14650	0.159	0.564
AT5G63380	TKPR1	AT5G63380 (interacts with) TKPR1	0	0.564
AT5G16340	TKPR1	AT5G16340 (interacts with) TKPR1	0	0.564
SCL13	HSPRO2	SCL13 (interacts with) HSPRO2	0.507	0.564
UXS6	OPCL1	UXS6 (interacts with) OPCL1	0	0.564
AAE7	UXS6	AAE7 (interacts with) UXS6	0	0.564
GLT1	AT1G24510	GLT1 (interacts with) AT1G24510	0	0.564
PHT3;1	TRX1	PHT3;1 (interacts with) TRX1	0.075	0.564
LACS7	CYP89A2	LACS7 (interacts with) CYP89A2	0.119	0.563
LBA1	SDG2	LBA1 (interacts with) SDG2	0.491	0.563
ATERDJ3A	AT2G29970	ATERDJ3A (interacts with) AT2G29970	0.079	0.562
J11	CLPB4	J11 (interacts with) CLPB4	0.079	0.562
J11	AT2G29970	J11 (interacts with) AT2G29970	0.079	0.562
J11	HSP101	J11 (interacts with) HSP101	0.079	0.562
EP3	BXL2	EP3 (interacts with) BXL2	0.091	0.562
AT5G57710	J11	AT5G57710 (interacts with) J11	0.079	0.562
AT5G57710	ATERDJ3A	AT5G57710 (interacts with) ATERDJ3A	0.079	0.562
CPR1	TIR1	CPR1 (interacts with) TIR1	0	0.562
AT5G37670	EGY3	AT5G37670 (interacts with) EGY3	0.497	0.562
AAE7	ALDH2B7	AAE7 (interacts with) ALDH2B7	0	0.562
CLPB3	J11	CLPB3 (interacts with) J11	0.079	0.562
ALDH2B7	OPCL1	ALDH2B7 (interacts with) OPCL1	0	0.562
GLT1	AT4G33150	GLT1 (interacts with) AT4G33150	0.117	0.562
ACX2	ASP3	ACX2 (interacts with) ASP3	0.545	0.562
CER9	IRE1A	CER9 (interacts with) IRE1A	0.372	0.561
ATL6	MKK9	ATL6 (interacts with) MKK9	0.561	0.561
AT5G02530	SR34	AT5G02530 (interacts with) SR34	0.156	0.561
GLT1	CLPB3	GLT1 (interacts with) CLPB3	0.071	0.561
KING1	PLPB	KING1 (interacts with) PLPB	0.559	0.56
GLT1	RR2	GLT1 (interacts with) RR2	0.124	0.56
AT2G29970	CYP711A1	AT2G29970 (interacts with) CYP711A1	0	0.559
GSO2	UPL1	GSO2 (interacts with) UPL1	0.074	0.559
GSO2	UPL4	GSO2 (interacts with) UPL4	0.074	0.559
CPK32	PUB17	CPK32 (interacts with) PUB17	0.559	0.559
ROS4	DMS11	ROS4 (interacts with) DMS11	0	0.558
BETA-UP	NIC1	BETA-UP (interacts with) NIC1	0	0.558
KEG	ADF5	KEG (interacts with) ADF5	0.044	0.558
AT4G15475	ALDH2B7	AT4G15475 (interacts with) ALDH2B7	0	0.558
EXL2	ACR3	EXL2 (interacts with) ACR3	0	0.558
UVR8	ZTL	UVR8 (interacts with) ZTL	0	0.557
SIGE	CLPB3	SIGE (interacts with) CLPB3	0.223	0.557
AT2G30020	MYC2	AT2G30020 (interacts with) MYC2	0.532	0.557
AAE7	MCCA	AAE7 (interacts with) MCCA	0	0.557
UBQ11	UBC32	UBQ11 (interacts with) UBC32	0	0.557
OPCL1	MCCA	OPCL1 (interacts with) MCCA	0	0.557
AT5G52660	PCL1	AT5G52660 (interacts with) PCL1	0	0.557
At5g54490	ZAT6	At5g54490 (interacts with) ZAT6	0.491	0.556
ZAT6	AT2G30020	ZAT6 (interacts with) AT2G30020	0.48	0.556
CYT1	GCS1	CYT1 (interacts with) GCS1	0.044	0.556
BT1	NF-YB3	BT1 (interacts with) NF-YB3	0	0.556
AT5G49610	UBP3	AT5G49610 (interacts with) UBP3	0	0.556
ROF2	CLPB3	ROF2 (interacts with) CLPB3	0.415	0.555
NBR1	ADF5	NBR1 (interacts with) ADF5	0	0.555
ECH2	THA1	ECH2 (interacts with) THA1	0.08	0.555
AT2G23970	BCAT-2	AT2G23970 (interacts with) BCAT-2	0	0.555
FRL1	SR34	FRL1 (interacts with) SR34	0	0.555
MBR2	RFR1	MBR2 (interacts with) RFR1	0	0.554
WRKY40	MYC2	WRKY40 (interacts with) MYC2	0.397	0.554
TIR1	BIG	TIR1 (interacts with) BIG	0	0.554
PK1B	BSL3	PK1B (interacts with) BSL3	0	0.554
AT4G25160	BSL3	AT4G25160 (interacts with) BSL3	0	0.554
AT5G38260	BSL3	AT5G38260 (interacts with) BSL3	0	0.554
AT4G27300	BSL3	AT4G27300 (interacts with) BSL3	0	0.554
CTR1	BSL3	CTR1 (interacts with) BSL3	0	0.554
AT5G57710	FAB1C	AT5G57710 (interacts with) FAB1C	0.371	0.554
AT5G57710	FAB1D	AT5G57710 (interacts with) FAB1D	0.371	0.554
AT5G57710	FAB1B	AT5G57710 (interacts with) FAB1B	0.371	0.554
AT2G29970	FAB1D	AT2G29970 (interacts with) FAB1D	0.371	0.554
AT2G29970	FAB1C	AT2G29970 (interacts with) FAB1C	0.371	0.554
FAB1B	HSP101	FAB1B (interacts with) HSP101	0.371	0.554
AT5G56460	BSL3	AT5G56460 (interacts with) BSL3	0	0.554
HSP101	FAB1D	HSP101 (interacts with) FAB1D	0.371	0.554
HSP101	FAB1C	HSP101 (interacts with) FAB1C	0.371	0.554
ECH2	ALDH2B7	ECH2 (interacts with) ALDH2B7	0.045	0.554
PEUP1	SPI	PEUP1 (interacts with) SPI	0.546	0.553
PFK3	THA1	PFK3 (interacts with) THA1	0	0.553
NBR1	ACBP3	NBR1 (interacts with) ACBP3	0	0.553
AT1G69800	ASB1	AT1G69800 (interacts with) ASB1	0	0.553
AT5G57710	CYP711A1	AT5G57710 (interacts with) CYP711A1	0	0.552
ROF2	AT5G37670	ROF2 (interacts with) AT5G37670	0.54	0.552
ALDH2B7	THA1	ALDH2B7 (interacts with) THA1	0	0.552
SRG3	NHO1	SRG3 (interacts with) NHO1	0.165	0.551
DREB1A	STZ	DREB1A (interacts with) STZ	0	0.551
AT5G34930	SHM7	AT5G34930 (interacts with) SHM7	0	0.551
ASK2	AT3G48880	ASK2 (interacts with) AT3G48880	0	0.551
GLT1	RECA1	GLT1 (interacts with) RECA1	0.072	0.551
HSP18.2	AT-HSFB2B	HSP18.2 (interacts with) AT-HSFB2B	0.23	0.551
GID1B	GA2OX2	GID1B (interacts with) GA2OX2	0.142	0.551
PMH2	TWN2	PMH2 (interacts with) TWN2	0.365	0.55
RPN10	PI4KG7	RPN10 (interacts with) PI4KG7	0.043	0.55
ASK2	AT1G76920	ASK2 (interacts with) AT1G76920	0	0.55
ASK2	PP2-A13	ASK2 (interacts with) PP2-A13	0	0.55
cob	BSL3	cob (interacts with) BSL3	0	0.549
J8	AT1G24510	J8 (interacts with) AT1G24510	0.24	0.549
J20	AT1G24510	J20 (interacts with) AT1G24510	0.24	0.549
GLT1	CLPB4	GLT1 (interacts with) CLPB4	0.071	0.549
AT5G57655	PMT5	AT5G57655 (interacts with) PMT5	0	0.549
ATG8F	PEUP1	ATG8F (interacts with) PEUP1	0.086	0.548
ASP1	AT1G69800	ASP1 (interacts with) AT1G69800	0.072	0.548
AT5G49060	J11	AT5G49060 (interacts with) J11	0	0.548
ASP3	AT1G69800	ASP3 (interacts with) AT1G69800	0.072	0.548
TRX1	AOX1A	TRX1 (interacts with) AOX1A	0	0.548
CKA1	HAF01	CKA1 (interacts with) HAF01	0.124	0.547
KEG	CUL1	KEG (interacts with) CUL1	0.16	0.547
GLT1	CsHSP70-15	GLT1 (interacts with) CsHSP70-15	0	0.547
THA1	MCCA	THA1 (interacts with) MCCA	0.494	0.546
FTSH6	HSP101	FTSH6 (interacts with) HSP101	0.134	0.546
AT-HSFB2B	TPL	AT-HSFB2B (interacts with) TPL	0	0.546
AT5G39670	WRKY40	AT5G39670 (interacts with) WRKY40	0.546	0.546
cob	COX15	cob (interacts with) COX15	0	0.546
HSP18.2	GLT1	HSP18.2 (interacts with) GLT1	0	0.545
QS	cpHsc70-1	QS (interacts with) cpHsc70-1	0.042	0.545
ABA2	AT1G32780	ABA2 (interacts with) AT1G32780	0	0.545
AT2G27500	WRKY40	AT2G27500 (interacts with) WRKY40	0.545	0.545
AT4G24160	WRKY40	AT4G24160 (interacts with) WRKY40	0.533	0.545
DREB2C	SRO1	DREB2C (interacts with) SRO1	0	0.545
CZF1	JAZ1	CZF1 (interacts with) JAZ1	0.544	0.545
GLT1	CsHSP17.6	GLT1 (interacts with) CsHSP17.6	0	0.545
GLT1	AT5G37670	GLT1 (interacts with) AT5G37670	0	0.545
GLT1	AT1G07400	GLT1 (interacts with) AT1G07400	0	0.545
QS	CsHSP70T-2	QS (interacts with) CsHSP70T-2	0	0.544
HSA32	CsHSP17.6	HSA32 (interacts with) CsHSP17.6	0.509	0.543
AT3G62260	AT2G30020	AT3G62260 (interacts with) AT2G30020	0.543	0.543
HSFB2A	MBF1C	HSFB2A (interacts with) MBF1C	0.4	0.543
HGO	ASN1	HGO (interacts with) ASN1	0.479	0.542
SIGE	CDF3	SIGE (interacts with) CDF3	0.542	0.542
SDP1	PKT3	SDP1 (interacts with) PKT3	0.112	0.542
TRX1	GRX480	TRX1 (interacts with) GRX480	0.117	0.542
WCRKC1	GRX480	WCRKC1 (interacts with) GRX480	0.117	0.542
MPK3	NP1	MPK3 (interacts with) NP1	0	0.542
ELO3	BET9	ELO3 (interacts with) BET9	0.125	0.542
SDG2	HAF01	SDG2 (interacts with) HAF01	0.466	0.541
LBA1	DCL3	LBA1 (interacts with) DCL3	0.145	0.541
TRX1	AT1G24510	TRX1 (interacts with) AT1G24510	0.122	0.541
WCRKC1	AT1G24510	WCRKC1 (interacts with) AT1G24510	0.122	0.541
EIN3	EDR1	EIN3 (interacts with) EDR1	0.17	0.541
AT2G40010	RECA1	AT2G40010 (interacts with) RECA1	0	0.541
TIR1	AT1G76920	TIR1 (interacts with) AT1G76920	0	0.54
CPR1	SKP2A	CPR1 (interacts with) SKP2A	0	0.54
CPR1	AT1G76920	CPR1 (interacts with) AT1G76920	0	0.54
UBC32	XERICO	UBC32 (interacts with) XERICO	0	0.54
NUDX14	AT3G58490	NUDX14 (interacts with) AT3G58490	0	0.54
CLPB4	AT1G24510	CLPB4 (interacts with) AT1G24510	0.35	0.54
CLPB3	AT1G24510	CLPB3 (interacts with) AT1G24510	0.35	0.54
J8	MCCA	J8 (interacts with) MCCA	0.54	0.54
SGT1B	AT1G76920	SGT1B (interacts with) AT1G76920	0	0.54
CLC2	AT1G62020	CLC2 (interacts with) AT1G62020	0	0.54
DCP2	AT3G58490	DCP2 (interacts with) AT3G58490	0	0.54
AT1G76920	SKP2A	AT1G76920 (interacts with) SKP2A	0	0.54
HSP18.2	J20	HSP18.2 (interacts with) J20	0.178	0.539
SIGE	AT3G17800	SIGE (interacts with) AT3G17800	0.494	0.539
AT5G37670	J20	AT5G37670 (interacts with) J20	0.178	0.539
J20	AT1G07400	J20 (interacts with) AT1G07400	0.178	0.539
J20	CsHSP17.6	J20 (interacts with) CsHSP17.6	0.178	0.539
PP2CA	SEC	PP2CA (interacts with) SEC	0.138	0.539
HSP18.2	CsHSP17.6	HSP18.2 (interacts with) CsHSP17.6	0.525	0.539
AT5G37670	AT1G07400	AT5G37670 (interacts with) AT1G07400	0.5	0.539
HSFB2A	AT5G37670	HSFB2A (interacts with) AT5G37670	0.222	0.539
TIR1	DRIP2	TIR1 (interacts with) DRIP2	0.077	0.537
AT5G38710	THA1	AT5G38710 (interacts with) THA1	0	0.537
DRIP2	AT2G17020	DRIP2 (interacts with) AT2G17020	0.077	0.537
COI1	DRIP2	COI1 (interacts with) DRIP2	0.077	0.537
PAP29	BXL2	PAP29 (interacts with) BXL2	0.072	0.536
CAF1a	IKU2	CAF1a (interacts with) IKU2	0.083	0.536
KEG	XERICO	KEG (interacts with) XERICO	0	0.536
Mik	PFK3	Mik (interacts with) PFK3	0	0.536
AT4G15475	CUL1	AT4G15475 (interacts with) CUL1	0.167	0.536
nPAP	BSL3	nPAP (interacts with) BSL3	0.108	0.535
KING1	AT2G33830	KING1 (interacts with) AT2G33830	0.535	0.535
UXS6	NHO1	UXS6 (interacts with) NHO1	0.075	0.535
ZAT6	RKF3	ZAT6 (interacts with) RKF3	0.455	0.535
AAE7	AT2G37660	AAE7 (interacts with) AT2G37660	0	0.535
AAE7	AT2G20360	AAE7 (interacts with) AT2G20360	0	0.535
DIN10	STR15	DIN10 (interacts with) STR15	0.313	0.535
AT2G37660	OPCL1	AT2G37660 (interacts with) OPCL1	0	0.535
AT2G20360	OPCL1	AT2G20360 (interacts with) OPCL1	0	0.535
AT2G41820	NRAMP2	AT2G41820 (interacts with) NRAMP2	0.116	0.534
HSP18.2	MBF1C	HSP18.2 (interacts with) MBF1C	0.519	0.534
XTR6	CPK32	XTR6 (interacts with) CPK32	0.474	0.533
UVR8	AT5G53480	UVR8 (interacts with) AT5G53480	0	0.533
UBC7	ATL2	UBC7 (interacts with) ATL2	0.073	0.533
PIP2;5	ATTPS6	PIP2;5 (interacts with) ATTPS6	0	0.533
ASP3	AT4G33070	ASP3 (interacts with) AT4G33070	0	0.533
AT4G33070	ASP1	AT4G33070 (interacts with) ASP1	0	0.533
AT1G69800	SERAT2;1	AT1G69800 (interacts with) SERAT2;1	0	0.533
COI1	RCD1	COI1 (interacts with) RCD1	0.221	0.532
MPK3	YDA	MPK3 (interacts with) YDA	0	0.532
AT5G56260	PFK3	AT5G56260 (interacts with) PFK3	0	0.531
AT5G08430	BET10	AT5G08430 (interacts with) BET10	0.082	0.531
GDI1	CsHSP70-15	GDI1 (interacts with) CsHSP70-15	0.072	0.53
CUL1	EIN3	CUL1 (interacts with) EIN3	0.224	0.53
ATL6	WRKY40	ATL6 (interacts with) WRKY40	0.506	0.529
ROF2	EGY3	ROF2 (interacts with) EGY3	0.471	0.529
CsHSP70-15	CPISCA	CsHSP70-15 (interacts with) CPISCA	0	0.529
TAT7	AT1G69800	TAT7 (interacts with) AT1G69800	0	0.529
cpHsc70-1	RAP	cpHsc70-1 (interacts with) RAP	0.528	0.528
AT5G56260	GAPCP-2	AT5G56260 (interacts with) GAPCP-2	0	0.528
SEC	HAI2	SEC (interacts with) HAI2	0.118	0.528
ASK2	UBA1	ASK2 (interacts with) UBA1	0.042	0.528
ZTL	TIR1	ZTL (interacts with) TIR1	0.098	0.528
BSL3	ECA4	BSL3 (interacts with) ECA4	0.237	0.527
HSA32	CLPB4	HSA32 (interacts with) CLPB4	0.485	0.527
APS1	At2g03120	APS1 (interacts with) At2g03120	0	0.527
AT3G62260	ATAF1	AT3G62260 (interacts with) ATAF1	0.431	0.526
ROF2	SR45a	ROF2 (interacts with) SR45a	0.526	0.526
HSFB2A	HSA32	HSFB2A (interacts with) HSA32	0.127	0.526
TAT7	SIGE	TAT7 (interacts with) SIGE	0.499	0.526
BTI2	DPL1	BTI2 (interacts with) DPL1	0.526	0.526
HSFA3	CsHSP70-15	HSFA3 (interacts with) CsHSP70-15	0	0.526
AT4G28080	cpHsc70-1	AT4G28080 (interacts with) cpHsc70-1	0.392	0.525
UBA1	AT1G62020	UBA1 (interacts with) AT1G62020	0.525	0.525
RPN10	AKR2B	RPN10 (interacts with) AKR2B	0.101	0.525
ASK2	AT4G15475	ASK2 (interacts with) AT4G15475	0	0.525
ASK2	AT5G01720	ASK2 (interacts with) AT5G01720	0	0.525
J8	AT1G07400	J8 (interacts with) AT1G07400	0.186	0.525
J11	TPS11	J11 (interacts with) TPS11	0.524	0.524
SIGE	J20	SIGE (interacts with) J20	0.117	0.524
SCL13	PUB17	SCL13 (interacts with) PUB17	0.524	0.524
HSP18.2	J11	HSP18.2 (interacts with) J11	0	0.523
RECA1	TOR	RECA1 (interacts with) TOR	0	0.523
PC-MYB1	AT1G01350	PC-MYB1 (interacts with) AT1G01350	0	0.523
MYB108	AT1G01350	MYB108 (interacts with) AT1G01350	0	0.523
HSP18.2	AT5G37670	HSP18.2 (interacts with) AT5G37670	0.472	0.523
AAH	ARGAH1	AAH (interacts with) ARGAH1	0	0.522
AT3G62260	CPK32	AT3G62260 (interacts with) CPK32	0.507	0.522
MSS1	PMT5	MSS1 (interacts with) PMT5	0.45	0.522
CsHSP70-15	TPS7	CsHSP70-15 (interacts with) TPS7	0.096	0.522
CsHSP70-15	ATTPS6	CsHSP70-15 (interacts with) ATTPS6	0.096	0.522
CsHSP70-15	TPS9	CsHSP70-15 (interacts with) TPS9	0.096	0.522
GLT1	THA1	GLT1 (interacts with) THA1	0	0.522
MYC2	ATAF1	MYC2 (interacts with) ATAF1	0.171	0.522
TPS11	CsHSP70-15	TPS11 (interacts with) CsHSP70-15	0.096	0.522
WRKY40	T22C5.23	WRKY40 (interacts with) T22C5.23	0.521	0.521
AT5G53480	NRPB1	AT5G53480 (interacts with) NRPB1	0.405	0.521
ABCC10	FAB1C	ABCC10 (interacts with) FAB1C	0	0.521
ABCC10	FAB1B	ABCC10 (interacts with) FAB1B	0	0.521
ABCC10	FAB1D	ABCC10 (interacts with) FAB1D	0	0.521
HGO	ATG8F	HGO (interacts with) ATG8F	0.501	0.521
STR15	CPN10	STR15 (interacts with) CPN10	0	0.521
RPN10	UBA1	RPN10 (interacts with) UBA1	0.239	0.521
UBQ4	ATG8H	UBQ4 (interacts with) ATG8H	0.091	0.52
UBQ4	APG8H	UBQ4 (interacts with) APG8H	0.091	0.52
UBQ4	ATG8F	UBQ4 (interacts with) ATG8F	0.091	0.52
AT5G37670	SR45a	AT5G37670 (interacts with) SR45a	0.52	0.52
UBQ11	ATG8H	UBQ11 (interacts with) ATG8H	0.091	0.52
GLT1	SIGE	GLT1 (interacts with) SIGE	0.042	0.52
HGO	TAT7	HGO (interacts with) TAT7	0.28	0.519
SDG2	UBP13	SDG2 (interacts with) UBP13	0.484	0.519
CAMBP25	CZF1	CAMBP25 (interacts with) CZF1	0.506	0.519
GAPCP-2	THA1	GAPCP-2 (interacts with) THA1	0	0.519
HSA32	ATERDJ3A	HSA32 (interacts with) ATERDJ3A	0.491	0.519
HSA32	AT1G07400	HSA32 (interacts with) AT1G07400	0.494	0.519
WRKY22	ATL2	WRKY22 (interacts with) ATL2	0.406	0.519
GLT1	PLPB	GLT1 (interacts with) PLPB	0.104	0.519
ATTPS6	AT1G51550	ATTPS6 (interacts with) AT1G51550	0.06	0.519
TPS11	AT1G51550	TPS11 (interacts with) AT1G51550	0.06	0.519
AT1G51550	TPS9	AT1G51550 (interacts with) TPS9	0.06	0.519
AT1G51550	TPS7	AT1G51550 (interacts with) TPS7	0.06	0.519
AT5G57655	MSS1	AT5G57655 (interacts with) MSS1	0.104	0.519
HGO	AT4G33150	HGO (interacts with) AT4G33150	0.518	0.518
ACO3	NTMC2T6.1	ACO3 (interacts with) NTMC2T6.1	0.091	0.518
STZ	OPCL1	STZ (interacts with) OPCL1	0.496	0.518
PIP2;5	TPS9	PIP2;5 (interacts with) TPS9	0	0.518
NBR1	EMB2770	NBR1 (interacts with) EMB2770	0.095	0.518
AT2G40290	AT1G24510	AT2G40290 (interacts with) AT1G24510	0.518	0.518
GLT1	AT2G20360	GLT1 (interacts with) AT2G20360	0.063	0.518
AT1G74270	CPN10	AT1G74270 (interacts with) CPN10	0.518	0.518
HSP18.2	J8	HSP18.2 (interacts with) J8	0.186	0.518
WRKY11	MPK3	WRKY11 (interacts with) MPK3	0.349	0.517
IRE1A	FAB1D	IRE1A (interacts with) FAB1D	0.175	0.516
HSFA4A	CsHSP70T-2	HSFA4A (interacts with) CsHSP70T-2	0	0.516
ALY4	RS2Z33	ALY4 (interacts with) RS2Z33	0.369	0.516
MEE14	J8	MEE14 (interacts with) J8	0.516	0.516
ROF2	AT1G07400	ROF2 (interacts with) AT1G07400	0.503	0.516
HSFB2A	ATL2	HSFB2A (interacts with) ATL2	0.313	0.516
CIP8	UBC32	CIP8 (interacts with) UBC32	0	0.516
GLT1	MSRA5	GLT1 (interacts with) MSRA5	0	0.516
LBA1	TAF2	LBA1 (interacts with) TAF2	0.449	0.515
AT2G30020	OPCL1	AT2G30020 (interacts with) OPCL1	0.51	0.515
ZAT6	CAF1a	ZAT6 (interacts with) CAF1a	0.493	0.515
ZAT6	HSPRO2	ZAT6 (interacts with) HSPRO2	0.511	0.515
CAF1a	AT3G26000	CAF1a (interacts with) AT3G26000	0	0.515
KEG	AT5G02070	KEG (interacts with) AT5G02070	0.095	0.515
HSP18.2	RBL14	HSP18.2 (interacts with) RBL14	0.287	0.514
ELO3	IMB1	ELO3 (interacts with) IMB1	0.2	0.514
WRKY75	AT1G30700	WRKY75 (interacts with) AT1G30700	0.513	0.513
ROC2	CsHSP70-15	ROC2 (interacts with) CsHSP70-15	0.088	0.513
SHM7	AVA-P2	SHM7 (interacts with) AVA-P2	0.095	0.513
SHM6	AVA-P2	SHM6 (interacts with) AVA-P2	0.095	0.513
GLT1	AT2G19410	GLT1 (interacts with) AT2G19410	0.2	0.513
CDC20.1	AT2G26490	CDC20.1 (interacts with) AT2G26490	0	0.512
BI1	ATERDJ3A	BI1 (interacts with) ATERDJ3A	0.246	0.512
At5g54490	MKK9	At5g54490 (interacts with) MKK9	0.498	0.512
PIP1;4	TPS7	PIP1;4 (interacts with) TPS7	0	0.512
RPN10	UBC32	RPN10 (interacts with) UBC32	0.073	0.512
CUL1	BPM4	CUL1 (interacts with) BPM4	0.122	0.512
AT5G13200	SCL13	AT5G13200 (interacts with) SCL13	0.512	0.512
MBR2	REF4	MBR2 (interacts with) REF4	0.071	0.511
HSP18.2	GFA2	HSP18.2 (interacts with) GFA2	0.186	0.511
GFA2	CsHSP17.6	GFA2 (interacts with) CsHSP17.6	0.186	0.511
CsHSP70T-2	IRE1A	CsHSP70T-2 (interacts with) IRE1A	0	0.511
KING1	AT2G36320	KING1 (interacts with) AT2G36320	0.511	0.511
CPK32	AT2G27500	CPK32 (interacts with) AT2G27500	0.511	0.511
ACX2	HGO	ACX2 (interacts with) HGO	0.503	0.511
CsHSP17.6	J8	CsHSP17.6 (interacts with) J8	0.186	0.511
AT5G37670	J8	AT5G37670 (interacts with) J8	0.186	0.511
HGO	J8	HGO (interacts with) J8	0.502	0.51
ANK1	RPN10	ANK1 (interacts with) RPN10	0.073	0.51
TIP	STZ	TIP (interacts with) STZ	0.51	0.51
BET9	AT5G08430	BET9 (interacts with) AT5G08430	0	0.51
BT1	AT5G08430	BT1 (interacts with) AT5G08430	0	0.51
RPN10	ITN1	RPN10 (interacts with) ITN1	0.073	0.51
RPN10	UBC2	RPN10 (interacts with) UBC2	0.073	0.51
AT5G08430	IMB1	AT5G08430 (interacts with) IMB1	0	0.51
TKPR1	SIGC	TKPR1 (interacts with) SIGC	0	0.509
AT4G19860	KING1	AT4G19860 (interacts with) KING1	0.509	0.509
SIGE	UXS6	SIGE (interacts with) UXS6	0	0.509
BIR1	PUB13	BIR1 (interacts with) PUB13	0.154	0.509
PIP2;5	TPS11	PIP2;5 (interacts with) TPS11	0	0.509
NBR1	GDI1	NBR1 (interacts with) GDI1	0.116	0.509
HSFB2A	AT3G62260	HSFB2A (interacts with) AT3G62260	0.495	0.509
AT5G55050	HMT2	AT5G55050 (interacts with) HMT2	0	0.509
AT5G41330	SHM7	AT5G41330 (interacts with) SHM7	0	0.509
HSP18.2	ATTPS6	HSP18.2 (interacts with) ATTPS6	0.234	0.508
HSP18.2	TPS11	HSP18.2 (interacts with) TPS11	0.234	0.508
HSP18.2	TPS7	HSP18.2 (interacts with) TPS7	0.234	0.508
HSP18.2	TPS9	HSP18.2 (interacts with) TPS9	0.234	0.508
CsHSP17.6	ATTPS6	CsHSP17.6 (interacts with) ATTPS6	0.234	0.508
CsHSP17.6	TPS11	CsHSP17.6 (interacts with) TPS11	0.234	0.508
CsHSP17.6	TPS7	CsHSP17.6 (interacts with) TPS7	0.234	0.508
CsHSP17.6	TPS9	CsHSP17.6 (interacts with) TPS9	0.234	0.508
J11	J20	J11 (interacts with) J20	0.27	0.508
nPAP	AT2G26490	nPAP (interacts with) AT2G26490	0.054	0.508
UBC32	NIP2	UBC32 (interacts with) NIP2	0.097	0.508
HSPRO2	AT2G27500	HSPRO2 (interacts with) AT2G27500	0.508	0.508
AT5G37670	ATTPS6	AT5G37670 (interacts with) ATTPS6	0.234	0.508
AT5G37670	TPS9	AT5G37670 (interacts with) TPS9	0.234	0.508
AT5G37670	TPS7	AT5G37670 (interacts with) TPS7	0.234	0.508
AT5G37670	TPS11	AT5G37670 (interacts with) TPS11	0.234	0.508
AT1G07400	TPS7	AT1G07400 (interacts with) TPS7	0.234	0.508
CPK32	HSPRO2	CPK32 (interacts with) HSPRO2	0.508	0.508
GDI1	KRP4	GDI1 (interacts with) KRP4	0	0.508
TPS9	AT1G07400	TPS9 (interacts with) AT1G07400	0.234	0.508
ATTPS6	AT1G07400	ATTPS6 (interacts with) AT1G07400	0.234	0.508
TPS11	AT1G07400	TPS11 (interacts with) AT1G07400	0.234	0.508
AT3G19910	UBC32	AT3G19910 (interacts with) UBC32	0.097	0.508
CIPK8	FAB1C	CIPK8 (interacts with) FAB1C	0.16	0.507
EMB3126	MPPBETA	EMB3126 (interacts with) MPPBETA	0.073	0.507
RABA1f	ITN1	RABA1f (interacts with) ITN1	0	0.507
MEE14	PLPB	MEE14 (interacts with) PLPB	0.507	0.507
AT4G33070	RAP2.12	AT4G33070 (interacts with) RAP2.12	0	0.507
GLT1	AtCaN2	GLT1 (interacts with) AtCaN2	0	0.507
GID1B	AT1G15670	GID1B (interacts with) AT1G15670	0.183	0.507
CYP71B10	UXS6	CYP71B10 (interacts with) UXS6	0	0.506
CYP82C4	UXS6	CYP82C4 (interacts with) UXS6	0	0.506
AT4G28080	CsHSP70T-2	AT4G28080 (interacts with) CsHSP70T-2	0.073	0.506
TKPR1	CYP89A2	TKPR1 (interacts with) CYP89A2	0	0.506
TKPR1	CYP711A1	TKPR1 (interacts with) CYP711A1	0	0.506
LBA1	BSL3	LBA1 (interacts with) BSL3	0.502	0.506
UXS6	CYP89A2	UXS6 (interacts with) CYP89A2	0	0.506
ASK2	UBQ11	ASK2 (interacts with) UBQ11	0	0.506
GLT1	AT2G37660	GLT1 (interacts with) AT2G37660	0	0.506
CsHSP17.6	AT1G07400	CsHSP17.6 (interacts with) AT1G07400	0.499	0.506
HSP18.2	AT5G49060	HSP18.2 (interacts with) AT5G49060	0.178	0.506
AT5G49060	AT1G07400	AT5G49060 (interacts with) AT1G07400	0.178	0.506
AT5G49060	CsHSP17.6	AT5G49060 (interacts with) CsHSP17.6	0.178	0.506
AT5G49060	AT5G37670	AT5G49060 (interacts with) AT5G37670	0.178	0.506
SEC8	GRV2	SEC8 (interacts with) GRV2	0.505	0.505
UBP13	PKDM7D	UBP13 (interacts with) PKDM7D	0.505	0.505
NFS1	PMH2	NFS1 (interacts with) PMH2	0.435	0.505
CIP8	AT4G11680	CIP8 (interacts with) AT4G11680	0	0.505
GCH	EMB2369	GCH (interacts with) EMB2369	0	0.504
cpHsc70-1	PREP1	cpHsc70-1 (interacts with) PREP1	0.472	0.504
CsHSP70T-2	GRV2	CsHSP70T-2 (interacts with) GRV2	0	0.504
PDX1.2	AT1G07400	PDX1.2 (interacts with) AT1G07400	0.504	0.504
UBC32	ATL6	UBC32 (interacts with) ATL6	0	0.504
SCL13	MYC2	SCL13 (interacts with) MYC2	0.48	0.504
CPK32	CAF1a	CPK32 (interacts with) CAF1a	0.504	0.504
UBC2	SRX	UBC2 (interacts with) SRX	0.043	0.504
MYB108	MYC2	MYB108 (interacts with) MYC2	0	0.504
GRV2	SPI	GRV2 (interacts with) SPI	0.503	0.503
AT5G63380	LACS7	AT5G63380 (interacts with) LACS7	0.197	0.503
AT2G30020	JAZ1	AT2G30020 (interacts with) JAZ1	0.503	0.503
CPFTSY	RECA1	CPFTSY (interacts with) RECA1	0.095	0.503
AT3G47370	AT1G24510	AT3G47370 (interacts with) AT1G24510	0.262	0.503
LAP5	AT3G57810	LAP5 (interacts with) AT3G57810	0.37	0.502
UBP13	HAF01	UBP13 (interacts with) HAF01	0.493	0.502
PDK	ACO3	PDK (interacts with) ACO3	0	0.502
TIP	HSPRO2	TIP (interacts with) HSPRO2	0.502	0.502
KING1	AT3G47370	KING1 (interacts with) AT3G47370	0	0.502
HSPRO2	AT2G30020	HSPRO2 (interacts with) AT2G30020	0.461	0.502
J8	CPN10	J8 (interacts with) CPN10	0.2	0.502
SIZ1	TPL	SIZ1 (interacts with) TPL	0.335	0.501
UBC32	RHC1A	UBC32 (interacts with) RHC1A	0.085	0.501
CLPB4	SR45a	CLPB4 (interacts with) SR45a	0.501	0.501
KEG	PUB9	KEG (interacts with) PUB9	0.12	0.501
AT5G58620	AT2G30020	AT5G58620 (interacts with) AT2G30020	0.121	0.501
XTR6	AT1G30700	XTR6 (interacts with) AT1G30700	0.093	0.5
cpHsc70-1	EMB3126	cpHsc70-1 (interacts with) EMB3126	0.24	0.5
MPK3	MYC2	MPK3 (interacts with) MYC2	0.17	0.5
GLT1	FMOGS-OX5	GLT1 (interacts with) FMOGS-OX5	0.185	0.5
PHT3;1	ASP1	PHT3;1 (interacts with) ASP1	0.492	0.5
ACR6	STY8	ACR6 (interacts with) STY8	0	0.499
AT5G39670	CZF1	AT5G39670 (interacts with) CZF1	0.498	0.499
NFS1	TWN2	NFS1 (interacts with) TWN2	0.34	0.499
UBP3	NBR1	UBP3 (interacts with) NBR1	0.061	0.499
GCH	NUDX14	GCH (interacts with) NUDX14	0.105	0.498
UBQ4	MMZ1	UBQ4 (interacts with) MMZ1	0.05	0.498
VAR3	SDG2	VAR3 (interacts with) SDG2	0	0.498
DEG9	ROF1	DEG9 (interacts with) ROF1	0.095	0.498
TCP4	TCP9	TCP4 (interacts with) TCP9	0	0.498
ZAT6	ATL2	ZAT6 (interacts with) ATL2	0.496	0.498
UBQ11	MMZ1	UBQ11 (interacts with) MMZ1	0.05	0.498
GLT1	APK2B	GLT1 (interacts with) APK2B	0.175	0.498
ACX2	GLT1	ACX2 (interacts with) GLT1	0	0.498
ABCC10	ABCA2	ABCC10 (interacts with) ABCA2	0	0.497
UPL4	AT1G68570	UPL4 (interacts with) AT1G68570	0	0.497
ATL6	UBC2	ATL6 (interacts with) UBC2	0	0.497
SCL13	ATL2	SCL13 (interacts with) ATL2	0.497	0.497
At5g54490	AT4G24160	At5g54490 (interacts with) AT4G24160	0.376	0.497
HSFB2A	CZF1	HSFB2A (interacts with) CZF1	0.271	0.497
AT4G33070	GAPCP-2	AT4G33070 (interacts with) GAPCP-2	0.22	0.497
PP2CA	PUB19	PP2CA (interacts with) PUB19	0.489	0.497
RECA1	TPS7	RECA1 (interacts with) TPS7	0.045	0.496
SK42	TOR	SK42 (interacts with) TOR	0.104	0.496
UBP19	FAS4	UBP19 (interacts with) FAS4	0.218	0.495
DCL3	Plsp2A	DCL3 (interacts with) Plsp2A	0.057	0.495
NRPB1	GTE8	NRPB1 (interacts with) GTE8	0.267	0.495
BETA-UP	BXL2	BETA-UP (interacts with) BXL2	0	0.495
AT3G62260	SEC	AT3G62260 (interacts with) SEC	0.057	0.495
SEC	AT1G16220	SEC (interacts with) AT1G16220	0.057	0.495
SEC	AT2G30020	SEC (interacts with) AT2G30020	0.057	0.495
SEC	HAI3	SEC (interacts with) HAI3	0.057	0.495
ZAT6	GRX480	ZAT6 (interacts with) GRX480	0.45	0.495
CPK32	CAMBP25	CPK32 (interacts with) CAMBP25	0.495	0.495
ERF1-3	AT2G40290	ERF1-3 (interacts with) AT2G40290	0.459	0.495
KEG	HT1	KEG (interacts with) HT1	0	0.495
AT2G33840	At1g54130	AT2G33840 (interacts with) At1g54130	0.087	0.494
UBC7	RHC1A	UBC7 (interacts with) RHC1A	0.073	0.494
UBC7	MBR2	UBC7 (interacts with) MBR2	0.073	0.494
UBC7	AT3G19910	UBC7 (interacts with) AT3G19910	0.073	0.494
UBC7	XERICO	UBC7 (interacts with) XERICO	0.073	0.494
UBC7	AT3G19950	UBC7 (interacts with) AT3G19950	0.073	0.494
UBC7	ATL6	UBC7 (interacts with) ATL6	0.073	0.494
UBC7	AT3G18930	UBC7 (interacts with) AT3G18930	0.073	0.494
UBC7	RHF2A	UBC7 (interacts with) RHF2A	0.073	0.494
UBC7	NIP2	UBC7 (interacts with) NIP2	0.073	0.494
ATL2	UBC2	ATL2 (interacts with) UBC2	0	0.494
NFS1	GLT1	NFS1 (interacts with) GLT1	0.091	0.494
NFS1	AT1G24510	NFS1 (interacts with) AT1G24510	0.278	0.494
ASP1	ACO3	ASP1 (interacts with) ACO3	0.172	0.494
SC35	AT5G56140	SC35 (interacts with) AT5G56140	0.045	0.494
HIP1	CPN10	HIP1 (interacts with) CPN10	0.159	0.494
AT5G13200	AT3G62260	AT5G13200 (interacts with) AT3G62260	0.494	0.494
AT5G53480	LNO1	AT5G53480 (interacts with) LNO1	0.232	0.493
AT4G28080	CHUP1	AT4G28080 (interacts with) CHUP1	0.493	0.493
PEUP1	MPPBETA	PEUP1 (interacts with) MPPBETA	0	0.493
EMB2369	RAP	EMB2369 (interacts with) RAP	0.493	0.493
AT4G33150	PLPB	AT4G33150 (interacts with) PLPB	0.493	0.493
CZF1	SRX	CZF1 (interacts with) SRX	0	0.493
ASP3	ACO3	ASP3 (interacts with) ACO3	0.17	0.493
AT4G14450	WRKY40	AT4G14450 (interacts with) WRKY40	0.493	0.493
OZF1	SRX	OZF1 (interacts with) SRX	0	0.493
AT2G36320	AT2G28390	AT2G36320 (interacts with) AT2G28390	0	0.493
AT5G58620	SRX	AT5G58620 (interacts with) SRX	0	0.493
GSO2	FAS4	GSO2 (interacts with) FAS4	0	0.492
AT2G33840	SHM6	AT2G33840 (interacts with) SHM6	0.095	0.492
AT2G33840	SHM7	AT2G33840 (interacts with) SHM7	0.095	0.492
SDP1	PP2-A13	SDP1 (interacts with) PP2-A13	0.435	0.492
TPS11	RECA1	TPS11 (interacts with) RECA1	0.045	0.492
AT5G24840	ROC2	AT5G24840 (interacts with) ROC2	0.492	0.492
CYP82C4	PYE	CYP82C4 (interacts with) PYE	0	0.491
AT4G00750	AT1G20110	AT4G00750 (interacts with) AT1G20110	0	0.491
PAP29	ROS4	PAP29 (interacts with) ROS4	0	0.491
AT5G57710	GSO2	AT5G57710 (interacts with) GSO2	0.074	0.491
GSO2	HSP101	GSO2 (interacts with) HSP101	0.074	0.491
GSO2	AT2G29970	GSO2 (interacts with) AT2G29970	0.074	0.491
ACBP3	MCCA	ACBP3 (interacts with) MCCA	0.463	0.491
CAMBP25	HSPRO2	CAMBP25 (interacts with) HSPRO2	0.491	0.491
PEP	RIN4	PEP (interacts with) RIN4	0	0.491
BBX27	MGL	BBX27 (interacts with) MGL	0	0.491
AT1G07400	SR45a	AT1G07400 (interacts with) SR45a	0.492	0.491
PIP2;5	TPS7	PIP2;5 (interacts with) TPS7	0	0.491
PIP1;4	ATTPS6	PIP1;4 (interacts with) ATTPS6	0	0.491
PIP1;4	TPS9	PIP1;4 (interacts with) TPS9	0	0.491
PIP1;4	TPS11	PIP1;4 (interacts with) TPS11	0	0.491
AT1G62020	HK3	AT1G62020 (interacts with) HK3	0	0.491
TGA1	GRX480	TGA1 (interacts with) GRX480	0	0.491
BAP2	scpl18	BAP2 (interacts with) scpl18	0	0.491
AT5G13200	JAZ1	AT5G13200 (interacts with) JAZ1	0.491	0.491
SDG2	MBD9	SDG2 (interacts with) MBD9	0.49	0.49
AT3G62260	MBF1C	AT3G62260 (interacts with) MBF1C	0.236	0.49
AT3G62260	STZ	AT3G62260 (interacts with) STZ	0.436	0.49
SIGE	AT1G69800	SIGE (interacts with) AT1G69800	0	0.49
MGL	THA1	MGL (interacts with) THA1	0.271	0.49
GLT1	UBA1	GLT1 (interacts with) UBA1	0.167	0.49
AT2G40010	AT1G24510	AT2G40010 (interacts with) AT1G24510	0.28	0.49
XTR6	WRKY40	XTR6 (interacts with) WRKY40	0.489	0.489
MBR2	MED8	MBR2 (interacts with) MED8	0	0.489
AT5G18650	DRIP2	AT5G18650 (interacts with) DRIP2	0	0.489
TIR1	ASB1	TIR1 (interacts with) ASB1	0	0.489
PEP	PCR2	PEP (interacts with) PCR2	0	0.489
AT4G19860	AT1G56220	AT4G19860 (interacts with) AT1G56220	0.49	0.489
SIGE	ftsh4	SIGE (interacts with) ftsh4	0.056	0.489
AT5G39670	CES101	AT5G39670 (interacts with) CES101	0.422	0.489
ROF2	PDX1.2	ROF2 (interacts with) PDX1.2	0.489	0.489
NBR1	RPA2	NBR1 (interacts with) RPA2	0	0.489
CIP8	AT3G49810	CIP8 (interacts with) AT3G49810	0	0.489
MGL	BCAT-2	MGL (interacts with) BCAT-2	0.349	0.489
SNF7.2	ERD4	SNF7.2 (interacts with) ERD4	0	0.489
OST1	MPK3	OST1 (interacts with) MPK3	0	0.489
AN3	TIR1	AN3 (interacts with) TIR1	0.081	0.489
AT5G57655	KING1	AT5G57655 (interacts with) KING1	0.49	0.489
SDG2	BSL3	SDG2 (interacts with) BSL3	0.448	0.488
RD19	KING1	RD19 (interacts with) KING1	0.421	0.488
CPN10	AT1G07400	CPN10 (interacts with) AT1G07400	0.22	0.488
RHF2A	UBA1	RHF2A (interacts with) UBA1	0.151	0.488
CLPB3	MBF1C	CLPB3 (interacts with) MBF1C	0.425	0.488
ATERDJ3A	SR45a	ATERDJ3A (interacts with) SR45a	0.488	0.487
SEC8	SPI	SEC8 (interacts with) SPI	0.487	0.487
LBA1	FAS4	LBA1 (interacts with) FAS4	0.398	0.487
FAS4	AT1G14650	FAS4 (interacts with) AT1G14650	0.248	0.487
PDX1.2	ATERDJ3A	PDX1.2 (interacts with) ATERDJ3A	0.487	0.487
AT4G24160	STZ	AT4G24160 (interacts with) STZ	0.488	0.487
SCL13	ATL6	SCL13 (interacts with) ATL6	0.488	0.487
KING1	TPS9	KING1 (interacts with) TPS9	0.364	0.487
ZAT6	MYC2	ZAT6 (interacts with) MYC2	0.346	0.487
J20	CPN10	J20 (interacts with) CPN10	0.2	0.487
GLT1	PECT1	GLT1 (interacts with) PECT1	0.089	0.487
TT10	NRAMP2	TT10 (interacts with) NRAMP2	0	0.486
MOS11	LOS4	MOS11 (interacts with) LOS4	0.063	0.486
FAB1B	IRE1A	FAB1B (interacts with) IRE1A	0.125	0.486
KEG	AT2G45590	KEG (interacts with) AT2G45590	0	0.486
KEG	AT1G07870	KEG (interacts with) AT1G07870	0	0.486
KEG	RBK1	KEG (interacts with) RBK1	0	0.486
KEG	RKF3	KEG (interacts with) RKF3	0	0.486
KEG	APK1A	KEG (interacts with) APK1A	0	0.486
KEG	RBK2	KEG (interacts with) RBK2	0	0.486
KEG	APK2B	KEG (interacts with) APK2B	0	0.486
HSP18.2	EGY3	HSP18.2 (interacts with) EGY3	0.446	0.485
J11	AT1G07400	J11 (interacts with) AT1G07400	0	0.485
J11	CsHSP17.6	J11 (interacts with) CsHSP17.6	0	0.485
AT5G52450	ACO3	AT5G52450 (interacts with) ACO3	0	0.485
AT5G37670	J11	AT5G37670 (interacts with) J11	0	0.485
ZAT6	AT3G62260	ZAT6 (interacts with) AT3G62260	0.431	0.485
ACL5	AT4G33150	ACL5 (interacts with) AT4G33150	0.09	0.485
ATL2	HSPRO2	ATL2 (interacts with) HSPRO2	0.485	0.485
CLPB4	EGY3	CLPB4 (interacts with) EGY3	0.453	0.485
CLPB4	CPN10	CLPB4 (interacts with) CPN10	0.23	0.485
CLPB3	CPN10	CLPB3 (interacts with) CPN10	0.23	0.485
NHO1	LysoPL2	NHO1 (interacts with) LysoPL2	0	0.485
GLT1	ECHIA	GLT1 (interacts with) ECHIA	0.073	0.485
XERICO	UBC2	XERICO (interacts with) UBC2	0	0.485
AT5G57655	INT2	AT5G57655 (interacts with) INT2	0	0.485
ELO3	GTE4	ELO3 (interacts with) GTE4	0.151	0.485
FTSH6	SIGC	FTSH6 (interacts with) SIGC	0.056	0.484
AT1G58230	SPI	AT1G58230 (interacts with) SPI	0.484	0.484
IRE1A	FAB1C	IRE1A (interacts with) FAB1C	0.121	0.484
AT4G33150	ARGAH1	AT4G33150 (interacts with) ARGAH1	0	0.484
EGY3	AT1G07400	EGY3 (interacts with) AT1G07400	0.468	0.484
AT5G39670	ADR1-L1	AT5G39670 (interacts with) ADR1-L1	0.383	0.484
ROC2	RBL2	ROC2 (interacts with) RBL2	0	0.484
HSFB2A	STZ	HSFB2A (interacts with) STZ	0.412	0.484
AN3	YDA	AN3 (interacts with) YDA	0	0.484
SIGC	PMI1	SIGC (interacts with) PMI1	0.483	0.483
GFA2	SIGC	GFA2 (interacts with) SIGC	0	0.483
ATL6	PUB17	ATL6 (interacts with) PUB17	0.238	0.483
SIGE	J8	SIGE (interacts with) J8	0	0.483
ADR1-L1	scpl18	ADR1-L1 (interacts with) scpl18	0	0.483
AT5G49060	SIGE	AT5G49060 (interacts with) SIGE	0	0.483
PC-MYB1	AT1G62020	PC-MYB1 (interacts with) AT1G62020	0.273	0.483
NRPB1	LOS4	NRPB1 (interacts with) LOS4	0.058	0.482
UVR8	ELO3	UVR8 (interacts with) ELO3	0	0.482
CES101	OPCL1	CES101 (interacts with) OPCL1	0.453	0.482
ECHIA	RR2	ECHIA (interacts with) RR2	0	0.482
GLT1	AT1G27190	GLT1 (interacts with) AT1G27190	0.149	0.482
GLT1	RBK2	GLT1 (interacts with) RBK2	0.149	0.482
GLT1	AT2G45590	GLT1 (interacts with) AT2G45590	0.149	0.482
GLT1	SK42	GLT1 (interacts with) SK42	0.149	0.482
GLT1	OST1	GLT1 (interacts with) OST1	0.149	0.482
GLT1	HT1	GLT1 (interacts with) HT1	0.149	0.482
GLT1	CRK10	GLT1 (interacts with) CRK10	0.149	0.482
GLT1	RKF3	GLT1 (interacts with) RKF3	0.149	0.482
GLT1	FER	GLT1 (interacts with) FER	0.149	0.482
GLT1	APK1A	GLT1 (interacts with) APK1A	0.149	0.482
GLT1	RBK1	GLT1 (interacts with) RBK1	0.149	0.482
GLT1	SIP3	GLT1 (interacts with) SIP3	0.149	0.482
GLT1	AT5G02070	GLT1 (interacts with) AT5G02070	0.149	0.482
GLT1	AT1G07870	GLT1 (interacts with) AT1G07870	0.149	0.482
GLT1	BIR1	GLT1 (interacts with) BIR1	0.149	0.482
GLT1	SRF3	GLT1 (interacts with) SRF3	0.149	0.482
GLT1	CES101	GLT1 (interacts with) CES101	0.149	0.482
GLT1	EDR1	GLT1 (interacts with) EDR1	0.149	0.482
SDG2	UPL1	SDG2 (interacts with) UPL1	0.445	0.481
CAMBP25	AT2G30020	CAMBP25 (interacts with) AT2G30020	0.481	0.481
PMH2	AT2G40290	PMH2 (interacts with) AT2G40290	0.348	0.481
RBL14	PDX1.2	RBL14 (interacts with) PDX1.2	0.481	0.481
BT1	AT5G55856	BT1 (interacts with) AT5G55856	0	0.481
CUL1	AT3G48880	CUL1 (interacts with) AT3G48880	0.069	0.481
AT5G01720	CUL1	AT5G01720 (interacts with) CUL1	0.069	0.481
AT5G58620	AT5G53480	AT5G58620 (interacts with) AT5G53480	0	0.481
CsHSP17.6	EGY3	CsHSP17.6 (interacts with) EGY3	0.464	0.48
GSO2	DCL3	GSO2 (interacts with) DCL3	0.042	0.48
FAB1C	NRAMP2	FAB1C (interacts with) NRAMP2	0.137	0.48
AT4G33150	THA1	AT4G33150 (interacts with) THA1	0.141	0.48
DREB1A	PP2CA	DREB1A (interacts with) PP2CA	0.28	0.48
DFL1	GA2OX2	DFL1 (interacts with) GA2OX2	0.437	0.48
AT4G24160	GRX480	AT4G24160 (interacts with) GRX480	0.466	0.479
RBL14	TMN7	RBL14 (interacts with) TMN7	0	0.479
AT4G19860	APK2B	AT4G19860 (interacts with) APK2B	0	0.479
CUL1	MYC2	CUL1 (interacts with) MYC2	0	0.479
EMB3126	DCL3	EMB3126 (interacts with) DCL3	0	0.478
GSO2	ECA4	GSO2 (interacts with) ECA4	0.146	0.478
cpHsc70-1	AT3G11964	cpHsc70-1 (interacts with) AT3G11964	0.168	0.478
ZAT6	MPK3	ZAT6 (interacts with) MPK3	0.237	0.478
MBR2	UBC2	MBR2 (interacts with) UBC2	0	0.477
MBR2	UBC32	MBR2 (interacts with) UBC32	0	0.477
HSP18.2	ROF2	HSP18.2 (interacts with) ROF2	0.446	0.477
RABA1f	TOR	RABA1f (interacts with) TOR	0	0.477
RABA5a	TOR	RABA5a (interacts with) TOR	0	0.477
AT4G24160	OPCL1	AT4G24160 (interacts with) OPCL1	0.298	0.477
AT5G56140	RS2Z33	AT5G56140 (interacts with) RS2Z33	0	0.477
UBC32	ATL2	UBC32 (interacts with) ATL2	0	0.477
scpl33	APA1	scpl33 (interacts with) APA1	0.102	0.477
AT4G11680	UBC32	AT4G11680 (interacts with) UBC32	0	0.477
ACO3	HK3	ACO3 (interacts with) HK3	0	0.477
KEG	AT3G06480	KEG (interacts with) AT3G06480	0.428	0.477
AT3G19950	UBC32	AT3G19950 (interacts with) UBC32	0	0.477
GLT1	DEG9	GLT1 (interacts with) DEG9	0.132	0.477
scpl18	APA1	scpl18 (interacts with) APA1	0.102	0.477
BAP2	WRKY40	BAP2 (interacts with) WRKY40	0.463	0.477
AT3G18930	UBC32	AT3G18930 (interacts with) UBC32	0	0.477
AT3G18930	UBC2	AT3G18930 (interacts with) UBC2	0	0.477
AT3G19910	UBC2	AT3G19910 (interacts with) UBC2	0	0.477
NIP2	UBC2	NIP2 (interacts with) UBC2	0	0.477
DCP2	CAF1a	DCP2 (interacts with) CAF1a	0.044	0.477
RHF2A	UBC2	RHF2A (interacts with) UBC2	0	0.477
AT4G28080	EMB2369	AT4G28080 (interacts with) EMB2369	0.476	0.476
SDG2	DCL3	SDG2 (interacts with) DCL3	0.202	0.476
AT5G39670	GAPCP-2	AT5G39670 (interacts with) GAPCP-2	0	0.476
CLPB3	ftsh4	CLPB3 (interacts with) ftsh4	0.186	0.476
AT1G47480	FMOGS-OX5	AT1G47480 (interacts with) FMOGS-OX5	0.064	0.476
DFL1	TIR1	DFL1 (interacts with) TIR1	0	0.476
GCH	GPX2	GCH (interacts with) GPX2	0	0.475
TIR1	CYP711A1	TIR1 (interacts with) CYP711A1	0	0.475
WRKY75	WRKY6	WRKY75 (interacts with) WRKY6	0.397	0.475
PDX1.2	CLPB4	PDX1.2 (interacts with) CLPB4	0.47	0.475
AT5G56140	MYB108	AT5G56140 (interacts with) MYB108	0.044	0.475
AT5G56140	PC-MYB1	AT5G56140 (interacts with) PC-MYB1	0.044	0.475
SRF3	MLO8	SRF3 (interacts with) MLO8	0.091	0.475
ROF1	ATERDJ3A	ROF1 (interacts with) ATERDJ3A	0.36	0.475
GLT1	AT5G49060	GLT1 (interacts with) AT5G49060	0.151	0.475
PEUP1	HAC1	PEUP1 (interacts with) HAC1	0.435	0.474
NBP35	UXS6	NBP35 (interacts with) UXS6	0.086	0.474
HSFA3	IMPA-9	HSFA3 (interacts with) IMPA-9	0.085	0.474
SGT1B	PUB17	SGT1B (interacts with) PUB17	0	0.474
GLT1	NUDX14	GLT1 (interacts with) NUDX14	0.094	0.474
EXL2	ERD15	EXL2 (interacts with) ERD15	0.474	0.474
AOX1A	AT2G18193	AOX1A (interacts with) AT2G18193	0.473	0.473
GCH	BIOF	GCH (interacts with) BIOF	0	0.473
TIR1	MYC2	TIR1 (interacts with) MYC2	0	0.473
QS	NIC1	QS (interacts with) NIC1	0	0.473
PFK3	CsHSP70-15	PFK3 (interacts with) CsHSP70-15	0.075	0.473
At5g54490	AT2G30020	At5g54490 (interacts with) AT2G30020	0.42	0.473
DIN10	J8	DIN10 (interacts with) J8	0.473	0.473
WCRKC1	MSRA5	WCRKC1 (interacts with) MSRA5	0	0.473
AT2G23970	CPN10	AT2G23970 (interacts with) CPN10	0.06	0.473
AT5G58800	AT1G50590	AT5G58800 (interacts with) AT1G50590	0.075	0.473
XTR6	BAP2	XTR6 (interacts with) BAP2	0.425	0.472
GRV2	AT1G58230	GRV2 (interacts with) AT1G58230	0.472	0.472
AT5G58410	GRV2	AT5G58410 (interacts with) GRV2	0.472	0.472
SYNC1	AT2G40290	SYNC1 (interacts with) AT2G40290	0.449	0.472
HSFA3	EGY3	HSFA3 (interacts with) EGY3	0	0.472
AT5G52660	ELF4	AT5G52660 (interacts with) ELF4	0	0.472
WRKY6	AT1G30700	WRKY6 (interacts with) AT1G30700	0.471	0.471
GRV2	UPL1	GRV2 (interacts with) UPL1	0.467	0.471
GSO2	CYP89A2	GSO2 (interacts with) CYP89A2	0	0.471
GSO2	CYP711A1	GSO2 (interacts with) CYP711A1	0	0.471
AT5G56460	FAB1C	AT5G56460 (interacts with) FAB1C	0.099	0.471
EDL3	HAI2	EDL3 (interacts with) HAI2	0.471	0.471
RABA1f	KEG	RABA1f (interacts with) KEG	0	0.471
RABA5a	KEG	RABA5a (interacts with) KEG	0	0.471
SCL13	AT2G30020	SCL13 (interacts with) AT2G30020	0.471	0.471
AT5G39670	AT4G14450	AT5G39670 (interacts with) AT4G14450	0.471	0.471
ZAT6	DREB1A	ZAT6 (interacts with) DREB1A	0	0.471
ACL5	SHM7	ACL5 (interacts with) SHM7	0.103	0.471
ACL5	SHM6	ACL5 (interacts with) SHM6	0.103	0.471
BET9	TOR	BET9 (interacts with) TOR	0.186	0.471
ERF1-3	AT3G01520	ERF1-3 (interacts with) AT3G01520	0	0.471
QS	MST1	QS (interacts with) MST1	0	0.47
CDC48C	AT1G32950	CDC48C (interacts with) AT1G32950	0.043	0.47
AT5G55856	RPN10	AT5G55856 (interacts with) RPN10	0.058	0.47
RBL11	RBL2	RBL11 (interacts with) RBL2	0	0.47
AT5G58410	LBA1	AT5G58410 (interacts with) LBA1	0.468	0.469
ftsh4	TIM23-2	ftsh4 (interacts with) TIM23-2	0.119	0.469
PMH2	CDC48C	PMH2 (interacts with) CDC48C	0.423	0.469
RECA1	ABCI17	RECA1 (interacts with) ABCI17	0	0.469
CPK32	CES101	CPK32 (interacts with) CES101	0.43	0.469
DIN10	ACBP3	DIN10 (interacts with) ACBP3	0.469	0.469
CLPB3	ROF1	CLPB3 (interacts with) ROF1	0.26	0.469
GLT1	UXS6	GLT1 (interacts with) UXS6	0.119	0.469
GLT1	CPISCA	GLT1 (interacts with) CPISCA	0.074	0.469
AT4G28080	EMB3126	AT4G28080 (interacts with) EMB3126	0.468	0.468
AT4G25160	FAB1C	AT4G25160 (interacts with) FAB1C	0.093	0.468
PMH2	ALDH2B7	PMH2 (interacts with) ALDH2B7	0	0.468
AT3G06480	ALDH2B7	AT3G06480 (interacts with) ALDH2B7	0	0.468
ZAT6	ATL6	ZAT6 (interacts with) ATL6	0.465	0.468
ROF2	DEG9	ROF2 (interacts with) DEG9	0.042	0.468
NBR1	AT2G40010	NBR1 (interacts with) AT2G40010	0	0.468
T22C5.23	ECA4	T22C5.23 (interacts with) ECA4	0.072	0.468
WRKY11	WRKY40	WRKY11 (interacts with) WRKY40	0.322	0.467
RECA1	TPS9	RECA1 (interacts with) TPS9	0.045	0.467
RECA1	ATTPS6	RECA1 (interacts with) ATTPS6	0.045	0.467
KEG	ARA1	KEG (interacts with) ARA1	0.189	0.467
GLT1	ABCI17	GLT1 (interacts with) ABCI17	0.145	0.467
CIPK8	FAB1B	CIPK8 (interacts with) FAB1B	0.089	0.466
NRAMP2	FAB1D	NRAMP2 (interacts with) FAB1D	0.115	0.466
CPK32	JAZ1	CPK32 (interacts with) JAZ1	0.45	0.466
ELO3	CPFTSY	ELO3 (interacts with) CPFTSY	0.046	0.466
XTR6	STZ	XTR6 (interacts with) STZ	0.317	0.465
AT5G57710	SIGC	AT5G57710 (interacts with) SIGC	0.063	0.465
LBA1	AT1G10390	LBA1 (interacts with) AT1G10390	0.465	0.465
EDL3	PUB19	EDL3 (interacts with) PUB19	0.466	0.465
PDX1.2	CsHSP17.6	PDX1.2 (interacts with) CsHSP17.6	0.466	0.465
AT3G62260	MPK3	AT3G62260 (interacts with) MPK3	0.182	0.465
TRX1	RECA1	TRX1 (interacts with) RECA1	0	0.465
FAB1B	NRAMP2	FAB1B (interacts with) NRAMP2	0.111	0.464
DEG9	TWN2	DEG9 (interacts with) TWN2	0.445	0.464
PMP22	PEX11C	PMP22 (interacts with) PEX11C	0	0.464
DCL3	FAS4	DCL3 (interacts with) FAS4	0.113	0.463
SIZ1	SEC8	SIZ1 (interacts with) SEC8	0.463	0.463
CsHSP70T-2	HSFA8	CsHSP70T-2 (interacts with) HSFA8	0	0.463
STR15	RBL2	STR15 (interacts with) RBL2	0	0.463
STR15	GRX480	STR15 (interacts with) GRX480	0	0.463
RBL14	SR45a	RBL14 (interacts with) SR45a	0.463	0.463
NBP35	AT5G24840	NBP35 (interacts with) AT5G24840	0.058	0.463
BET10	TOR	BET10 (interacts with) TOR	0.173	0.463
WCRKC1	AT1G56220	WCRKC1 (interacts with) AT1G56220	0.463	0.463
WCRKC1	J8	WCRKC1 (interacts with) J8	0.188	0.463
EIN3	HK3	EIN3 (interacts with) HK3	0.281	0.463
GID1B	FMOGS-OX5	GID1B (interacts with) FMOGS-OX5	0	0.463
ELO3	BET10	ELO3 (interacts with) BET10	0.116	0.463
ELO3	CDC48C	ELO3 (interacts with) CDC48C	0.462	0.463
STOP1	TPL	STOP1 (interacts with) TPL	0.115	0.462
WRKY40	WRKY6	WRKY40 (interacts with) WRKY6	0.329	0.462
ASN1	ATMAK3	ASN1 (interacts with) ATMAK3	0	0.462
ATRBP45C	AT3G11964	ATRBP45C (interacts with) AT3G11964	0.184	0.462
HAF01	PKDM7D	HAF01 (interacts with) PKDM7D	0.462	0.462
ANK1	APK2B	ANK1 (interacts with) APK2B	0	0.462
ANK1	AT1G07870	ANK1 (interacts with) AT1G07870	0	0.462
ANK1	RKF3	ANK1 (interacts with) RKF3	0	0.462
ANK1	AT5G02070	ANK1 (interacts with) AT5G02070	0	0.462
ANK1	RBK2	ANK1 (interacts with) RBK2	0	0.462
ANK1	FER	ANK1 (interacts with) FER	0	0.462
ANK1	AT2G45590	ANK1 (interacts with) AT2G45590	0	0.462
ANK1	APK1A	ANK1 (interacts with) APK1A	0	0.462
AT3G06480	SR34	AT3G06480 (interacts with) SR34	0.074	0.462
RBK1	ANK1	RBK1 (interacts with) ANK1	0	0.462
RBK1	AKR2B	RBK1 (interacts with) AKR2B	0	0.462
RBK1	ITN1	RBK1 (interacts with) ITN1	0	0.462
AT2G45590	AKR2B	AT2G45590 (interacts with) AKR2B	0	0.462
RKF3	AKR2B	RKF3 (interacts with) AKR2B	0	0.462
RBK2	AKR2B	RBK2 (interacts with) AKR2B	0	0.462
AT5G02070	AKR2B	AT5G02070 (interacts with) AKR2B	0	0.462
AT5G02070	ITN1	AT5G02070 (interacts with) ITN1	0	0.462
FER	AKR2B	FER (interacts with) AKR2B	0	0.462
FER	ITN1	FER (interacts with) ITN1	0	0.462
AT5G24840	AT2G40010	AT5G24840 (interacts with) AT2G40010	0.235	0.462
AKR2B	AT1G07870	AKR2B (interacts with) AT1G07870	0	0.462
AKR2B	APK1A	AKR2B (interacts with) APK1A	0	0.462
AKR2B	APK2B	AKR2B (interacts with) APK2B	0	0.462
ITN1	AT2G45590	ITN1 (interacts with) AT2G45590	0	0.462
ITN1	AT1G07870	ITN1 (interacts with) AT1G07870	0	0.462
ITN1	APK1A	ITN1 (interacts with) APK1A	0	0.462
ITN1	RKF3	ITN1 (interacts with) RKF3	0	0.462
ITN1	RBK2	ITN1 (interacts with) RBK2	0	0.462
MBF1C	RBL14	MBF1C (interacts with) RBL14	0.462	0.461
CLPB3	EGY3	CLPB3 (interacts with) EGY3	0.427	0.461
AT5G24840	emb1187	AT5G24840 (interacts with) emb1187	0	0.461
AT5G58410	SEC8	AT5G58410 (interacts with) SEC8	0.46	0.46
AT5G58410	SDG2	AT5G58410 (interacts with) SDG2	0.435	0.46
SDG2	TAF2	SDG2 (interacts with) TAF2	0.46	0.46
STY8	FAB1C	STY8 (interacts with) FAB1C	0.079	0.459
IP5PII	T22C5.23	IP5PII (interacts with) T22C5.23	0.373	0.459
AT5G39670	STZ	AT5G39670 (interacts with) STZ	0.369	0.459
At5g54490	OPCL1	At5g54490 (interacts with) OPCL1	0.46	0.459
MGL	PDS1	MGL (interacts with) PDS1	0.433	0.459
HSFB2A	CsHSP70-15	HSFB2A (interacts with) CsHSP70-15	0.073	0.459
GCH	STR15	GCH (interacts with) STR15	0	0.458
AT1G58230	UPL1	AT1G58230 (interacts with) UPL1	0.458	0.458
STR15	ACBP3	STR15 (interacts with) ACBP3	0.331	0.458
RABA5a	AKR2B	RABA5a (interacts with) AKR2B	0.073	0.458
ATL2	CAMBP25	ATL2 (interacts with) CAMBP25	0.458	0.458
GCH	CPN10	GCH (interacts with) CPN10	0.104	0.457
SDP1	AT4G24160	SDP1 (interacts with) AT4G24160	0.044	0.457
SKP2A	PDS1	SKP2A (interacts with) PDS1	0.429	0.457
RPA2	RECA1	RPA2 (interacts with) RECA1	0.124	0.457
AT3G58490	LysoPL2	AT3G58490 (interacts with) LysoPL2	0.047	0.457
SDG2	PKDM7D	SDG2 (interacts with) PKDM7D	0.425	0.456
FAB1B	STY8	FAB1B (interacts with) STY8	0.072	0.456
LBA1	PCFS4	LBA1 (interacts with) PCFS4	0.435	0.456
CPR1	EDR1	CPR1 (interacts with) EDR1	0.097	0.456
SCL13	AT2G27500	SCL13 (interacts with) AT2G27500	0.456	0.456
Mik	GLT1	Mik (interacts with) GLT1	0.09	0.456
AT5G57655	HGO	AT5G57655 (interacts with) HGO	0.456	0.456
GCH	TRX1	GCH (interacts with) TRX1	0	0.455
GCH	WCRKC1	GCH (interacts with) WCRKC1	0	0.455
ATMAK3	FAB1C	ATMAK3 (interacts with) FAB1C	0	0.455
ATMAK3	FAB1D	ATMAK3 (interacts with) FAB1D	0	0.455
UBQ4	SK42	UBQ4 (interacts with) SK42	0	0.455
IMPA-1	STOP1	IMPA-1 (interacts with) STOP1	0.098	0.455
AT2G41820	FAB1D	AT2G41820 (interacts with) FAB1D	0.083	0.455
FAB1B	ATMAK3	FAB1B (interacts with) ATMAK3	0	0.455
TKPR1	SHT	TKPR1 (interacts with) SHT	0.097	0.455
ftsh4	AT2G20360	ftsh4 (interacts with) AT2G20360	0.097	0.455
UBQ11	SK42	UBQ11 (interacts with) SK42	0	0.455
KEG	EMB2770	KEG (interacts with) EMB2770	0.373	0.455
ERF1	JAZ1	ERF1 (interacts with) JAZ1	0.185	0.455
GLT1	DPL1	GLT1 (interacts with) DPL1	0	0.455
TRBAMY	PP2CA	TRBAMY (interacts with) PP2CA	0.455	0.455
Plsp2A	BXL2	Plsp2A (interacts with) BXL2	0	0.454
DCL3	BXL2	DCL3 (interacts with) BXL2	0	0.454
nPAP	PCFS4	nPAP (interacts with) PCFS4	0.09	0.454
UPL1	SPI	UPL1 (interacts with) SPI	0.454	0.454
LBA1	NRB4	LBA1 (interacts with) NRB4	0.428	0.454
PYD2	Plsp2A	PYD2 (interacts with) Plsp2A	0	0.454
BSK1	AT1G15400	BSK1 (interacts with) AT1G15400	0.097	0.454
ATL6	AT2G27500	ATL6 (interacts with) AT2G27500	0.454	0.454
AT2G30020	NP1	AT2G30020 (interacts with) NP1	0.088	0.454
CPK32	MKK9	CPK32 (interacts with) MKK9	0.276	0.454
PGRL1A	PHT4;1	PGRL1A (interacts with) PHT4;1	0.408	0.454
At5g58220	FMOGS-OX5	At5g58220 (interacts with) FMOGS-OX5	0	0.454
AT5G24840	AT4G14240	AT5G24840 (interacts with) AT4G14240	0	0.454
ARF2	EIN3	ARF2 (interacts with) EIN3	0.098	0.454
GCH	ARGAH1	GCH (interacts with) ARGAH1	0	0.453
NERD	HAF01	NERD (interacts with) HAF01	0.453	0.453
AT5G53480	LBA1	AT5G53480 (interacts with) LBA1	0.453	0.453
ACX2	AT4G33150	ACX2 (interacts with) AT4G33150	0.408	0.453
GCS1	DPL1	GCS1 (interacts with) DPL1	0.453	0.453
GRV2	NRB4	GRV2 (interacts with) NRB4	0.452	0.452
AT1G14650	AT1G10390	AT1G14650 (interacts with) AT1G10390	0.452	0.452
SIGC	HSP101	SIGC (interacts with) HSP101	0	0.452
SIGC	AT2G29970	SIGC (interacts with) AT2G29970	0	0.452
SIGE	CLPB4	SIGE (interacts with) CLPB4	0	0.452
KEG	UBC2	KEG (interacts with) UBC2	0	0.452
GLT1	ASB1	GLT1 (interacts with) ASB1	0.092	0.452
XTR6	T22C5.23	XTR6 (interacts with) T22C5.23	0.446	0.451
SEC8	NRB4	SEC8 (interacts with) NRB4	0.451	0.451
LBA1	GRV2	LBA1 (interacts with) GRV2	0.451	0.451
ACO3	GAPCP-2	ACO3 (interacts with) GAPCP-2	0.104	0.451
SK42	GAPCP-2	SK42 (interacts with) GAPCP-2	0	0.451
GCH	AT4G24160	GCH (interacts with) AT4G24160	0.094	0.45
AT5G18650	MYB108	AT5G18650 (interacts with) MYB108	0.047	0.45
QS	NAR1	QS (interacts with) NAR1	0.086	0.45
LBA1	LNO1	LBA1 (interacts with) LNO1	0.437	0.45
TAF2	AT1G10390	TAF2 (interacts with) AT1G10390	0.45	0.45
STR15	NAP	STR15 (interacts with) NAP	0.223	0.45
AT5G02530	SRO1	AT5G02530 (interacts with) SRO1	0	0.45
MLO8	AT1G27190	MLO8 (interacts with) AT1G27190	0	0.45
[truncated: 615 more rows]

## Sheet: Interactome Network
Supplementary table S4: Predicted transcriptional interactome network of heat stress associated pathway in tea
name	identifier	BetweennessCentrality	Closeness Centrality	Clustering Coefficient	Degree	HS_Ct	HS_H	HT_Ct	HT_H	NeighborhoodConnectivity	No. Of DirectedEdges
AT2G20360	AT2G20360	0.0136725	0.325698	0.133333	6	2.37974	-1.68264	2.6363	-3.3334	28	6
AT5G18650	AT5G18650	0.000502	0.281385	0.333333	3	-0.884649	4.88308	-0.824642	-3.2576	21.6667	3
SYNC1	SYNC1	0	0.280345	1	4	0.808939	1.03787	1.05188	-2.89869	14.25	4
SHT	SHT	0.00499975	0.24875	0.666667	3	2.64442	-2.96757	3.11044	-2.78729	5	3
PIP1;4	PIP1;4	0.000268	0.321782	0.809524	7	2.31249	-1.92284	1.58776	-2.76833	35.1429	7
AT1G78310	AT1G78310	1.98e-05	0.270351	0	2	-0.186163	4.5002	-2.15702	-2.15702	26.5	2
ALDH2B7	ALDH2B7	0.0133964	0.355191	0.178947	20	1.06515	0.061859	0.988897	-2.1159	20.2	20
Plsp2A	Plsp2A	0.0188707	0.289665	0.166667	4	0.350648	0.664134	1.09232	-2.1071	6.5	4
AT2G37660	AT2G37660	0.00538735	0.324305	0.3	5	0.248027	-0.688346	2.52882	-2.0885	32.2	5
EMB3126	EMB3126	0.0211045	0.343696	0.266667	10	0.732865	-0.221549	1.4748	-1.98612	13.7	10
emb1187	emb1187	5.07e-05	0.25152	0	2	1.47221	-0.335879	0.666677	-1.803	5.5	2
CDC20.1	CDC20.1	0.00875419	0.293078	0.1	5	0.0144068	-0.7509	0.676174	-1.74704	6.6	5
SHH1	SHH1	0	0.195531	0	1	1.61468	-1.54739	1.64501	-1.67007	2	1
AT1G50590	AT1G50590	0.00021	0.261795	0	2	1.87533	-2.10867	2.09593	-1.63814	6	2
AT1G47480	AT1G47480	0	0.239096	0	1	2.95798	-4.16392	2.77729	-1.57135	4	1
CIPK21	CIPK21	9.61e-06	0.315372	0.5	4	-0.195511	1.83089	-0.181237	-1.54642	30.25	4
AT4G28080	AT4G28080	0.00801961	0.304747	0.4	5	-0.238059	-0.301207	0.416262	-1.52038	14.6	5
MYC2	MYC2	0.0133537	0.335298	0.362573	19	1.95665	-1.31938	0.842842	-1.48012	20.4737	19
ABA2	ABA2	0.0233189	0.256443	0.166667	4	0.458627	2.14617	-1.19747	-1.40733	4	4
NPX1	NPX1	0	0.312893	1	3	-0.636808	2.70367	-0.999378	-1.37063	21	3
ABCG11	ABCG11	0.00680656	0.304281	0	2	2.15976	-2.03341	0.713563	-1.17696	16	2
BZIP53	BZIP53	0.0152225	0.257353	0.3	5	1.0407	-1.59796	1.7092	-1.15194	5.6	5
LAP5	LAP5	0.00499975	0.24875	0.666667	3	-1.38093	2.7898	-0.338283	-1.07059	5	3
AT1G30700	AT1G30700	0.00425884	0.207508	0.166667	4	-0.746399	-0.807799	2.62389	-1.06969	3.25	4
AT5G38260	AT5G38260	9.61e-06	0.315372	0.5	4	-1.63136	1.87326	-1.03681	-0.900177	30.25	4
AT2G46620	AT2G46620	0	0.2851	0	1	-0.367824	5.36404	-1.36782	-0.89274	18	1
T22C5.23	T22C5.23	0.00833435	0.261842	0.5	4	-0.498353	1.25767	-0.490699	-0.873032	5	4
PEX11C	PEX11C	0.00454928	0.278628	0.533333	6	2.81811	2.06326	-1.75539	-0.860086	13	6
RAP	RAP	0	0.291789	1	2	-0.0103582	0.685286	-1.39738	-0.660416	18	2
SBT1.6	SBT1.6	0.00128708	0.301059	0	2	1.28862	-2.28969	0.602785	-0.529789	15	2
BTS	BTS	0.00204234	0.253341	0.333333	4	-0.722355	2.07551	-0.845738	-0.507415	4	4
GCH	GCH	0.00995824	0.341079	0.0760234	19	-0.473798	3.24006	-2.27607	-0.490193	12.0526	19
RIP1	RIP1	0.000123	0.203762	0.666667	3	-0.752575	3.63558	-2.47777	-0.405236	3	3
MPL1	MPL1	0.0045516	0.301059	0	3	-0.700085	0.417394	-1.10647	-0.3585	12.3333	3
nPAP	nPAP	0.00667321	0.292647	0	4	0.128246	1.68391	-1.5667	-0.245451	8.25	4
AT5G56460	AT5G56460	0.00557329	0.330565	0.266667	6	-0.982292	-0.0947666	-0.982292	-0.233831	23	6
TOC120	TOC120	0	0.235782	0	1	-0.798335	2.26808	-1.13118	-0.215791	5	1
AT1G68570	AT1G68570	0.00456426	0.274862	0	2	0.901889	-1.73852	1.04698	-0.210344	9.5	2
FAB1B	FAB1B	0.0856098	0.416318	0.0852273	33	-0.862081	1.18251	-0.990555	-0.179165	9.75758	33
NTMC2T2.1	NTMC2T2.1	0	0.21654	0	1	-1.17264	-0.102247	-1.17264	-0.0155926	3	1
EP3	EP3	0	0.226136	0	1	2.2158	-4.17225	1.88356	0.0728929	5	1
AT1G32780	AT1G32780	0	0.204522	1	2	-1.12914	-0.147662	-0.879665	0.101639	3	2
RFR1	RFR1	0	0.255128	1	5	-0.950491	2.20671	-1.1653	0.116364	7	5
SDG2	SDG2	0.0332209	0.368519	0.271429	21	-0.806951	1.71755	-1.09825	0.187656	12.7619	21
UBC2	UBC2	0.0186133	0.338039	0.141304	24	-1.13545	3.26976	-3.69372	0.189905	12.0417	24
SIGC	SIGC	0.0443306	0.371963	0.316667	16	-0.416058	1.59283	-1.36926	0.192491	16.9375	16
HAF01	HAF01	0.0577368	0.374765	0.199134	22	-1.29109	1.90248	-1.29851	0.210102	11.2727	22
NAR1	NAR1	0	0.242979	0	1	-1.22283	1.20799	-1.62637	0.235553	8	1
WRKY6	WRKY6	0.00718191	0.253503	0.333333	4	-0.786004	-0.621193	-0.795222	0.34564	5.5	4
FAB1C	FAB1C	0.100795	0.427039	0.083779	34	-1.19101	2.15608	-1.31984	0.354764	10.2647	34
scpl18	scpl18	0.00172554	0.241251	0	3	2.64146	-1.32625	-1.67606	0.360851	6.66667	3
HSFA4A	HSFA4A	0.0181506	0.328926	0.464286	8	-0.926211	1.74115	-1.40265	0.380176	15.125	8
PA200	PA200	0.000775	0.284692	0.333333	3	-0.792672	0.494111	-1.28771	0.381902	8.66667	3
AT4G27300	AT4G27300	9.61e-06	0.315372	0.5	4	-1.08118	1.6722	-1.93679	0.381967	30.25	4
REF4	REF4	0	0.255128	1	5	-1.00437	1.52836	-2.00066	0.414373	7	5
AATP1	AATP1	0	0.2851	0	1	-1.00667	2.01074	-1.42638	0.42231	18	1
AAP6	AAP6	0	0.175795	0	1	-1.71519	0.394824	-1.34242	0.453553	2	1
NIC1	NIC1	0.0119375	0.249061	0	3	-1.61073	2.16874	-1.99312	0.519723	4.33333	3
MBD9	MBD9	0.00155887	0.284286	0.5	5	-0.977722	1.5999	-1.15683	0.534653	11.6	5
AT3G62260	AT3G62260	0.0179652	0.340314	0.118065	38	-0.740753	-0.87238	2.56921	0.578495	15.1842	38
AT3G11964	AT3G11964	0.0165029	0.333333	0.166667	9	-1.71558	2.49199	-1.56457	0.592353	13.5556	9
RAD23D	RAD23D	0.0116694	0.340753	0.571429	7	-0.839392	0.648757	-1.75193	0.656155	14.2857	7
DMS11	DMS11	0.0137966	0.301973	0	5	-1.51067	1.21389	-1.20864	0.68321	7.6	5
KEG	KEG	0.0382998	0.350269	0.0903226	31	-1.01184	2.01285	-1.56622	0.700177	14.1613	31
AT1G49050	AT1G49050	0	0.261842	0	1	-1.71311	1.72143	-1.7893	0.700347	9	1
EMB2369	EMB2369	0.0228117	0.337861	0.218182	11	-0.767323	1.55209	-1.53244	0.747668	9.54545	11
ABCA7	ABCA7	0.00680656	0.304281	0	2	-1.24688	0.997811	-1.49769	0.749276	16	2
XTR6	XTR6	0.000299	0.300926	0.733333	10	-0.595029	2.18258	-2.34834	0.760795	22.7	10
GPX2	GPX2	0	0.249061	0	1	-1.38578	2.17507	-2.86494	0.770494	7	1
AT4G27190	AT4G27190	9.61e-06	0.303817	0	3	-0.751093	1.34808	-1.41091	0.81392	32.3333	3
SPI	SPI	0.0130296	0.349123	0.380952	15	-1.35028	1.42448	-1.56358	0.838514	12.9333	15
UBP19	UBP19	0	0.255784	0	1	-0.852837	1.31476	-1.30792	0.845993	8	1
ABCA2	ABCA2	0	0.250946	0	1	-1.28859	0.503966	-0.876779	0.849497	6	1
AT4G38200	AT4G38200	0.00170553	0.332776	0.266667	6	-1.67745	1.56565	-1.29718	0.855042	18.5	6
AT5G58410	AT5G58410	0.00390617	0.335582	0.393939	12	-1.13474	1.57925	-1.30807	0.86356	14.1667	12
AT5G57710	AT5G57710	0.022807	0.357271	0.390476	15	-1.9433	2.08043	-1.95224	0.88301	17	15
MED8	MED8	0	0.255128	1	5	-1.70632	0.864891	-1.24796	0.886439	7	5
NRPB1	NRPB1	0.141454	0.422505	0.177011	30	-1.57342	1.43471	-0.751005	0.889714	12.7	30
CIPK8	CIPK8	9.61e-06	0.315372	0.5	4	-1.65811	1.89878	-1.26532	0.89209	30.25	4
AT1G60420	AT1G60420	0.000165	0.268913	0	3	-1.36321	3.29541	-2.82788	0.895678	10	3
HCF109	HCF109	0.000153	0.287572	0.666667	3	-1.371	2.04065	-1.5683	0.898651	12.3333	3
LOS4	LOS4	0.00437546	0.303817	0.3	5	-1.47201	-0.479239	-0.812083	0.903727	11	5
AT2G29970	AT2G29970	0.0059322	0.352212	0.5	13	-1.0605	1.50406	-1.35236	0.908791	18.9231	13
CSHSP17.6	CsHSP17.6	0.00353941	0.355747	0.596838	23	-3.1875	4.69263	-2.42197	0.916835	26.8261	23
IP5PII	IP5PII	0.00126157	0.234393	0.5	4	-1.88815	1.90534	-1.74131	0.935673	4	4
NRAMP2	NRAMP2	0.021479	0.312893	0.2	6	-0.941272	1.12858	-1.66149	0.9388	18.1667	6
UPL4	UPL4	0.0413964	0.364469	0.190476	15	-0.958985	1.14153	-1.67268	0.940851	10.6667	15
LCAT3	LCAT3	0.000826	0.192271	0	2	-1.79661	2.08794	-1.69921	0.944209	3	2
APG8H	APG8H	0.0124798	0.344887	0.305556	9	-2.24544	0.406674	-1.45834	0.945677	18	9
BXL2	BXL2	0.0252012	0.291789	0.1	5	-3.18444	5.75224	-3.51787	0.950066	5.8	5
PAP29	PAP29	0.000389	0.229263	0	2	-0.316122	1.32705	-1.97249	0.961554	3.5	2
ABCC10	ABCC10	0.0122443	0.334454	0.2	6	-1.67148	1.82349	-1.32174	0.969816	22	6
SEC8	SEC8	0.0273176	0.35097	0.266667	10	-1.26608	1.73799	-1.45175	0.979837	16.3	10
ACBP3	ACBP3	0.00402042	0.296224	0.5	5	-1.29065	2.21579	-2.34525	0.981376	14	5
cob	cob	0.013378	0.303354	0.166667	4	-1.6438	-0.525158	-1.2185	0.984026	11.5	4
NERD	NERD	0.000352	0.299248	0.7	5	-1.90497	2.60069	-1.91192	1.00192	15	5
AT3G14470	AT3G14470	9.61e-06	0.304281	0.5	4	-1.72986	1.33606	-1.27149	1.00535	25.5	4
LACS7	LACS7	0.00445091	0.27038	0.4	6	-1.16451	2.22004	-1.09567	1.01063	5.83333	6
UPL1	UPL1	0.011556	0.366482	0.448718	13	-1.76917	2.10801	-1.36063	1.02179	17.0769	13
AT4G30790	AT4G30790	0	0.267473	0	1	-1.75141	2.08812	-1.94872	1.02619	15	1
FAS4	FAS4	0.0243476	0.343103	0.178571	8	-1.49765	1.18017	-1.2185	1.03083	13.375	8
At1g58030	At1g58030	0.0100503	0.213062	0	2	-1.673	1.80319	-2.06984	1.04582	2.5	2
ATG18G	ATG18G	0	0.260471	0	1	-1.29736	2.28733	-1.87739	1.0959	9	1
AT5G63380	AT5G63380	0.00230435	0.259791	0.6	5	-1.61844	1.62632	-1.5169	1.09924	6.6	5
PMI1	PMI1	0.00209058	0.272603	0	2	-1.29003	1.6435	-1.46287	1.10941	9	2
AT4G24970	AT4G24970	0	0.224859	0	1	-1.04268	1.48339	-1.55138	1.11066	4	1
LOI1	LOI1	0.0100503	0.207941	0	2	-1.71845	1.81818	-1.21398	1.11424	3	2
NHX2	NHX2	0	0.25	0	1	-1.29139	1.41468	-2.1359	1.11467	6	1
PMH2	PMH2	0.0155587	0.347859	0.212121	12	0.00337819	0.892776	-2.02664	1.13049	21.9167	12
HSFA8	HSFA8	0.00049	0.322006	0.666667	6	-0.37629	1.13941	-1.90056	1.13744	17.6667	6
GRV2	GRV2	0.0040087	0.335582	0.527778	9	-1.00894	1.42231	-1.55604	1.14267	15.5556	9
CKA1	CKA1	0.0100503	0.276006	0.333333	3	-1.57598	1.63272	-2.03426	1.14861	9.66667	3
ECA4	ECA4	0.0361351	0.332776	0.0666667	6	-0.860197	1.47158	-1.766	1.15462	10.5	6
COX15	COX15	0.020931	0.261498	0.1	5	-2.35502	1.45368	-1.93998	1.1632	3.2	5
AT4G00750	AT4G00750	0	0.18633	0	1	-1.42116	0.887288	-0.968276	1.1646	2	1
MOS11	MOS11	3.12e-05	0.247821	0	2	-1.13126	1.64535	-1.68169	1.1676	7.5	2
BETA-UP	BETA-UP	0.00357787	0.240629	0	4	-1.13127	1.62152	-1.66776	1.17752	3	4
PEUP1	PEUP1	0.0350991	0.35159	0.194444	9	-1.52893	2.19421	-2.04138	1.18063	13.1111	9
AT1G20110	AT1G20110	0.0100503	0.228736	0	2	-0.688752	1.35632	-1.86837	1.20081	2	2
DRIP2	DRIP2	0.0112936	0.25	0	4	-1.57445	1.93917	-1.72084	1.20183	3.5	4
At2g03120	At2g03120	2.46e-05	0.248906	0	2	0.138748	1.06436	-2.40879	1.20568	3.5	2
AT5G07310	AT5G07310	0	0.199599	0	1	-2.22178	0.700418	-2.22178	1.21651	3	1
DSK2	DSK2	0	0.254476	0	1	-1.48502	1.85784	-1.60738	1.23456	7	1
BSL3	BSL3	0.0877466	0.392505	0.163043	24	-1.57045	1.52373	-1.19018	1.2369	12	24
AT2G01600	AT2G01600	0	0.25	0	1	-1.27598	1.28647	-1.42536	1.24312	6	1
GI	GI	0.00692071	0.299145	0.357143	8	-1.16543	2.81987	-2.90891	1.25447	11.25	8
UVR8	UVR8	0.0068372	0.295647	0	6	0.273615	-1.99523	-0.600195	1.27031	10.3333	6
HSP101	HSP101	0.00949819	0.355357	0.428571	15	-1.41967	0.913495	-1.02085	1.27642	17.2667	15
PYD2	PYD2	0.000203	0.229792	0	2	-1.21207	1.6645	-1.73033	1.2779	4	2
AT2G40010	AT2G40010	0.00756066	0.309735	0.166667	9	0.163277	0.886576	-2.33359	1.28374	15.4444	9
AT2G17020	AT2G17020	0	0.200201	0	1	-2.1386	1.83868	-1.0011	1.30102	4	1
PDAT	PDAT	0.00714271	0.225624	0	2	-1.93157	2.13451	-1.18644	1.31635	3.5	2
AT3G61800	AT3G61800	0	0.323577	1	4	-1.64594	2.07825	-1.90291	1.35026	20	4
AT4G03030	AT4G03030	0	0.212607	0	1	-1.74738	1.89431	-1.41896	1.39824	4	1
TAF2	TAF2	0.00211823	0.324104	0.436364	11	-1.7887	1.05729	-1.7887	1.39875	12.8182	11
ASK2	ASK2	0.021917	0.324305	0.21	25	-0.385673	1.14441	-2.16279	1.40406	11.8	25
MED19A	MED19A	0	0.255128	1	5	-1.76876	2.1274	-1.95024	1.40495	7	5
PKT3	PKT3	0.0014773	0.296417	0.454545	11	-1.53209	1.68295	-1.56437	1.41351	13.4545	11
ATG8H	ATG8H	0.00742238	0.314661	0.194444	9	-0.447996	1.12171	-2.09065	1.41694	13.2222	9
VPS2.2	VPS2.2	0.00206776	0.288157	0.266667	6	1.09849	-2.39172	1.1086	1.43264	15.1667	6
AT1G58230	AT1G58230	0.00356147	0.322528	0.4	10	-1.49254	1.33189	-1.89307	1.43605	12.3	10
APS1	APS1	0.00162104	0.311431	0	2	-2.25691	0.771931	0.0477842	1.43719	53	2
MEMB11	MEMB11	0.00469276	0.253623	0	3	-1.33618	1.96874	-1.96138	1.43883	7.66667	3
OST1	OST1	0.0134855	0.347328	0.205128	13	-1.17697	1.23025	-2.92563	1.44008	27.0769	13
PMT5	PMT5	0.000825	0.32201	0.571429	7	-0.0166057	0.967327	-2.44345	1.49273	34.5714	7
AT-HSFB2B	AT-HSFB2B	0.00791988	0.32947	0.4	11	-1.28262	2.33328	-2.47389	1.52147	13.2727	11
PREP1	PREP1	0	0.291789	1	2	-1.46402	0.214056	-1.66565	1.52338	18	2
TIR1	TIR1	0.0214525	0.323383	0.189542	18	-1.51774	1.53261	-1.54749	1.53261	11.7778	18
AT2G45620	AT2G45620	0.00104838	0.288824	0	2	-1.87113	2.10119	-1.76546	1.5354	11	2
MSRA5	MSRA5	0.00021	0.315972	0.5	5	-0.0303482	0.806922	1.39904	1.53849	30	5
TWN2	TWN2	0.0011354	0.295647	0.361111	9	-0.900138	0.99468	-1.63479	1.54025	11.3333	9
GFA2	GFA2	0.00371401	0.35159	0.641026	13	-1.22764	1.6225	-1.93745	1.54258	20.1538	13
ACYB-2	ACYB-2	0	0.199386	0	1	-1.07205	1.62894	-2.09979	1.5429	2	1
LBA1	LBA1	0.0519678	0.376894	0.25974	22	-1.59123	1.04464	-1.70774	1.5522	12.3182	22
AT5G24840	AT5G24840	0.00673411	0.287066	0	7	-0.900923	1.20277	-1.85576	1.55391	7.85714	7
ABCF4	ABCF4	0.00192504	0.307573	0.2	5	-1.35618	1.67665	-1.88201	1.56154	13.4	5
MIRO2	MIRO2	0.000953	0.274427	0.166667	4	-1.27695	1.51212	-1.80081	1.56564	7.75	4
RPN10	RPN10	0.0101233	0.335546	0.209524	15	-0.650983	0.876098	-1.7958	1.57069	19.0667	15
PERK1	PERK1	9.61e-06	0.315372	0.5	4	-1.88747	0.319327	-1.02323	1.57387	30.25	4
EDR1	EDR1	0.00555613	0.35381	0.0666667	10	-1.19051	1.7387	-1.36718	1.57574	33.7	10
NRAMP3	NRAMP3	0.00687877	0.316852	0.333333	4	-1.1615	1.33994	-1.75551	1.57706	31.5	4
GTE8	GTE8	0.000423	0.320451	0.666667	4	-1.77077	1.63738	-1.90746	1.57861	19.5	4
AT5G53480	AT5G53480	0.00435986	0.284197	0.0476191	7	-1.20408	1.21116	-1.60369	1.59661	8.28571	7
PEP	PEP	0.00584123	0.255906	0	5	-0.858009	1.53533	-2.27501	1.59768	6.2	5
UBC32	UBC32	0.0184531	0.336041	0.126154	26	-1.23475	1.40971	-1.77603	1.60107	11.7692	26
BZIP17	BZIP17	0.000513	0.214521	0	2	-0.959025	1.1048	-1.74901	1.60323	6	2
ARGAH1	ARGAH1	0.00110361	0.315534	0.2	6	-0.556237	-4.4833	1.06824	1.60529	25.1667	6
UBA1	UBA1	0.0284269	0.364291	0.272059	17	-1.28924	1.36071	-1.68658	1.6151	21.6471	17
AT5G16340	AT5G16340	0.00230435	0.259115	0.333333	4	-0.809335	-0.154898	-2.04423	1.61974	6.75	4
CTR1	CTR1	0.0604953	0.334454	0.107143	8	0.118435	0.49225	-1.84998	1.62996	17.125	8
GDI1	GDI1	0.00751803	0.317959	0.190476	7	-0.258063	0.526501	-1.89992	1.63148	16.2857	7
AtATG18a	AtATG18a	2.83e-05	0.250689	0.666667	3	-0.968498	1.11217	-0.883296	1.63644	9	3
LUT2	LUT2	0	0.203853	0	1	-1.101	1.1846	-1.72072	1.63712	5	1
AT5G49610	AT5G49610	0	0.214521	0	1	-0.613875	0.911323	-1.94366	1.64622	5	1
EMB1444	EMB1444	0	0.184734	0	1	-1.93616	1.69727	-1.22247	1.65	2	1
IRE1A	IRE1A	0.0159429	0.354093	0.25	9	-2.18643	2.1617	-1.87416	1.65654	20.5556	9
AT3G19910	AT3G19910	0.000965	0.27727	0	4	-0.302625	0.611779	-1.96668	1.65753	23.75	4
IMB1	IMB1	0.0026581	0.267647	0	6	-2.47848	1.83499	-1.634	1.672	9.5	6
RABA1f	RABA1f	0.00225269	0.335052	0.2	10	-0.020999	0.995704	-2.65075	1.67604	20.5	10
BIG	BIG	0.000848	0.276428	0	2	-1.64081	1.89024	-1.49732	1.68174	21	2
PIP2;5	PIP2;5	0.000268	0.321782	0.809524	7	0.70542	-2.57953	1.34419	1.69003	35.1429	7
CDC48C	CDC48C	0.012735	0.315753	0.0555556	9	-1.21507	1.73299	-1.72906	1.69801	11.8889	9
RKF3	RKF3	0.00274116	0.351623	0.0757576	12	-1.31999	1.19773	-1.5783	1.70056	31.6667	12
AT1G24510	AT1G24510	0.0202142	0.365169	0.26455	28	-0.0151709	0.351687	-2.03991	1.70339	21.5357	28
SERAT2;1	SERAT2;1	0.000142	0.315972	0.428571	7	-0.300193	0.22409	-1.62939	1.7055	24.7143	7
ATRBP45C	ATRBP45C	0.00265027	0.316375	0	4	-0.649418	1.13198	-2.19817	1.71561	12.75	4
NUDX14	NUDX14	0.00620718	0.314879	0	5	-2.73104	1.0613	-0.0462355	1.71598	26.6	5
BBX15	BBX15	0	0.248439	0	1	-1.70617	0.537206	-2.31915	1.72095	6	1
ER-ANT1	ER-ANT1	0.00105255	0.235225	0	2	-1.24154	0.83087	-1.60497	1.72318	4.5	2
AT1G01350	AT1G01350	4.01e-05	0.230847	0	2	-1.34204	2.18271	-1.37764	1.74796	5.5	2
ERD4	ERD4	0.00142953	0.251938	0	4	-1.27368	1.10412	-1.5785	1.74806	3.5	4
ACO3	ACO3	0.00986578	0.35244	0.238095	15	-1.91266	1.02465	-0.863261	1.75127	23.6	15
AT3G57280	AT3G57280	0	0.2396	0	1	-1.08137	0.974586	-1.64712	1.7539	5	1
BAG7	BAG7	0	0.189504	0	1	-0.880233	0.868	-2.28111	1.75518	2	1
AT5G41330	AT5G41330	0.000925	0.258376	0	2	-1.4729	2.54229	-1.87534	1.77452	11	2
AMY3	AMY3	0.0100503	0.192085	0	2	-1.38946	0.622378	-1.34779	1.78457	1.5	2
ABCI17	ABCI17	0.00219378	0.327103	0.3	5	-1.09419	0.913261	-1.61703	1.79796	29.4	5
IDD1	IDD1	5.7e-06	0.228758	0	2	-1.03232	1.10975	-1.88091	1.80347	6	2
CRK10	CRK10	0.00142994	0.34522	0.377778	10	-2.36581	2.30059	-1.38396	1.80512	37.2	10
BIR1	BIR1	0.011688	0.356583	0.225	16	-1.47195	1.81002	-3.07146	1.80588	26.375	16
TAP46	TAP46	0	0.257937	0	1	-1.65672	1.77439	-2.5082	1.81059	24	1
AT1G76920	AT1G76920	0	0.267333	1	5	-1.10022	0.937868	-1.64877	1.81112	14.2	5
STZ	STZ	0.011764	0.337537	0.368952	32	-1.24161	1.99843	-1.7626	1.81564	18.8438	32
PUX1	PUX1	0	0.240106	0	1	-0.846568	0.771993	-2.59155	1.81648	9	1
DEG9	DEG9	0.00210847	0.332117	0.333333	9	-0.435157	-0.450967	-1.36234	1.8167	25.5556	9
FRL1	FRL1	0.00543333	0.256917	0.166667	4	-0.994662	0.595871	-1.81886	1.81747	7.5	4
AT5G08430	AT5G08430	1.66e-05	0.217808	0.2	5	-1.73694	1.42235	-1.51625	1.81892	6.8	5
ACL5	ACL5	4.6e-05	0.260297	0.333333	4	-1.471	-0.64725	-1.471	1.82912	12.25	4
AT5G02070	AT5G02070	0.00196301	0.35	0.0545455	11	-0.391436	-0.173762	-1.2804	1.8456	32.2727	11
HSP18.2	HSP18.2	0.00846909	0.363709	0.513846	26	-3.60196	3.20941	-1.45933	1.85188	25.1538	26
AT2G33730	AT2G33730	0.00121787	0.298361	0.712121	12	-1.80701	1.04099	-1.68268	1.85633	13.8333	12
AT4G24160	AT4G24160	0.00547765	0.324305	0.45	16	-1.22462	0.927069	-1.55974	1.85729	22	16
MOS2	MOS2	0.00129626	0.282433	0.8	10	-1.88293	2.20654	-2.01125	1.85915	14.1	10
AT5G01720	AT5G01720	0.00153058	0.268595	0.5	4	-1.23445	1.17343	-1.8052	1.86623	20.5	4
AT4G15475	AT4G15475	0.00137002	0.29758	0.5	4	-1.85329	1.02785	-1.04113	1.86657	23.75	4
AT3G44326	AT3G44326	0	0.194361	0	1	-2.14052	3.03579	-2.14821	1.86666	4	1
AT4G11680	AT4G11680	5.85e-06	0.260745	0.5	4	-1.30486	1.61503	-2.01374	1.86682	21.25	4
AT3G26000	AT3G26000	0	0.243185	0	1	-2.41209	1.82703	-1.14607	1.86934	18	1
AT1G67170	AT1G67170	0	0.204494	0	1	-1.40309	1.09579	-1.57246	1.87976	4	1
ATERDJ3A	ATERDJ3A	0.00948911	0.304348	0.632353	17	-2.16901	0.909679	-0.620449	1.87978	19.8235	17
DPL1	DPL1	0.00600021	0.319747	0.190476	7	-1.36906	1.81374	-1.54286	1.88336	20.8571	7
NBR1	NBR1	0.0185449	0.292229	0.010989	14	-1.45002	1.67539	-2.33862	1.88506	6.28571	14
QS	QS	0.0410475	0.320451	0.0714286	8	-0.867971	-0.566383	-0.893442	1.88745	10.75	8
PAPS3	PAPS3	0.00541487	0.298949	0.575758	12	-2.35556	1.2615	-1.46803	1.8878	12.5833	12
TCP20	TCP20	0	0.159761	0	1	-1.41546	1.43025	-2.11178	1.90069	2	1
RS2Z33	RS2Z33	0.0022303	0.286885	0.589744	13	-0.840037	3.08644	-1.01337	1.90101	12.6154	13
AtCaN2	AtCaN2	0	0.311005	0	1	-0.256971	1.38145	-0.287757	1.90215	104	1
AT5G55050	AT5G55050	0.000387	0.266549	0	2	-1.26491	1.15743	-1.79977	1.90725	15	2
WRKY40	WRKY40	0.00598102	0.334068	0.417204	31	-2.74807	2.49795	-1.66401	1.91413	19.4839	31
CLPB4	CLPB4	0.00934014	0.360539	0.51567	27	-1.68257	1.25243	-1.48402	1.91417	25.1852	27
CPISCA	CPISCA	0.00253164	0.325931	0.6	5	-1.15776	0.828758	-1.59347	1.92247	33.8	5
ERF1-3	ERF1-3	0.0142987	0.281038	0.190476	7	-2.24117	1.8911	-1.97901	1.936	8.71429	7
At5g58220	At5g58220	0.000187	0.255762	0	3	-1.2576	1.01975	-1.70658	1.94443	8	3
GCS1	GCS1	3.16e-05	0.248092	0	2	-2.0711	1.25515	-1.12999	1.94593	6	2
BI1	BI1	0.0043956	0.233693	0	2	-1.79509	1.57076	-1.74236	1.96669	9	2
MYC4	MYC4	0	0.252218	1	2	-3.19423	1.28151	-2.19423	1.97169	7	2
CAF1a	CAF1a	0.00897308	0.321101	0.503268	18	-0.71659	1.31628	-1.988	1.97574	20.6667	18
IMPA-9	IMPA-9	0.00319973	0.290735	0.133333	6	-1.8974	1.18785	-1.6971	1.98218	14.1667	6
MMZ1	MMZ1	0.000245	0.300727	0.466667	6	-0.840741	0.271847	-1.41382	1.98271	23.1667	6
CES101	CES101	0.00525248	0.353261	0.375	17	-1.83191	1.12745	-1.27937	1.98382	28.8824	17
EBF1	EBF1	0.000706	0.279141	0.6	6	-2.20991	-0.136931	0.360231	1.98661	16.6667	6
AT1G27190	AT1G27190	0.00250114	0.333089	0.0714286	8	-1.49729	0.843634	-1.33803	1.99169	35.75	8
AT5G13200	AT5G13200	1.38e-05	0.266862	0.333333	3	-0.875735	0.78258	-1.90192	1.99507	25.6667	3
BSK1	BSK1	0.00462037	0.198344	0	3	-1.02248	1.10256	-2.08173	2.00165	2.33333	3
RFS5	RFS5	0	0.190776	0	1	-1.68182	0.904526	-2.02673	2.00581	5	1
TMN7	TMN7	0.00160516	0.223587	0.333333	3	-2.16766	1.53786	-2.47316	2.00868	4.66667	3
CsHSP70-15	CsHSP70-15	0.0583716	0.394965	0.184848	45	-2.50919	1.75009	-1.72678	2.01124	18.4889	45
EMB2770	EMB2770	0.00720178	0.304348	0.564103	13	-1.31151	2.08861	-1.81496	2.0146	15.2308	13
RD19	RD19	0.00882312	0.252778	0.333333	7	-1.47315	0.723536	-1.2678	2.01742	6.57143	7
emb1345	emb1345	0	0.247417	1	2	-1.45216	1.14804	-1.94729	2.01982	5.5	2
ACR10	ACR10	0	0.152941	0	1	-0.804574	0.6089	-1.82517	2.02084	2	1
RFS1	RFS1	0	0.190776	0	1	-1.58551	1.11455	-1.56193	2.03289	5	1
AT2G28390	AT2G28390	0.000806	0.253482	0	3	-2.1422	2.18481	-2.17655	2.03993	9.66667	3
ATTPS6	ATTPS6	0.00939257	0.343137	0.301587	28	-2.01473	0.442714	-0.0312168	2.04351	18	28
PDK	PDK	0.00392329	0.335052	0.333333	6	-0.689467	1.10864	-2.46379	2.04461	31.5	6
ITN1	ITN1	0.00355004	0.304144	0.021978	14	-1.19422	1.09837	-1.95297	2.04882	11.1429	14
AT5G38710	AT5G38710	0	0.174408	0	1	-2.33127	1.26328	-2.33127	2.0514	2	1
NFS1	NFS1	0.00309887	0.35244	0.30303	12	-1.52903	0.638986	-1.16318	2.05323	23.1667	12
COI1	COI1	0.0203109	0.277933	0.0666667	6	-1.93553	1.46956	-2.50857	2.05509	4.83333	6
CPK32	CPK32	0.00452799	0.33115	0.464387	27	-1.65251	1.05465	-1.46149	2.05935	20.8148	27
FCLY	FCLY	0	0.201863	0	1	-1.4078	-0.3289	-1.72122	2.06168	7	1
ELF4	ELF4	0.000617	0.289624	0.666667	6	-1.69489	2.10397	-0.876932	2.06551	12	6
SKP2A	SKP2A	0.00227403	0.29317	0.5	8	-1.0818	0.570938	-1.55613	2.06699	13	8
TIM23-2	TIM23-2	0.000296	0.286704	0.333333	3	-2.25691	1.7553	-1.72941	2.06879	19.3333	3
C2	C2	0.0010316	0.27019	0.666667	3	-1.26924	1.01302	-1.81359	2.06981	9	3
AT2G29060	AT2G29060	0.000752	0.237971	0	3	-1.7054	0.782769	-1.14976	2.07239	4	3
MCCA	MCCA	0.0126049	0.333333	0.251462	19	-1.32706	1.01908	-1.86561	2.07263	16.5789	19
SRF3	SRF3	0.00327955	0.34006	0.0833333	9	-0.942712	1.20133	-0.942712	2.08409	34.3333	9
HUA1	HUA1	0.00346609	0.261194	0	4	-0.520432	1.7893	-3.36237	2.0935	9.5	4
PECT1	PECT1	0.00470869	0.316192	0.166667	4	-2.38096	2.40399	-2.38857	2.10006	30.75	4
APA1	APA1	0.00570714	0.236241	0	4	-0.88446	1.11406	-2.3352	2.1056	5	4
PUB17	PUB17	0.000663	0.295647	0.3	5	-1.61054	2.0146	-2.11053	2.10652	18.2	5
SGT1B	SGT1B	0.00912132	0.307018	0.25641	13	-2.01627	1.29923	-1.29288	2.11639	17.3846	13
ECHIA	ECHIA	0.00814025	0.347063	0.352381	15	-1.05788	0.269096	-1.33182	2.1206	19.2667	15
LysoPL2	LysoPL2	0.000205	0.2532	0	2	-1.62312	1.24716	-3.0375	2.12125	8.5	2
AT5G58620	AT5G58620	0.00187982	0.275591	0.166667	4	-1.29664	1.16814	-2.11722	2.12805	15.5	4
ASP3	ASP3	0.00132928	0.286885	0.287879	12	-1.36802	0.882702	-1.64327	2.12859	12.0833	12
TPPF	TPPF	0.00536115	0.270833	0.4	6	-1.93956	3.36018	-2.08505	2.13053	21.1667	6
SCL13	SCL13	0.00300299	0.325232	0.515789	20	-1.01711	0.496415	-1.25939	2.13175	21.75	20
RIN4	RIN4	0.00632896	0.300528	0.0666667	6	-1.20635	0.821946	-1.74962	2.13402	14	6
AT5G37670	AT5G37670	0.00625959	0.363419	0.523333	25	-1.93146	1.24034	-1.44318	2.13429	25.96	25
SIP3	SIP3	0.00109969	0.343137	0.214286	8	-1.25603	1.3436	-2.22369	2.13612	40.625	8
SEC	SEC	4.1e-05	0.298361	0.380952	7	-1.61133	0.179437	-1.61133	2.14462	28.1429	7
ABCF1	ABCF1	0	0.283313	0	1	-1.70135	1.177	-1.62168	2.14603	45	1
SR45a	SR45a	0.00821305	0.311644	0.45614	19	-1.88047	1.0498	-1.31801	2.14869	17.2105	19
BET10	BET10	0.00293609	0.267962	0.238095	7	-1.71749	0.102935	-0.54195	2.15651	9.28571	7
AT5G39670	AT5G39670	0.0195148	0.37022	0.273684	20	-2.24936	1.08122	-1.45916	2.16245	23.25	20
WRKY75	WRKY75	0.00484757	0.249061	0.666667	3	-3.62064	2.8171	-2.16279	2.16656	5.66667	3
STOP1	STOP1	0.00392451	0.326165	0.3	5	-1.43091	1.13029	-1.88079	2.18142	29.2	5
BTI2	BTI2	0.000137	0.274593	0	3	-1.35952	0.895817	-1.71835	2.18205	12	3
IWS1	IWS1	0.00627685	0.227956	0.166667	4	-3.42666	2.95358	-2.16965	2.18746	7	4
JAZ1	JAZ1	0.0066149	0.319747	0.403509	19	-2.24159	0.144857	-1.13128	2.19517	19.4737	19
NRB4	NRB4	0.00159601	0.263615	0	3	-0.624666	3.22816	-4.80736	2.20387	10.3333	3
UBQ4	UBQ4	0.0391216	0.356304	0.155172	29	-1.0771	0.077185	-1.20426	2.20417	13.3103	29
bZIP44	bZIP44	0	0.204955	1	3	-2.04841	0.531462	-1.26573	2.20592	3.66667	3
HSA32	HSA32	0.000253	0.29488	0.782051	13	-1.63174	1.15707	-1.1461	2.20853	19.6154	13
PHT4;1	PHT4;1	0.000405	0.224913	0.333333	3	-1.40374	0.742339	-1.28463	2.21771	3.66667	3
VAMP721	VAMP721	0	0.202402	0	1	-2.1054	1.66993	-2.47406	2.22001	3	1
MLO8	MLO8	0.000209	0.261946	0	3	-1.65268	0.732795	-1.30124	2.22112	7	3
AT4G14240	AT4G14240	0.00132136	0.316852	0	2	-2.39378	2.40394	-1.72944	2.22316	55.5	2
EIN3	EIN3	0.0166215	0.319972	0.166667	16	-1.7401	1.56499	-2.05093	2.22605	12.875	16
CLC2	CLC2	0	0.225471	0	1	-1.85545	2.80836	-2.16562	2.23906	7	1
AT1G06620	AT1G06620	0.00278587	0.284553	0.333333	3	-1.77048	2.85654	-3.32859	2.24253	19	3
HUB2	HUB2	5.85e-06	0.26	0	3	-0.945345	1.33294	-1.25301	2.24566	25.3333	3
PCR2	PCR2	0.0108086	0.292229	0	4	-1.85584	-0.0758171	-1.22768	2.24767	11	4
YLS8	YLS8	0.00314415	0.281734	0.654545	11	-1.71125	1.8678	-1.81736	2.25273	12.7273	11
TT10	TT10	0.0100503	0.239183	0	2	-2.24914	3.0715	-3.08451	2.26214	3.5	2
PFK3	PFK3	0.00109014	0.306604	0.214286	8	-2.44783	2.08635	-2.44783	2.26531	14	8
AAE7	AAE7	0.00398462	0.328757	0.294872	13	-2.48776	1.29332	-1.07368	2.26812	17.8462	13
PDX1.2	PDX1.2	0.000183	0.290921	0.807692	13	-2.01854	2.72439	-2.49757	2.2804	19.0769	13
BZIP9	BZIP9	0	0.204955	1	3	-0.450599	1.93688	-1.77149	2.29524	3.66667	3
AT5G03380	AT5G03380	0	0.193204	0	1	-2.4184	3.27974	-3.57726	2.29929	2	1
AT4G06599	AT4G06599	0	0.223149	0	1	-1.91734	1.59516	-1.45624	2.32652	7	1
MPK3	MPK3	0.0498462	0.364876	0.188153	42	-1.69326	1.41137	-1.029	2.33099	17.1905	42
HSFB2A	HSFB2A	0.00952536	0.346271	0.368421	19	-1.47726	0.717154	-1.57149	2.33159	24.0526	19
BPM4	BPM4	0.00443281	0.278287	0.333333	4	-2.06191	1.14807	-2.06191	2.33226	17.25	4
AT3G49810	AT3G49810	0.00333784	0.223917	0	2	-0.663426	0.153828	-0.739257	2.33331	6	2
AT1G62020	AT1G62020	0.00896585	0.290921	0.0476191	7	-1.81873	0.813536	-2.14066	2.3445	6.85714	7
CDF3	CDF3	0.00673348	0.284197	0	5	-1.53155	2.38014	-1.92648	2.34645	8.6	5
AT5G52450	AT5G52450	0.000211	0.274096	0.666667	3	-1.88959	2.29646	-2.11199	2.34836	9.33333	3
HK3	HK3	0.0105442	0.344958	0.244444	10	-1.63855	1.71782	-1.5816	2.35234	27.4	10
CKB1	CKB1	0.002333	0.24688	0.0952381	7	-2.11555	1.35052	-1.77286	2.36932	7.42857	7
AT2G45590	AT2G45590	0.00196301	0.35	0.0545455	11	-1.41217	1.15777	-1.09187	2.38114	32.2727	11
ZAT6	ZAT6	0.00710264	0.326399	0.383333	25	-1.99865	1.73557	-2.01245	2.38865	19.68	25
ATI1	ATI1	0.000993	0.267962	0.5	4	-0.339187	0.572464	-0.199561	2.39969	10.25	4
AT5G17380	AT5G17380	0.00202327	0.32781	0.305556	9	-1.36339	-0.202127	-0.744276	2.40456	23.2222	9
AL7	AL7	0	0.180198	0	1	-1.54185	1.01255	-2.19392	2.40811	2	1
PUB13	PUB13	0.00022	0.283313	0	2	-1.93484	1.04074	-1.51569	2.40979	21	2
TPS7	TPS7	0.00802424	0.339299	0.301994	27	-2.76488	2.48049	-2.09065	2.411	17.8519	27
CIP8	CIP8	0.00769639	0.284909	0.583333	9	-1.93683	1.50348	-1.83921	2.41954	16.8889	9
AT4G25160	AT4G25160	9.61e-06	0.315372	0.5	4	-2.94726	3.34369	-2.84034	2.42547	30.25	4
CLPB3	CLPB3	0.00436054	0.35855	0.53	25	-1.92065	1.56353	-2.02185	2.43303	26.44	25
cpHsc70-1	cpHsc70-1	0.0548134	0.38343	0.24	25	-2.31785	1.6445	-1.80932	2.43581	13.04	25
HIP1	HIP1	4.96e-05	0.264997	0	2	-1.45017	0.807309	-1.79798	2.44084	12.5	2
PUB9	PUB9	0	0.26749	1	2	-0.582733	0.605135	-1.72052	2.44248	28.5	2
PGL1	PGL1	0.000999	0.322238	0.166667	4	-0.987513	0.404174	-1.695	2.44306	38.75	4
AT3G06480	AT3G06480	0.0107238	0.352167	0.178571	8	-1.01558	-1.25437	-1.01558	2.45382	30.25	8
AT4G14300	AT4G14300	0.00202012	0.294498	0.466667	6	-1.30366	1.4528	-1.8219	2.45785	14.3333	6
SRG3	SRG3	0.0043956	0.251938	0	2	-1.44067	-0.16821	-0.86112	2.47	7	2
ADF5	ADF5	0.000253	0.268754	0	2	-0.986227	0.591106	-2.08777	2.48289	22.5	2
AAH	AAH	0.00179382	0.319522	0.380952	7	-2.54614	3.23549	-2.38253	2.493	25.8571	7
OPCL1	OPCL1	0.0482785	0.372951	0.210339	34	-1.23496	0.891445	-1.63329	2.49653	18.1471	34
ECI1	ECI1	1.98e-05	0.262399	0.833333	4	-1.55681	1.68023	-1.57449	2.4992	12	4
AT2G36320	AT2G36320	0.00297511	0.280345	0	4	-1.79691	1.08416	-1.79862	2.51136	11.5	4
NRT1:2	NRT1:2	0	0.311005	0	1	-1.67855	0.1288	-0.56608	2.51713	104	1
ELO3	ELO3	0.00502152	0.270351	0.0555556	9	-0.893174	1.6227	-0.512269	2.51927	6.88889	9
ECH2	ECH2	0.00346749	0.304144	0.346154	13	-1.84277	1.83007	-1.08682	2.52013	12.7692	13
CYP71B10	CYP71B10	2.03e-05	0.276092	0.666667	3	-1.77464	1.87682	-2.62354	2.52136	19.6667	3
AT2G23970	AT2G23970	0.000372	0.326633	0.4	6	-1.33768	0.22175	-1.40752	2.52345	33.1667	6
RBL14	RBL14	0.00516442	0.281734	0.714286	7	-1.41681	0.102762	-1.69712	2.52738	17.4286	7
ckl3	ckl3	0.0173078	0.30496	0.142857	7	-2.08947	2.19625	-2.5899	2.52828	15	7
NBP35	NBP35	0.0036117	0.319522	0.333333	6	-1.33693	1.95781	-1.96889	2.54015	23.6667	6
RBL11	RBL11	0.0043956	0.248906	0	2	-1.12484	-0.322111	-1.10556	2.55253	3	2
AVA-P2	AVA-P2	0	0.253059	1	2	-0.824318	0.889527	-2.62208	2.55687	16	2
KRP4	KRP4	0	0.241379	0	1	-2.4448	3.01282	-3.14967	2.56842	7	1
AT3G56310	AT3G56310	0.0218715	0.235629	0	5	-1.60686	0.888347	-1.95478	2.58822	2.8	5
AT1G16220	AT1G16220	0.00147538	0.304552	0.012987	22	-1.98295	0.667819	-1.98295	2.59539	11.1364	22
INT2	INT2	0.000825	0.321328	0.4	6	-2.20285	1.16219	-1.80231	2.60072	38.8333	6
HAI2	HAI2	0.00270824	0.308893	0.0942029	24	-0.338829	0.0635608	-0.443256	2.61687	11.75	24
TAT7	TAT7	0.00600157	0.334313	0.341667	16	-1.92199	1.66879	-2.36621	2.6194	17.5	16
SHM7	SHM7	0.0134341	0.33829	0.215686	18	-2.72382	2.57095	-2.18277	2.62121	18.5	18
RbcX1	RbcX1	0.000401	0.273273	0.333333	3	-2.90466	0.917571	-0.635744	2.62283	9.66667	3
scpl33	scpl33	0.000585	0.234778	0	2	-2.96553	1.85618	-2.96553	2.66033	5	2
ATL2	ATL2	0.00744719	0.325465	0.480952	21	-2.08756	1.54895	-2.12465	2.66325	23	21
LBD41	LBD41	0	0.231906	0	1	-1.87482	2.54348	-3.37562	2.70696	8	1
HSFA3	HSFA3	0.00919088	0.33115	0.384615	14	-1.92747	1.1536	-1.09064	2.72304	19.2857	14
RABA5a	RABA5a	0.00205478	0.333333	0.138889	9	-0.823064	1.03276	-2.95729	2.74759	21.2222	9
At1g54130	At1g54130	0	0.224359	0	1	-2.31253	1.98666	-2.96844	2.75575	10	1
PHT3;1	PHT3;1	0.000769	0.27626	0	5	-2.25726	2.02568	-2.27014	2.76323	9.4	5
At5g54490	At5g54490	0.00677218	0.357423	0.584795	19	-0.991551	0.518906	-0.695334	2.77138	27.7368	19
SHM6	SHM6	0.00517726	0.327338	0.285714	14	-2.44501	0.567562	-0.899039	2.77648	18.3571	14
BT1	BT1	0.00361313	0.25779	0.357143	8	-1.06383	0.052854	-1.43132	2.78292	7.125	8
TRBAMY	TRBAMY	0.000136	0.270351	0.5	4	-2.64784	1.8129	-1.95185	2.78679	19.75	4
AT2G27500	AT2G27500	0.00140299	0.270833	0.555556	9	-2.58487	3.04214	-2.24896	2.79023	18.7778	9
AT3G58490	AT3G58490	0.000238	0.252078	0	4	-2.12686	1.30454	-2.13452	2.79924	4.5	4
GID1B	GID1B	0.0110074	0.241123	0	4	-2.03607	1.35781	-1.99289	2.80289	2	4
DREB2C	DREB2C	0.00100112	0.251659	0	2	-2.02493	2.51223	-2.16275	2.8056	8	2
FKF1	FKF1	0.00898253	0.284731	0.309091	11	-2.59506	4.37484	-3.23304	2.80796	11.3636	11
AT2G18193	AT2G18193	4.36e-05	0.240106	0	2	-2.67012	2.81546	-2.9773	2.82978	3.5	2
GAPCP-2	GAPCP-2	0.0229415	0.382353	0.187135	19	-1.01189	0.479536	-1.03143	2.84632	23.4737	19
AT1G15670	AT1G15670	0	0.194361	0	1	-1.52906	1.10459	-2.43829	2.86275	4	1
RR2	RR2	2.85e-05	0.323383	0.833333	4	-2.25775	1.74315	-1.77232	2.87647	33.75	4
AKR2B	AKR2B	0.00249412	0.314879	0.010989	14	-0.68965	-1.92736	1.6598	2.88815	13.5714	14
OZF1	OZF1	9.86e-05	0.228873	0	2	-2.06016	1.48221	-2.31235	2.8903	5	2
ACR6	ACR6	0	0.240629	0	1	-2.88677	2.59316	-3.18245	2.89981	5	1
HSFC1	HSFC1	0.00238703	0.328046	0.527778	9	-1.13173	-0.39476	-1.54084	2.89993	22.4444	9
AOX1A	AOX1A	0.0091767	0.261645	0	4	-1.38696	0.91126	-2.36575	2.90527	4	4
AT3G48440	AT3G48440	0	0.223807	0	1	-1.41853	1.33354	-3.0815	2.91207	7	1
ASN1	ASN1	0.0333382	0.266399	0	5	-3.29399	1.97768	-2.47002	2.91836	4.2	5
SPX1	SPX1	0	0.201327	0	1	-1.99682	2.03556	-3.22333	2.9199	2	1
BET9	BET9	0.00293609	0.267962	0.238095	7	-2.21982	1.94305	-2.65046	2.92723	9.28571	7
SIGE	SIGE	0.0191963	0.358833	0.280632	23	-2.22334	-0.648024	-0.0760296	2.94739	23.3478	23
SRO1	SRO1	0.00022	0.22682	0	2	-2.57989	2.26371	-2.77996	2.9654	6	2
AT1G51550	AT1G51550	0	0.26331	1	4	-2.7418	2.06185	-2.30862	2.96564	30.5	4
PI4KG7	PI4KG7	0.000455	0.323843	0	2	-2.31151	1.82911	-2.4946	2.97701	59.5	2
FMOGS-OX5	FMOGS-OX5	0.020294	0.31401	0	4	-1.60316	1.40355	-1.27407	2.98255	28	4
MORF9	MORF9	0	0.199299	1	2	-2.6004	1.37383	-2.38397	2.98491	3.5	2
AT2G30020	AT2G30020	0.0170227	0.341079	0.1777	42	-1.32278	0.939778	-2.61229	2.99529	16.5238	42
OBP4	OBP4	0.0043956	0.260297	0	2	-0.552338	-0.947667	-0.422802	3.00104	6.5	2
AT5G56260	AT5G56260	8.21e-05	0.285804	0.166667	4	-2.56342	2.29185	-2.58881	3.01318	11.75	4
MBF1C	MBF1C	0.00630151	0.325698	0.526316	19	-0.401258	1.99206	-2.34473	3.02766	19.4737	19
EXL2	EXL2	0.00877184	0.219913	0	2	-1.84452	0.558082	-1.15687	3.03859	3	2
NAC017	NAC017	0	0.207478	0	1	-0.717633	0.87929	-0.106389	3.0443	4	1
RAP2.4	RAP2.4	0	0.217808	0	1	-1.45646	1.42488	-2.30487	3.05332	4	1
IBR10	IBR10	0	0.263158	1	4	-0.741013	-0.102412	-1.80813	3.05364	13.75	4
ERF1	ERF1	0.000118	0.267647	0.7	5	-2.02205	2.10592	-0.967945	3.09484	18.4	5
HAT9	HAT9	0	0.213215	0	1	-3.35627	2.47443	-3.36767	3.10445	6	1
WRKY22	WRKY22	0.000167	0.281385	0.666667	9	-1.24251	-0.513314	-0.839629	3.12422	22.3333	9
AT5G34930	AT5G34930	0.000118	0.271318	0.733333	6	-1.47448	2.49333	-0.862199	3.12932	13.6667	6
TPS9	TPS9	0.0173993	0.350269	0.241935	32	-3.08281	2.56437	-2.61584	3.13428	17.0938	32
AT2G33840	AT2G33840	0.0055807	0.289072	0.288889	10	-1.6791	1.32671	-1.26074	3.16968	11.1	10
MKK9	MKK9	0.00989321	0.331633	0.328063	23	-1.36158	0.769843	-1.67073	3.17766	20	23
GSTF9	GSTF9	0.000826	0.324536	0	3	-2.00397	0.645687	-1.52675	3.17852	46	3
BAP2	BAP2	0.00328582	0.295071	0.644444	10	-1.11265	-0.487796	-0.777303	3.18411	17.6	10
RBL2	RBL2	0.0123322	0.330669	0	5	-2.63751	1.20664	-1.91348	3.18995	28.8	5
SNF7.2	SNF7.2	0.00151454	0.272455	0.5	4	-2.88909	2.67349	-3.57615	3.20888	12	4
ftsh4	ftsh4	0.0012727	0.29661	0.214286	8	-3.39049	0.762502	-1.78642	3.21536	15.375	8
AN3	AN3	0.000215	0.255331	0.333333	3	0.337149	-2.99054	-0.576403	3.22979	9	3
HMT2	HMT2	0.000219	0.254332	0.333333	3	-2.13688	2.34931	-1.08274	3.24184	9.66667	3
AT4G33070	AT4G33070	0.00784338	0.301724	0.0714286	8	-0.652378	0.301229	-2.89726	3.24841	11.5	8
UBP3	UBP3	0.0068906	0.272945	0	5	-2.93561	2.965	-4.04907	3.25565	12.8	5
SDP1	SDP1	0.00284707	0.314879	0.327273	11	-3.32995	3.13071	-2.94229	3.25648	18.8182	11
GA2OX2	GA2OX2	0.000609	0.214118	0	2	-2.25396	1.59718	-2.54268	3.26159	3	2
MEE14	MEE14	0.00212437	0.284553	0.392857	8	-2.76218	3.09361	-2.97992	3.2915	11.5	8
EGY3	EGY3	0.00355372	0.336041	0.692308	14	-1.54584	3.21274	-2.21946	3.29863	25.7857	14
AT1G07400	AT1G07400	0.00739176	0.35855	0.52	25	-3.6306	3.66927	-3.33753	3.29885	25.44	25
WRKY11	WRKY11	0.00064	0.273602	0.5	4	-2.1768	3.02119	-2.86294	3.29926	21.25	4
J20	J20	0.0116116	0.369019	0.457143	21	-2.08653	2.45344	-3.82545	3.30541	25.9048	21
FER	FER	0.00146881	0.340314	0.0444444	10	-2.81683	0.568788	-1.43987	3.30599	32.4	10
TRX1	TRX1	0.018737	0.352167	0.212121	12	-3.13756	1.84757	-2.03494	3.32492	24.1667	12
DIN10	DIN10	0.0269224	0.305985	0.416667	9	-2.11173	1.00788	-2.22502	3.32887	18.1111	9
AT5G52660	AT5G52660	0.000444	0.290921	0.333333	4	-3.02935	2.01081	-2.52878	3.33289	19.5	4
CYP82C4	CYP82C4	0.0029636	0.279312	0.3	5	-1.73955	2.06395	-1.49854	3.33667	13.2	5
HAI3	HAI3	0.00288843	0.310157	0.0355731	23	-1.91817	1.47212	-1.78767	3.36241	12.4783	23
AT4G19860	AT4G19860	0.0056763	0.307018	0.305556	9	-2.62315	1.48732	-2.62315	3.3823	13.5556	9
ROF2	ROF2	0.00404562	0.321328	0.51462	19	-2.44579	3.63766	-2.38746	3.38693	18.9474	19
AT1G74270	AT1G74270	0.000495	0.284909	0.666667	4	-0.576444	1.46416	-1.92127	3.40102	12.25	4
AT2G40290	AT2G40290	0.0067206	0.309735	0.266667	10	-3.88268	1.97381	-1.38188	3.42347	13.2	10
NAP	NAP	0.000285	0.26939	0	2	-2.95228	2.69714	-2.86222	3.42967	13.5	2
CT-BMY	CT-BMY	0	0.161264	0	1	-3.07609	2.86364	-3.84527	3.4324	2	1
TED4	TED4	0.00443253	0.312071	0	2	-3.17637	-0.792317	0.482416	3.48627	53.5	2
NF-YB3	NF-YB3	0.00409257	0.257937	0.0952381	7	-1.77435	2.00001	-3.23844	3.52943	5.42857	7
AT5G19830	AT5G19830	0.00415635	0.31293	0	3	-0.773559	-0.457783	0.129643	3.54314	38	3
AT5G56140	AT5G56140	0.000517	0.258817	0.4	6	-3.69432	2.69697	-3.69432	3.63767	10	6
RAV1	RAV1	2.43e-05	0.270833	0.333333	3	-2.83442	3.43107	-4.25442	3.65777	19	3
ARA1	ARA1	0.000858	0.293928	0	3	-3.20199	3.65303	-3.46977	3.67985	15.6667	3
DFL1	DFL1	0.00272022	0.245946	0	2	-1.46442	1.75936	-1.88815	3.69163	10	2
DMR6	DMR6	0.0043956	0.226481	0	2	-3.50495	2.58732	-1.89471	3.73316	2.5	2
ATL6	ATL6	0.00352325	0.292793	0.494505	14	-1.19751	-0.00216524	-0.934478	3.76365	22.5	14
JAZ3	JAZ3	0.000546	0.290364	0.6	5	-2.9915	1.58901	-3.29783	3.76884	19	5
TIP	TIP	0.000556	0.315315	0.704762	15	-1.68821	-0.588678	-1.19933	3.81891	25.6667	15
TCP9	TCP9	0.00877184	0.234295	0	2	-1.76396	-0.0354054	-2.29945	3.82832	4.5	2
TPS11	TPS11	0.0194379	0.35244	0.243697	35	-3.738	4.10613	-4.12969	3.8499	16.8286	35
GRX480	GRX480	0.0154785	0.338542	0.274854	19	-1.4935	4.75299	-2.9245	3.85259	18.5263	19
BIOF	BIOF	0.0133485	0.320197	0.133333	6	-1.31366	0.384995	0.012886	3.85862	25.6667	6
HSPRO2	HSPRO2	0.00152105	0.31058	0.573099	19	-3.33465	2.7172	-3.24529	3.87276	20.0526	19
RL6	RL6	0	0.287066	1	2	-2.14704	2.97791	-0.528836	3.90406	33	2
Mik	Mik	0.000205	0.313361	0	3	-1.11646	3.1751	-0.449591	3.97196	43.6667	3
SIP2	SIP2	0.0043956	0.190936	0	2	-2.7678	2.35006	-3.56689	3.98463	3	2
MGL	MGL	0.00532276	0.322695	0.327273	11	-2.95988	2.1277	-3.18379	4.01597	17.8182	11
AT1G56220	AT1G56220	0.00125881	0.288889	0.571429	8	-2.23636	0.873611	-3.035	4.06627	12.375	8
STR15	STR15	0.00955552	0.330669	0.145455	11	-3.05399	0.458239	-3.05399	4.08536	13.2727	11
RECA1	RECA1	0.028237	0.366935	0.117647	17	-2.18367	3.64434	-2.19422	4.09052	21.5294	17
KING1	KING1	0.0112625	0.317737	0.269231	13	-2.81983	2.32008	-2.94191	4.14737	14.0769	13
MSS1	MSS1	0.00735853	0.330909	0.361111	9	-3.11004	4.19881	-3.70597	4.17151	28.7778	9
PDLP2	PDLP2	0	0.242667	0	1	-1.42702	-0.0790917	-1.07267	4.24428	6	1
ACX2	ACX2	0.0069883	0.340824	0.325	16	-3.79773	4.25727	-3.72373	4.25538	19.625	16
J8	J8	0.0540234	0.372645	0.245989	34	-2.93949	2.85681	-3.90341	4.52179	18.7353	34
PUMP1	PUMP1	0	0.207478	0	1	-1.45303	-1.45303	-0.937015	4.64816	4	1
PDS1	PDS1	0.00535016	0.335052	0.288889	10	-4.69893	5.54965	-4.63719	4.8445	21.9	10
PUB19	PUB19	0.00096	0.27727	0.285714	7	-2.06203	0.492075	-2.21913	5.04824	16.1429	7
PP2-A13	PP2-A13	0.00743722	0.307225	0.357143	8	-2.24745	0.332007	-0.825216	5.58573	16.75	8
PP2CA	PP2CA	0.0137558	0.323383	0.108046	30	-3.3128	0.813254	-4.59376	5.60329	12.9333	30
ATAF1	ATAF1	0.00181512	0.27626	0.5	5	-4.18551	3.76263	-5.20699	5.62986	23.2	5
EDL3	EDL3	0.00137829	0.269231	0.2	5	-2.89426	0.299959	-3.54503	6.13933	16.4	5
AT5G57655	AT5G57655	0.000946	0.283843	0.190476	7	-4.55029	2.83047	-1.96134	6.55875	10.2857	7
