# Supplementary material for: Underpinning the molecular programming attributing heat stress associated thermotolerance in tea (Camellia sinensis (L.) O. Kuntze)
Source: Hortic Res. 2021 May 1;8:99. doi: 10.1038/s41438-021-00532-z (PMC8087774; doi:10.1038/s41438-021-00532-z)
Supplement: Supplementary file 6 — Supplementary table S5 [file 41438_2021_532_MOESM6_ESM.xlsx]

## Sheet: Tolerant
Supplementary table S5: Predicted transcriptional interactome network of heat stress associated pathway enriched in tolerant and sensitive cultivars of tea
name	BetweennessCentrality	ClosenessCentrality	ClusteringCoefficient	Degree	Eccentricity	Neighborhood_Connectivity	NO. Of DirectedEdges
PHT3;1	0.00076939	0.27626	0	5	7	9.4	5
ABCI17	0.00219378	0.327103	0.3	5	6	29.4	5
APS1	0.00162104	0.311431	0	2	6	53	2
CYP82C4	0.0029636	0.279312	0.3	5	7	13.2	5
CYP71B10	2.034e-05	0.276092	0.666667	3	7	19.6667	3
PGL1	0.00099886	0.322238	0.166667	4	6	38.75	4
AT5G57655	0.00094626	0.283843	0.190476	7	7	10.2857	7
GCS1	3.159e-05	0.248092	0	2	7	6	2
DCP2	0.00259981	0.321555	0	4	6	36.25	4
Mik	0.00020496	0.313361	0	3	6	43.6667	3
AT2G20360	0.0136725	0.325698	0.133333	6	6	28	6
AT2G37660	0.00538735	0.324305	0.3	5	6	32.2	5
At2g03120	2.456e-05	0.248906	0	2	7	3.5	2
AVA-P2	0	0.253059	1	2	7	16	2
AtCaN2	0	0.311005	0	1	6	104	1
FMOGS-OX5	0.020294	0.31401	0	4	6	28	4
AT1G47480	0	0.239096	0	1	7	4	1
RBL11	0.0043956	0.248906	0	2	7	3	2
ARA1	0.00085835	0.293928	0	3	7	15.6667	3
PMP22	0	0.218016	0	1	8	6	1
At5g58220	0.00018657	0.255762	0	3	7	8	3
PGRL1A	0.0010078	0.247148	0.333333	3	7	3.66667	3
NRT1:2	0	0.311005	0	1	6	104	1
NRAMP3	0.00687877	0.316852	0.333333	4	6	31.5	4
AT3G57280	0	0.2396	0	1	7	5	1
PDLP2	0	0.242667	0	1	7	6	1
AT5G43560	0	0.253341	0	1	7	24	1
ACYB-2	0	0.199386	0	1	8	2	1
TED4	0.00443253	0.312071	0	2	6	53.5	2
AT3G18470	0	0.160381	0	1	10	2	1
ACX2	0.0069883	0.340824	0.325	16	6	19.625	16
GI	0.00692071	0.299145	0.357143	8	6	11.25	8
PDS1	0.00535016	0.335052	0.288889	10	6	21.9	10
AT2G23970	0.00037218	0.326633	0.4	6	6	33.1667	6
AT1G69800	0.00079911	0.322924	0.361111	9	6	22.3333	9
GLT1	0.328074	0.450942	0.0403286	104	5	11.7596	104
TAT7	0.00600157	0.334313	0.341667	16	6	17.5	16
AT5G53480	0.00435986	0.284197	0.0476191	7	7	8.28571	7
ECH2	0.00346749	0.304144	0.346154	13	7	12.7692	13
AT5G13980	0	0.190776	0	1	9	5	1
AT3G56310	0.0218715	0.235629	0	5	8	2.8	5
AT5G34930	0.00011759	0.271318	0.733333	6	7	13.6667	6
AT4G33070	0.00784338	0.301724	0.0714286	8	7	11.5	8
ALDH2B7	0.0133964	0.355191	0.178947	20	6	20.2	20
TRX1	0.018737	0.352167	0.212121	12	6	24.1667	12
RR2	2.851e-05	0.323383	0.833333	4	6	33.75	4
HK3	0.0105442	0.344958	0.244444	10	6	27.4	10
ECHIA	0.00814025	0.347063	0.352381	15	6	19.2667	15
NRB4	0.00159601	0.263615	0	3	8	10.3333	3
HMT2	0.00021873	0.254332	0.333333	3	7	9.66667	3
MGL	0.00532276	0.322695	0.327273	11	6	17.8182	11
ASP3	0.00132928	0.286885	0.287879	12	7	12.0833	12
ASP1	0.00232816	0.285804	0.24359	13	7	10	13
PECT1	0.00470869	0.316192	0.166667	4	6	30.75	4
AT3G58490	0.00023825	0.252078	0	4	7	4.5	4
DPL1	0.00600021	0.319747	0.190476	7	6	20.8571	7
SHM6	0.00517726	0.327338	0.285714	14	6	18.3571	14
SHM7	0.0134341	0.33829	0.215686	18	6	18.5	18
AT5G17380	0.00202327	0.32781	0.305556	9	6	23.2222	9
BCAT-2	0.0262233	0.339806	0.220588	17	6	15.8824	17
NFS1	0.00309887	0.35244	0.30303	12	6	23.1667	12
CPISCA	0.00253164	0.325931	0.6	5	6	33.8	5
DIN10	0.0269224	0.305985	0.416667	9	7	18.1111	9
SIP2	0.0043956	0.190936	0	2	9	3	2
RFS5	0	0.190776	0	1	9	5	1
RFS1	0	0.190776	0	1	9	5	1
NUDX14	0.00620718	0.314879	0	5	6	26.6	5
CYT1	0.00151394	0.278117	0	5	7	7.6	5
PYE	8.84e-06	0.249315	0.666667	3	7	4.33333	3
BTS	0.00204234	0.253341	0.333333	4	7	4	4
AAE7	0.00398462	0.328757	0.294872	13	6	17.8462	13
ACL5	4.597e-05	0.260297	0.333333	4	7	12.25	4
ARGAH1	0.00110361	0.315534	0.2	6	6	25.1667	6
MCCA	0.0126049	0.333333	0.251462	19	7	16.5789	19
PLPB	0.0073357	0.338542	0.32967	14	6	22.6429	14
ASB1	0.00664546	0.335793	0.25	9	6	22.3333	9
UXS6	0.00650149	0.337788	0.227273	12	6	19.25	12
SERAT2;1	0.0001417	0.315972	0.428571	7	6	24.7143	7
SDP1	0.00284707	0.314879	0.327273	11	7	18.8182	11
PHT4;1	0.00040488	0.224913	0.333333	3	8	3.66667	3
ACO3	0.00986578	0.35244	0.238095	15	6	23.6	15
AT1G19660	0.00049535	0.289809	0.266667	6	7	15.1667	6
IBR10	0	0.263158	1	4	7	13.75	4
MSRA5	0.00021011	0.315972	0.5	5	6	30	5
ECI1	1.976e-05	0.262399	0.833333	4	7	12	4
BIOF	0.0133485	0.320197	0.133333	6	6	25.6667	6
PFK3	0.00109014	0.306604	0.214286	8	6	14	8
GAPCP-2	0.0229415	0.382353	0.187135	19	6	23.4737	19
PDK	0.00392329	0.335052	0.333333	6	6	31.5	6
NBP35	0.0036117	0.319522	0.333333	6	6	23.6667	6
GSTF9	0.00082599	0.324536	0	3	6	46	3
emb1345	0	0.247417	1	2	7	5.5	2
PEX11C	0.00454928	0.278628	0.533333	6	7	13	6
LHCB2.3	0.00042495	0.240106	0.333333	3	7	2.66667	3
AT5G57150	0	0.202582	0	1	8	3	1
BBX27	0.00440724	0.253906	0	3	7	7	3
LBD41	0	0.231906	0	1	8	8	1
AT4G33150	0.00237974	0.32971	0.327273	11	6	20.4545	11
AAH	0.00179382	0.319522	0.380952	7	6	25.8571	7
PP2-A13	0.00743722	0.307225	0.357143	8	7	16.75	8
RBL2	0.0123322	0.330669	0	5	6	28.8	5
AT5G56260	8.214e-05	0.285804	0.166667	4	7	11.75	4
STR15	0.00955552	0.330669	0.145455	11	7	13.2727	11
AGO4	0.0043956	0.242926	0	2	7	3.5	2
SHH1	0	0.195531	0	1	8	2	1
SYNC1	0	0.280345	1	4	7	14.25	4
RHF2A	5.85e-06	0.288889	0.7	5	7	23.6	5
IKU2	0.00108268	0.26331	0	3	7	11	3
UBP3	0.0068906	0.272945	0	5	7	12.8	5
AT1G55000	0	0.245019	0	1	7	25	1
AT4G15475	0.00137002	0.29758	0.5	4	7	23.75	4
AT5G49610	0	0.214521	0	1	8	5	1
AT3G48880	0	0.264535	1	3	7	25	3
AT1G76920	0	0.267333	1	5	7	14.2	5
XERICO	4.626e-05	0.274758	0.333333	4	8	26.75	4
AT5G01720	0.00153058	0.268595	0.5	4	7	20.5	4
AT5G41330	0.00092545	0.258376	0	2	7	11	2
PUB13	0.0002197	0.283313	0	2	7	21	2
NIP2	0.00115999	0.268595	0	4	7	20.5	4
AT3G19910	0.00096523	0.27727	0	4	7	23.75	4
PUB9	0	0.26749	1	2	8	28.5	2
AT3G18930	5.85e-06	0.26	0	3	8	25.3333	3
PCR2	0.0108086	0.292229	0	4	7	11	4
AN3	0.00021482	0.255331	0.333333	3	7	9	3
AT3G49810	0.00333784	0.223917	0	2	8	6	2
AT1G15400	0	0.165575	0	1	10	3	1
NAP	0.00028548	0.26939	0	2	7	13.5	2
AT1G67480	0.00036488	0.240232	0	2	8	6	2
AT2G29060	0.00075188	0.237971	0	3	7	4	3
DMR6	0.0043956	0.226481	0	2	8	2.5	2
EMB1444	0	0.184734	0	1	9	2	1
VPS2.2	0.00206776	0.288157	0.266667	6	7	15.1667	6
SNF7.2	0.00151454	0.272455	0.5	4	7	12	4
ZTL	0.00528945	0.313145	0.416667	9	6	15.3333	9
EIN3	0.0166215	0.319972	0.166667	16	7	12.875	16
FKF1	0.00898253	0.284731	0.309091	11	6	11.3636	11
UBC2	0.0186133	0.338039	0.141304	24	7	12.0417	24
HUB2	5.85e-06	0.26	0	3	8	25.3333	3
ASK2	0.021917	0.324305	0.21	25	6	11.8	25
CUL1	0.0264298	0.339046	0.177536	24	6	13.7917	24
RPN10	0.0101233	0.335546	0.209524	15	6	19.0667	15
SGT1B	0.00912132	0.307018	0.25641	13	6	17.3846	13
CIP8	0.00769639	0.284909	0.583333	9	7	16.8889	9
RHC1A	0.00255338	0.290364	0.527778	9	7	18.3333	9
AT3G19950	5.85e-06	0.283843	0.857143	7	7	21.1429	7
AT5G55856	0.00679606	0.319747	0.422222	10	7	20.4	10
UBA1	0.0284269	0.364291	0.272059	17	6	21.6471	17
KEG	0.0382998	0.350269	0.0903226	31	7	14.1613	31
SKP2A	0.00227403	0.29317	0.5	8	7	13	8
BPM4	0.00443281	0.278287	0.333333	4	7	17.25	4
ATG8H	0.00742238	0.314661	0.194444	9	6	13.2222	9
J11	0.00010179	0.310157	0.833333	12	7	26.25	12
UBQ11	0.0105296	0.342363	0.227941	17	6	17.4706	17
UBC7	0.0160767	0.326633	0.123077	26	7	10.2308	26
CsHSP17.6	0.00353941	0.355747	0.596838	23	6	26.8261	23
ATERDJ3A	0.00948911	0.304348	0.632353	17	6	19.8235	17
HSP18.2	0.00846909	0.363709	0.513846	26	6	25.1538	26
SKP2B	0	0.256338	1	2	7	16	2
MMZ1	0.00024533	0.300727	0.466667	6	7	23.1667	6
AT4G11680	5.85e-06	0.260745	0.5	4	8	21.25	4
EBS	0.0004961	0.261645	0	3	7	9.33333	3
UBC32	0.0184531	0.336041	0.126154	26	7	11.7692	26
CDF2	0.0002252	0.223587	0	2	7	7	2
CPR1	0.00084021	0.294118	0.52381	7	7	12.1429	7
RAP2.4	0	0.217808	0	1	8	4	1
GCH	0.00995824	0.341079	0.0760234	19	6	12.0526	19
RIN4	0.00632896	0.300528	0.0666667	6	7	14	6
ERD4	0.00142953	0.251938	0	4	7	3.5	4
BSK1	0.00462037	0.198344	0	3	9	2.33333	3
PEP	0.00584123	0.255906	0	5	8	6.2	5
ARF2	0.00072015	0.258523	0.333333	4	7	10	4
LUT2	0	0.203853	0	1	9	5	1
PI4KG7	0.00045508	0.323843	0	2	6	59.5	2
MARD1	0	0.26749	0	1	7	42	1
AT1G06620	0.00278587	0.284553	0.333333	3	7	19	3
ATAF1	0.00181512	0.27626	0.5	5	7	23.2	5
AT3G26000	0	0.243185	0	1	7	18	1
AT5G13200	1.377e-05	0.266862	0.333333	3	7	25.6667	3
RAP2.12	0.00020946	0.248092	0	2	8	6.5	2
OZF1	9.857e-05	0.228873	0	2	7	5	2
AT4G14450	0.00019067	0.309524	0.805556	9	6	25.1111	9
BAP2	0.00328582	0.295071	0.644444	10	6	17.6	10
scpl18	0.00172554	0.241251	0	3	7	6.66667	3
TGA1	5.055e-05	0.270995	0	2	7	12	2
PAPS1	0	0.283666	1	6	7	21.5	6
AT3G48440	0	0.223807	0	1	8	7	1
IDD1	5.7e-06	0.228758	0	2	8	6	2
JAZ3	0.00054627	0.290364	0.6	5	7	19	5
JAZ1	0.0066149	0.319747	0.403509	19	6	19.4737	19
MYC2	0.0133537	0.335298	0.362573	19	6	20.4737	19
EBF1	0.00070632	0.279141	0.6	6	7	16.6667	6
ERF1	0.0001175	0.267647	0.7	5	7	18.4	5
OPCL1	0.0482785	0.372951	0.210339	34	6	18.1471	34
MPK3	0.0498462	0.364876	0.188153	42	6	17.1905	42
MKK9	0.00989321	0.331633	0.328063	23	7	20	23
IMPA-9	0.00319973	0.290735	0.133333	6	7	14.1667	6
DREB1A	0.00323595	0.288889	0.2	6	7	18.1667	6
ICE1	0.00477658	0.288157	0.190476	7	7	13	7
HSFB2A	0.00952536	0.346271	0.368421	19	6	24.0526	19
STZ	0.011764	0.337537	0.368952	32	6	18.8438	32
CAF1a	0.00897308	0.321101	0.503268	18	6	20.6667	18
ATL2	0.00744719	0.325465	0.480952	21	7	23	21
CZF1	0.0142536	0.331875	0.413105	27	6	19.8148	27
ADR1-L1	0.00650735	0.295647	0.4	6	7	18.3333	6
CPK32	0.00452799	0.33115	0.464387	27	6	20.8148	27
ZAT6	0.00710264	0.326399	0.383333	25	6	19.68	25
HSPRO2	0.00152105	0.31058	0.573099	19	7	20.0526	19
At5g54490	0.00677218	0.357423	0.584795	19	6	27.7368	19
AT5G39670	0.0195148	0.37022	0.273684	20	6	23.25	20
SCL13	0.00300299	0.325232	0.515789	20	6	21.75	20
AT5G52450	0.00021145	0.274096	0.666667	3	7	9.33333	3
NTMC2T6.1	0.00100542	0.290735	0.333333	4	7	12.75	4
WRKY22	0.00016702	0.281385	0.666667	9	7	22.3333	9
TIP	0.00055587	0.315315	0.704762	15	6	25.6667	15
RAV1	2.427e-05	0.270833	0.333333	3	7	19	3
CES101	0.00525248	0.353261	0.375	17	6	28.8824	17
ATL6	0.00352325	0.292793	0.494505	14	7	22.5	14
GRX480	0.0154785	0.338542	0.274854	19	6	18.5263	19
AT4G24160	0.00547765	0.324305	0.45	16	6	22	16
YDA	0.00134235	0.277608	0.4	5	7	23.4	5
AT2G27500	0.00140299	0.270833	0.555556	9	7	18.7778	9
WRKY19	0	0.26955	1	2	7	32.5	2
AT1G50590	0.00021022	0.261795	0	2	7	6	2
SRX	0.00590864	0.288523	0.0666667	6	6	13	6
HUA1	0.00346609	0.261194	0	4	7	9.5	4
PUB17	0.0006627	0.295647	0.3	5	7	18.2	5
AT1G78310	1.981e-05	0.270351	0	2	7	26.5	2
WRKY11	0.00063973	0.273602	0.5	4	7	21.25	4
CAMBP25	0.00124897	0.298949	0.636364	11	7	22.5455	11
TIM23-2	0.00029606	0.286704	0.333333	3	7	19.3333	3
RL6	0	0.287066	1	2	7	33	2
AT5G52660	0.00044399	0.290921	0.333333	4	7	19.5	4
AT1G51550	0	0.26331	1	4	7	30.5	4
AT5G55050	0.00038691	0.266549	0	2	7	15	2
HIP1	4.958e-05	0.264997	0	2	7	12.5	2
LysoPL2	0.00020507	0.2532	0	2	7	8.5	2
AT5G58800	0.00329168	0.321328	0.4	6	6	38	6
HAT9	0	0.213215	0	1	8	6	1
ATTPPA	0	0.26331	1	4	7	30.5	4
TPS11	0.0194379	0.35244	0.243697	35	6	16.8286	35
ATTPS6	0.00939257	0.343137	0.301587	28	6	18	28
TPS7	0.00802424	0.339299	0.301994	27	6	17.8519	27
TPS9	0.0173993	0.350269	0.241935	32	6	17.0938	32
TPPF	0.00536115	0.270833	0.4	6	7	21.1667	6
AT1G24510	0.0202142	0.365169	0.26455	28	6	21.5357	28
CPN10	0.012457	0.359684	0.38961	22	6	23.9545	22
PCL1	0.00061739	0.289624	0.666667	6	7	12	6
ELF4	0.00061739	0.289624	0.666667	6	7	12	6
IMPA-1	0.0032921	0.285804	0.133333	6	7	13.5	6
TIR1	0.0214525	0.323383	0.189542	18	6	11.7778	18
J20	0.0116116	0.369019	0.457143	21	6	25.9048	21
CsHSP70	0.0583716	0.394965	0.184848	45	6	18.4889	45
AT5G49060	0.00029579	0.347063	0.780952	15	6	29.9333	15
CsHSFA2	0.00919088	0.33115	0.384615	14	6	19.2857	14
CPFTSY	0.00355975	0.308684	0.133333	6	6	17.5	6
ROF1	0.00283897	0.324536	0.461538	14	6	19.8571	14
J8	0.0540234	0.372645	0.245989	34	6	18.7353	34
ROF2	0.00404562	0.321328	0.51462	19	6	18.9474	19
PIP1;4	0.0002678	0.321782	0.809524	7	6	35.1429	7
NHO1	0.0168146	0.336041	0.269231	13	6	22.4615	13
PIP2;5	0.0002678	0.321782	0.809524	7	6	35.1429	7
WRKY40	0.00598102	0.334068	0.417204	31	6	19.4839	31
CLPB3	0.00436054	0.35855	0.53	25	6	26.44	25
CLPB4	0.00934014	0.360539	0.51567	27	6	25.1852	27
SPX1	0	0.201327	0	1	8	2	1
SRG3	0.0043956	0.251938	0	2	7	7	2
AT1G07400	0.00739176	0.35855	0.52	25	6	25.44	25
AT5G37670	0.00625959	0.363419	0.523333	25	6	25.96	25
MBF1C	0.00630151	0.325698	0.526316	19	6	19.4737	19
MSS1	0.00735853	0.330909	0.361111	9	6	28.7778	9
INT2	0.00082505	0.321328	0.4	6	6	38.8333	6
PMT5	0.00082505	0.32201	0.571429	7	6	34.5714	7
SIGE	0.0191963	0.358833	0.280632	23	6	23.3478	23
HSA32	0.000253	0.29488	0.782051	13	7	19.6154	13
RBL14	0.00516442	0.281734	0.714286	7	7	17.4286	7
PDX1.2	0.00018314	0.290921	0.807692	13	6	19.0769	13
ABCF1	0	0.283313	0	1	7	45	1
BAG7	0	0.189504	0	1	8	2	1
BI1	0.0043956	0.233693	0	2	7	9	2
EGY3	0.00355372	0.336041	0.692308	14	6	25.7857	14
XTR6	0.00029939	0.300926	0.733333	10	6	22.7	10
STOP1	0.00392451	0.326165	0.3	5	6	29.2	5
DEG9	0.00210847	0.332117	0.333333	9	6	25.5556	9
ftsh4	0.0012727	0.29661	0.214286	8	7	15.375	8
AT5G58620	0.00187982	0.275591	0.166667	4	7	15.5	4
BPA1	0	0.191176	0	1	9	4	1
APA1	0.00570714	0.236241	0	4	8	5	4
CYP89A2	2.034e-05	0.276092	0.666667	3	7	19.6667	3
ELO3	0.00502152	0.270351	0.0555556	9	6	6.88889	9
AT5G08430	1.655e-05	0.217808	0.2	5	8	6.8	5
ADF5	0.00025308	0.268754	0	2	8	22.5	2
ACBP3	0.00402042	0.296224	0.5	5	7	14	5
CLC2	0	0.225471	0	1	8	7	1
KRP4	0	0.241379	0	1	7	7	1
TCP9	0.00877184	0.234295	0	2	8	4.5	2
BZIP17	0.00051273	0.214521	0	2	8	6	2
NF-YB3	0.00409257	0.257937	0.0952381	7	7	5.42857	7
NF-YC9	0.00475133	0.315534	0	2	6	55.5	2
PKT3	0.0014773	0.296417	0.454545	11	7	13.4545	11
SFR6	7.277e-05	0.235385	0	2	8	4.5	2
BT1	0.00361313	0.25779	0.357143	8	7	7.125	8
BET10	0.00293609	0.267962	0.238095	7	7	9.28571	7
MEMB11	0.00469276	0.253623	0	3	7	7.66667	3
AT1G62020	0.00896585	0.290921	0.0476191	7	7	6.85714	7
THA1	0.00181453	0.336538	0.309091	11	6	23.0909	11
TOR	0.0492484	0.347328	0.0942029	24	7	12.125	24
NBR1	0.0185449	0.292229	0.010989	14	7	6.28571	14
ATI1	0.00099298	0.267962	0.5	4	6	10.25	4
RPA2	0.00161567	0.317737	0.2	5	7	21.8	5
TAP46	0	0.257937	0	1	8	24	1
BET9	0.00293609	0.267962	0.238095	7	7	9.28571	7
MIRO2	0.00095274	0.274427	0.166667	4	7	7.75	4
GDI1	0.00751803	0.317959	0.190476	7	6	16.2857	7
VAMP721	0	0.202402	0	1	8	3	1
BZIP53	0.0152225	0.257353	0.3	5	7	5.6	5
bZIP2	0	0.204955	1	3	8	3.66667	3
TCP20	0	0.159761	0	1	10	2	1
TCP4	0.0043956	0.190058	0	2	9	1.5	2
INO80	1.655e-05	0.217808	0.2	5	8	6.8	5
scpl33	0.00058511	0.234778	0	2	8	5	2
AtATG18a	2.829e-05	0.250689	0.666667	3	7	9	3
BZIP9	0	0.204955	1	3	8	3.66667	3
IMB1	0.0026581	0.267647	0	6	7	9.5	6
GTE4	0.0026581	0.267647	0	6	7	9.5	6
CKB1	0.002333	0.24688	0.0952381	7	8	7.42857	7
bZIP44	0	0.204955	1	3	8	3.66667	3
AT2G28390	0.00080577	0.253482	0	3	7	9.66667	3
BIG	0.00084798	0.276428	0	2	7	21	2
UVR8	0.0068372	0.295647	0	6	6	10.3333	6
RUS2	0	0.228299	0	1	7	6	1
ckl3	0.0173078	0.30496	0.142857	7	7	15	7
OBP4	0.0043956	0.260297	0	2	7	6.5	2
ASIL2	0	0.20663	0	1	8	2	1
ITN1	0.00355004	0.304144	0.021978	14	6	11.1429	14
TRBAMY	0.00013559	0.270351	0.5	4	7	19.75	4
AT3G17800	0.00115351	0.298949	0.166667	4	7	18.75	4
BTI2	0.00013655	0.274593	0	3	7	12	3
AKR2B	0.00249412	0.314879	0.010989	14	6	13.5714	14
AT2G36320	0.00297511	0.280345	0	4	7	11.5	4
MLO8	0.00020854	0.261946	0	3	7	7	3
AFP3	1.176e-05	0.252918	0.666667	3	8	14	3
OST1	0.0134855	0.347328	0.205128	13	6	27.0769	13
PP2CA	0.0137558	0.323383	0.108046	30	7	12.9333	30
UBQ4	0.0391216	0.356304	0.155172	29	6	13.3103	29
HAI3	0.00288843	0.310157	0.0355731	23	7	12.4783	23
HAI2	0.00270824	0.308893	0.0942029	24	7	11.75	24
HSFC1	0.00238703	0.328046	0.527778	9	6	22.4444	9
EDR1	0.00555613	0.35381	0.0666667	10	6	33.7	10
AT1G07870	0.00419068	0.352987	0.0641026	13	6	29.3077	13
SRF3	0.00327955	0.34006	0.0833333	9	6	34.3333	9
SIP3	0.00109969	0.343137	0.214286	8	6	40.625	8
SK42	0.0245553	0.371429	0.137255	18	6	25.3889	18
AT5G18650	0.00050243	0.281385	0.333333	3	7	21.6667	3
BIR1	0.011688	0.356583	0.225	16	6	26.375	16
AT2G30020	0.0170227	0.341079	0.1777	42	6	16.5238	42
SEC	4.101e-05	0.298361	0.380952	7	7	28.1429	7
GBF4	0	0.257937	0	1	7	13	1
AT3G62260	0.0179652	0.340314	0.118065	38	6	15.1842	38
CRK10	0.00142994	0.34522	0.377778	10	6	37.2	10
AT1G16220	0.00147538	0.304552	0.012987	22	7	11.1364	22
HT1	0.00359156	0.356025	0.244444	10	6	35.6	10
FER	0.00146881	0.340314	0.0444444	10	6	32.4	10
AT5G02070	0.00196301	0.35	0.0545455	11	6	32.2727	11
RABA5a	0.00205478	0.333333	0.138889	9	6	21.2222	9
RABA1f	0.00225269	0.335052	0.2	10	6	20.5	10
RBK2	0.0103855	0.354638	0.0512821	13	6	28.4615	13
APK1A	0.0107349	0.35108	0.0454546	12	6	29.75	12
AT2G19410	0.00076042	0.332117	0.0952381	7	6	40.4286	7
AT1G27190	0.00250114	0.333089	0.0714286	8	6	35.75	8
APK2B	0.00716727	0.360253	0.142857	14	6	29.7143	14
RKF3	0.00274116	0.351623	0.0757576	12	6	31.6667	12
AT2G45590	0.00196301	0.35	0.0545455	11	6	32.2727	11
RBK1	0.00196301	0.35	0.0545455	11	6	32.2727	11
NP1	3.711e-05	0.28	0.4	5	7	31.8	5
EDL3	0.00137829	0.269231	0.2	5	7	16.4	5
MBR2	0.00107813	0.278117	0.3	5	7	21.6	5
PUB19	0.00096008	0.27727	0.285714	7	7	16.1429	7
ANK1	0.00106186	0.30033	0.0128205	13	6	11.3077	13
FRL1	0.00543333	0.256917	0.166667	4	6	7.5	4
SRO1	0.00021976	0.22682	0	2	8	6	2
MYB108	0.00392652	0.287793	0	5	7	11	5
AT1G01350	4.008e-05	0.230847	0	2	8	5.5	2
PC-MYB1	0.00416508	0.277778	0	6	7	10.5	6
C2	0.0010316	0.27019	0.666667	3	7	9	3
EDA2	0	0.23038	1	2	8	7.5	2
AT1G67170	0	0.204494	0	1	7	4	1
RS2Z33	0.0022303	0.286885	0.589744	13	7	12.6154	13
SR34	0.00990777	0.30764	0.404412	17	6	11.3529	17
SC35	0.00132028	0.281734	0.628205	13	7	12.6923	13
YLS8	0.00314415	0.281734	0.654545	11	7	12.7273	11
EMB2770	0.00720178	0.304348	0.564103	13	7	15.2308	13
AT2G33730	0.00121787	0.298361	0.712121	12	7	13.8333	12
SR45a	0.00821305	0.311644	0.45614	19	6	17.2105	19
ROC2	0.0362399	0.351623	0.166667	25	6	14.6	25
MOS2	0.00129626	0.282433	0.8	10	7	14.1	10
CER9	0	0.27003	1	2	7	27.5	2
PAPS3	0.00541487	0.298949	0.575758	12	7	12.5833	12
ALY4	0.00972931	0.285625	0.381818	11	7	10	11
AT5G02530	0.00840583	0.284375	0.377778	10	7	9.9	10
AT4G14300	0.00202012	0.294498	0.466667	6	6	14.3333	6
AT5G56140	0.00051731	0.258817	0.4	6	7	10	6
DREB2C	0.00100112	0.251659	0	2	7	8	2
AT3G06480	0.0107238	0.352167	0.178571	8	6	30.25	8
IWS1	0.00627685	0.227956	0.166667	4	8	7	4
FP3	0	0.222276	0	1	8	11	1
At1g54130	0	0.224359	0	1	8	10	1
AT5G24840	0.00673411	0.287066	0	7	7	7.85714	7
AT3G01520	0.0043956	0.219701	0	2	8	4	2
AT1G32950	0	0.240106	0	1	7	9	1
AL7	0	0.180198	0	1	9	2	1
FBW2	0	0.219489	0	1	8	7	1
AT4G06599	0	0.223149	0	1	8	7	1
AT3G47370	0.00867992	0.322238	0.254545	11	6	15.8182	11
AT2G40010	0.00756066	0.309735	0.166667	9	6	15.4444	9
AT1G74270	0.00049499	0.284909	0.666667	4	6	12.25	4
AT4G14240	0.00132136	0.316852	0	2	6	55.5	2
AT2G40290	0.0067206	0.309735	0.266667	10	6	13.2	10
emb1187	5.072e-05	0.25152	0	2	7	5.5	2
ERF1-3	0.0142987	0.281038	0.190476	7	7	8.71429	7
RIP1	0.00012277	0.203762	0.666667	3	8	3	3
PUX1	0	0.240106	0	1	7	9	1
CDC48C	0.012735	0.315753	0.0555556	9	6	11.8889	9
PMH2	0.0155587	0.347859	0.212121	12	6	21.9167	12
AT2G33840	0.0055807	0.289072	0.288889	10	7	11.1	10
TWN2	0.0011354	0.295647	0.361111	9	6	11.3333	9
ERD15	0.0135173	0.281038	0.166667	4	7	11.75	4
XBAT35	0	0.201863	0	1	8	7	1
EXL2	0.00877184	0.219913	0	2	8	3	2
AT1G60420	0.0001652	0.268913	0	3	7	10	3
HGO	0.0130512	0.317073	0.2	15	6	12.3333	15
WCRKC1	0.0145873	0.363128	0.25	16	6	22.5625	16
FCLY	0	0.201863	0	1	8	7	1
RD19	0.00882312	0.252778	0.333333	7	7	6.57143	7
AT2G33830	0.00108	0.285445	0.733333	6	7	14.3333	6
MEE14	0.00212437	0.284553	0.392857	8	7	11.5	8
RbcX1	0.0004007	0.273273	0.333333	3	7	9.66667	3
KING1	0.0112625	0.317737	0.269231	13	7	14.0769	13
CDF3	0.00673348	0.284197	0	5	7	8.6	5
AT4G19860	0.0056763	0.307018	0.305556	9	7	13.5556	9
AT1G56220	0.00125881	0.288889	0.571429	8	7	12.375	8
RECA1	0.028237	0.366935	0.117647	17	6	21.5294	17
ACR10	0	0.152941	0	1	10	2	1
ACR3	0.0043956	0.180484	0	2	9	1.5	2
GID1B	0.0110074	0.241123	0	4	7	2	4
GA2OX2	0.00060858	0.214118	0	2	8	3	2
AT1G15670	0	0.194361	0	1	8	4	1
DFL1	0.00272022	0.245946	0	2	7	10	2
AT3G44326	0	0.194361	0	1	8	4	1
NAC017	0	0.207478	0	1	8	4	1
PUMP1	0	0.207478	0	1	8	4	1
AOX1A	0.0091767	0.261645	0	4	7	4	4
AT5G19830	0.00415635	0.31293	0	3	6	38	3
AT2G18193	4.357e-05	0.240106	0	2	7	3.5	2
MORF9	0	0.199299	1	2	8	3.5	2
TMN7	0.00160516	0.223587	0.333333	3	8	4.66667	3
MORF3	0.00825362	0.248634	0.333333	4	7	3.5	4
CsHSP90	0.0311359	0.425139	0.263952	52	5	24.2115	52
HSP101	0.00949819	0.355357	0.428571	15	6	17.2667	15

## Sheet: Sensitive
Supplementary table S5: Predicted transcriptional interactome network of heat stress associated pathway enriched in tolerant and sensitive cultivars of tea
name	BetweennessCentrality	ClosenessCentrality	ClusteringCoefficient	Degree	Eccentricity	Neighborhood_Connectivity	NO. Of DirectedEdges
TAF2	0.00211823	0.324104	0.436364	11	6	12.8182	11
SMG7	0.001064	0.28187	0.333333	3	7	9.66667	3
AT3G11964	0.0165029	0.333333	0.166667	9	6	13.5556	9
FAS4	0.0243476	0.343103	0.178571	8	6	13.375	8
HAF01	0.0577368	0.374765	0.199134	22	5	11.2727	22
LBA1	0.0519678	0.376894	0.25974	22	6	12.3182	22
NRPB1	0.141454	0.422505	0.177011	30	5	12.7	30
APG8H	0.0124798	0.344887	0.305556	9	6	18	9
SPI	0.0130296	0.349123	0.380952	15	5	12.9333	15
ATG8F	0.0408911	0.347902	0.277778	9	6	18.1111	9
UPL1	0.011556	0.366482	0.448718	13	5	17.0769	13
UBP13	0.0122749	0.346087	0.316667	16	6	13.25	16
HAC1	0.0154838	0.353464	0.285714	15	6	13.6	15
PCFS4	0.00169529	0.305215	0.5	4	6	16	4
AT1G28260	0	0.276006	1	2	7	12.5	2
AT3G61800	0	0.323577	1	4	6	20	4
SEC8	0.0273176	0.35097	0.266667	10	6	16.3	10
LOS4	0.00437546	0.303817	0.3	5	6	11	5
LNO1	0.00067447	0.312402	0.607143	8	6	13.875	8
TIC	0.0397442	0.30805	0.3	5	6	13.4	5
TOC120	0	0.235782	0	1	7	5	1
AT5G43560	3.299e-05	0.288406	0.666667	3	6	13.3333	3
AT1G10390	0.0055776	0.336149	0.472727	11	6	14.4545	11
SDG2	0.0332209	0.368519	0.271429	21	6	12.7619	21
GTE8	0.00042258	0.320451	0.666667	4	6	19.5	4
AT1G58230	0.00356147	0.322528	0.4	10	6	12.3	10
CT-BMY	0	0.161264	0	1	9	2	1
AMY3	0.0100503	0.192085	0	2	8	1.5	2
ABCF4	0.00192504	0.307573	0.2	5	6	13.4	5
ATRBP45C	0.00265027	0.316375	0	4	6	12.75	4
NPX1	0	0.312893	1	3	6	21	3
PEUP1	0.0350991	0.35159	0.194444	9	6	13.1111	9
AT4G38200	0.00170553	0.332776	0.266667	6	6	18.5	6
AT5G58410	0.00390617	0.335582	0.393939	12	6	14.1667	12
AT1G14650	0.00893405	0.317384	0.244444	10	6	11.3	10
GI	0.019999	0.236905	0	2	7	3.5	2
GRV2	0.0040087	0.335582	0.527778	9	6	15.5556	9
PKDM7D	0.0048053	0.33222	0.285714	7	6	19.8571	7
VAR3	0.00015008	0.284692	0	2	7	15	2
UBP19	0	0.255784	0	1	7	8	1
AT5G53480	0.00434065	0.312402	0.52381	7	6	14.4286	7
MBD9	0.00155887	0.284286	0.5	5	7	11.6	5
MOS11	3.122e-05	0.247821	0	2	7	7.5	2
NERD	0.00035232	0.299248	0.7	5	6	15	5
ATG18G	0	0.260471	0	1	7	9	1
NRB4	0.0254723	0.326765	0.363636	12	6	11.1667	12
MST1	0	0.242979	0	1	7	8	1
SYNC1	0	0.252859	0	1	7	11	1
HSP70T-2	0.05863	0.399598	0.24	25	6	13.92	25
GFA2	0.00371401	0.35159	0.641026	13	6	20.1538	13
cpHsc70-1	0.0548134	0.38343	0.24	25	6	13.04	25
HSFA4A	0.0181506	0.328926	0.464286	8	6	15.125	8
HSFA8	0.00048951	0.322006	0.666667	6	6	17.6667	6
AT-HSFB2B	0.00791988	0.32947	0.4	11	6	13.2727	11
CHUP1	7.825e-05	0.238038	0	2	7	3.5	2
PMI1	0.00209058	0.272603	0	2	6	9	2
EMB2369	0.0228117	0.337861	0.218182	11	6	9.54545	11
SIGC	0.0443306	0.371963	0.316667	16	5	16.9375	16
AT2G29970	0.0059322	0.352212	0.5	13	6	18.9231	13
AT5G57710	0.022807	0.357271	0.390476	15	6	17	15
EMB3126	0.0211045	0.343696	0.266667	10	6	13.7	10
HCF109	0.0001529	0.287572	0.666667	3	6	12.3333	3
ZIGA4	0	0.263576	0	1	7	15	1
NIC1	0.0119375	0.249061	0	3	7	4.33333	3
FTSH6	0.0002973	0.316375	0.7	5	6	19.8	5
QS	0.0410475	0.320451	0.0714286	8	6	10.75	8
RAP	0	0.291789	1	2	6	18	2
AT4G28080	0.00801961	0.304747	0.4	5	6	14.6	5
PREP1	0	0.291789	1	2	6	18	2
GPX2	0	0.249061	0	1	7	7	1
NAR1	0	0.242979	0	1	7	8	1
AT5G07310	0	0.199599	0	1	8	3	1
J11	4.244e-05	0.296572	0.809524	7	7	16.1429	7
AT2G29500	6.42e-05	0.297459	0.805556	9	7	14.6667	9
ATERDJ3A	0.00023175	0.302432	0.75	8	7	15.5	8
HSP18.2	0.00106639	0.306626	0.654545	11	7	13.5455	11
GCH	0.0195375	0.331115	0.142857	7	6	10.7143	7
EBF1	0	0.250946	0	1	7	8	1
ABCA2	0	0.250946	0	1	7	6	1
AT5G56460	0.00557329	0.330565	0.266667	6	6	23	6
FAB1B	0.0856098	0.416318	0.0852273	33	6	9.75758	33
FAB1C	0.100795	0.427039	0.083779	34	5	10.2647	34
FAB1D	0.0582388	0.396414	0.0988506	30	6	9.86667	30
BSL3	0.0877466	0.392505	0.163043	24	5	12	24
CTR1	0.0604953	0.334454	0.107143	8	6	17.125	8
NRAMP2	0.021479	0.312893	0.2	6	6	18.1667	6
IRE1A	0.0159429	0.354093	0.25	9	6	20.5556	9
PERK1	9.61e-06	0.315372	0.5	4	6	30.25	4
STY8	0.0100599	0.316375	0.3	5	6	24.4	5
CIPK8	9.61e-06	0.315372	0.5	4	6	30.25	4
CIPK21	9.61e-06	0.315372	0.5	4	6	30.25	4
AT4G27300	9.61e-06	0.315372	0.5	4	6	30.25	4
AT5G38260	9.61e-06	0.315372	0.5	4	6	30.25	4
AT4G25160	9.61e-06	0.315372	0.5	4	6	30.25	4
PK1B	0.00015558	0.315873	0.6	5	6	25	5
AT2G41820	9.61e-06	0.307573	0.5	4	6	25.75	4
ABCC10	0.0122443	0.334454	0.2	6	6	22	6
ACR6	0	0.240629	0	1	7	5	1
TT10	0.0100503	0.239183	0	2	7	3.5	2
ATMAK3	0.0168048	0.312893	0	4	6	25.5	4
AT1G49050	0	0.261842	0	1	7	9	1
RLP12	9.61e-06	0.303817	0	3	6	32.3333	3
AT3G14470	9.61e-06	0.304281	0.5	4	6	25.5	4
AT4G27190	9.61e-06	0.303817	0	3	6	32.3333	3
AT5G03380	0	0.193204	0	1	8	2	1
CER7	0.0179573	0.2851	0.1	5	6	5.2	5
SIZ1	0.0347554	0.324104	0.222222	9	6	9.33333	9
RABE1c	0.00446117	0.265333	0	2	7	7	2
TPL	0.0219353	0.322528	0.178571	8	6	10.25	8
PDAT	0.00714271	0.225624	0	2	7	3.5	2
MYC4	0	0.252218	1	2	7	7	2
COI1	0.0203109	0.277933	0.0666667	6	7	4.83333	6
LCAT3	0.00082632	0.192271	0	2	8	3	2
IP5PII	0.00126157	0.234393	0.5	4	7	4	4
WRKY75	0.00484757	0.249061	0.666667	3	7	5.66667	3
AT1G30700	0.00425884	0.207508	0.166667	4	8	3.25	4
CKA1	0.0100503	0.276006	0.333333	3	6	9.66667	3
DRIP2	0.0112936	0.25	0	4	7	3.5	4
AT2G17020	0	0.200201	0	1	8	4	1
RCD1	0	0.217724	0	1	8	6	1
T22C5.23	0.00833435	0.261842	0.5	4	7	5	4
IMPA-1	0.00167096	0.269648	0	3	6	6	3
WRKY6	0.00718191	0.253503	0.333333	4	7	5.5	4
TIR1	0.0124165	0.299248	0.1	5	7	7.4	5
BBX15	0	0.248439	0	1	7	6	1
NTMC2T2.1	0	0.21654	0	1	7	3	1
WRKY40	0.0152933	0.268556	0.2	6	7	5	6
XTR6	0.00265528	0.226651	0.5	4	8	4.5	4
STOP1	0.0202183	0.330017	0.2	6	6	10.6667	6
CYP89A2	0.00594537	0.310937	0.5	5	7	10.4	5
ACBP3	0	0.210582	0	1	8	5	1
TKPR1	0.0617817	0.328926	0.222222	10	6	8.2	10
LAP5	0.00499975	0.24875	0.666667	3	7	5	3
LACS7	0.00445091	0.27038	0.4	6	7	5.83333	6
GSO2	0.174127	0.424307	0.159544	27	6	14.0741	27
AT5G16340	0.00230435	0.259115	0.333333	4	7	6.75	4
AT5G63380	0.00230435	0.259791	0.6	5	7	6.6	5
ECA4	0.0361351	0.332776	0.0666667	6	6	10.5	6
ABA2	0.0233189	0.256443	0.166667	4	7	4	4
SHT	0.00499975	0.24875	0.666667	3	7	5	3
AT5G51970	0	0.204522	1	2	8	3	2
AT1G32780	0	0.204522	1	2	8	3	2
ASN1	0.0333382	0.266399	0	5	7	4.2	5
AT2G01600	0	0.25	0	1	7	6	1
CYP711A1	0.0182818	0.325163	0.25	8	7	10.625	8
MPL1	0.0045516	0.301059	0	3	6	12.3333	3
PKT3	0.001994	0.222346	0.166667	4	8	4.75	4
AT5G38710	0	0.174408	0	1	9	2	1
AT3G57810	0	0.199599	1	2	8	3	2
NHX2	0	0.25	0	1	7	6	1
THA1	0.0100503	0.211029	0	2	8	3	2
MED8	0	0.255128	1	5	7	7	5
MED19A	0	0.255128	1	5	7	7	5
RFR1	0	0.255128	1	5	7	7	5
REF4	0	0.255128	1	5	7	7	5
CDC20.1	0.00875419	0.293078	0.1	5	6	6.6	5
SNF7.1	0.019999	0.295252	0.333333	3	6	10	3
PA200	0.00077478	0.284692	0.333333	3	6	8.66667	3
AT1G20110	0.0100503	0.228736	0	2	7	2	2
SBT1.6	0.00128708	0.301059	0	2	7	15	2
ROS4	0.00074765	0.234393	0	2	7	3.5	2
DMS11	0.0137966	0.301973	0	5	6	7.6	5
PAP29	0.00038915	0.229263	0	2	7	3.5	2
AT4G00750	0	0.18633	0	1	8	2	1
UBQ4	0.0885249	0.388672	0.169591	19	5	11.2105	19
AT5G18650	0.00785988	0.287572	0	2	6	11.5	2
MBR2	0.0192333	0.324633	0.428571	8	6	10.75	8
BETA-UP	0.00357787	0.240629	0	4	7	3	4
PYD2	0.00020304	0.229792	0	2	7	4	2
UPL4	0.0413964	0.364469	0.190476	15	5	10.6667	15
RAD23D	0.0116694	0.340753	0.571429	7	6	14.2857	7
VSR3	0	0.279494	1	2	6	10.5	2
DSK2	0	0.254476	0	1	7	7	1
AT1G68570	0.00456426	0.274862	0	2	6	9.5	2
EP3	0	0.226136	0	1	7	5	1
BXL2	0.0252012	0.291789	0.1	5	6	5.8	5
Plsp2A	0.0188707	0.289665	0.166667	4	6	6.5	4
AT4G24970	0	0.224859	0	1	7	4	1
AT4G30790	0	0.267473	0	1	6	15	1
CER9	0.00451456	0.302432	0.333333	4	6	12	4
COX15	0.020931	0.261498	0.1	5	7	3.2	5
ABCA7	0.00680656	0.304281	0	2	7	16	2
cob	0.013378	0.303354	0.166667	4	6	11.5	4
MPPBETA	0.0254841	0.294379	0.0666667	6	6	5.16667	6
nPAP	0.00667321	0.292647	0	4	6	8.25	4
LOI1	0.0100503	0.207941	0	2	8	3	2
ER-ANT1	0.00105255	0.235225	0	2	7	4.5	2
ABCG11	0.00680656	0.304281	0	2	7	16	2
AT3G18410	0	0.227689	0	1	7	6	1
AT2G26490	0.00273205	0.250946	0	3	7	3.66667	3
RIP1	0	0.172294	0	1	9	2	1
AAP6	0	0.175795	0	1	9	2	1
At1g58030	0.0100503	0.213062	0	2	8	2.5	2
AT4G03030	0	0.212607	0	1	8	4	1
HGO	0.0325915	0.269648	0	4	7	4.25	4
AT2G45620	0.00104838	0.288824	0	2	6	11	2
DCL3	0.115052	0.398	0.150327	18	5	16	18
AATP1	0	0.2851	0	1	6	18	1
AT2G46620	0	0.2851	0	1	6	18	1
