# Supplementary material for: Underpinning the molecular programming attributing heat stress associated thermotolerance in tea (Camellia sinensis (L.) O. Kuntze)
Source: Hortic Res. 2021 May 1;8:99. doi: 10.1038/s41438-021-00532-z (PMC8087774; doi:10.1038/s41438-021-00532-z)
Supplement: Supplementary file 7 — Supplementary table S9 [file 41438_2021_532_MOESM7_ESM.xlsx]

## Sheet: Sheet1
Supplementary table S9: List of primers used for RNA-Seq DGE validation and expresssion profiling using qRT-PCR
Transcripts	Seq ID	tm	Seq
DN21939_c0_g1_i3	CsHSP17.6	58	Fwd 5'-TGTTTAAGGCCGATCTACCG
		58	Rev 5'-CCCTGTGCCAAGTATCGTTC
DN19732_c1_g1_i4	CsAQU3	61	Fwd 5'-GGTGGTACAAAGCTGCGAGT
		61	Rev 5'-TCAACCCAGCAAGGAGTCTT
DN21709_c0_g2_i2	CHS	58	Fwd 5'-CTGCAACAAAGGCAATCAAA
		58	Rev 5'-AGGAGCTTGGTGAGCTGGTA
DN21712_c1_g1_i1	ICE1	59	Fwd 5'-ATTGCTTCCAATCCCACAAC
		59	Rev 5'-CTTCAGTTGGAGCACAACCA
DN21265_c0_g2_i1	CAT	59	Fwd 5'-ATGATAGCAGGGCAAAATGC
		59	Rev 5'-GTAACCAAGACCTGGCCTGA
DN15319_c0_g1_i2	CsAQU11	60	Fwd 5'-GGCATGATCTTCGTCCTTGT
		60	Rev 5'-TACAACAACGCTCGGATGAG
DN19732_c1_g3_i1	CsAQU18	58	Fwd 5'-GCTGGGATTGCAGAGTTCAT
		58	Rev 5'-CCCAAGCAATCCCTTGAATA
DN20690_c0_g1_i2	Metallothionin	60	Fwd 5'-CCCATCTCAGTTCCCTCAAA
		60	Rev 5'-GCTGTGGAGGATGCAAGAAT
DN15477_c0_g1_i2	SOD	59	Fwd 5'-GGGCTGCTGAGAGAGAAAGA
		59	Rev 5'-CATTCAGCCTCCGAATCATC
DN18865_c0_g1_i1	LAR	59	Fwd 5'-CGACCATCCTGCAATTTTCT
		59	Rev 5'-ATTCACTGCTGCTGCTGCTA
DN19346_c0_g1_i1	APX	58	Fwd 5'-TGTTCCCATTCCCTTCTGTC
		58	Rev 5'-TGAGAAATATGCTGCGGATG
DN16973_c0_g1_i1	MADS-1	60	Fwd 5'-AGTCTTGGGGAGGAGCAACT
		60	Rev 5'-GATGGAAGAGAATGCGTGGT
DN21672_c1_g2_i1	CsHSP70	60	Fwd 5'-AGTACCACCACCGAGATCGA
		60	Rev 5'-TGCCGGAGTCATTTCTGGGC
DN21680_c1_g2_i2	CsHSP90	60	Fwd 5'-TCGAGGAGGATGAGGAAGCA
		60	Rev 5'-TCCACAACACACGCCCATTA
DN21084_c2_g2_i2	CsHSFA2	60	Fwd 5'-GAATCCCGCTGAGTTCGCTA
		60	Rev 5'-CCCATCGATCAGGTACAGCC
DN21634_c0_g1_i1	HSP101	59	Fwd 5'-ATCGAGCCACTGAATGTTGC
		59	Rev 5'-AAAACCGAGCTTGCTAAGGC
